# Supplementary material for: Genomic and transcriptomic-based analysis of agronomic traits in sugar beet (Beta vulgaris L.) pure line IMA1
Source: Front Plant Sci. 2022 Oct 13;13:1028885. doi: 10.3389/fpls.2022.1028885 (PMC9608375; doi:10.3389/fpls.2022.1028885)
Supplement: Supplementary file 3 [file Table_2.xlsx]

## Sheet: Table S9
Table S9 Phenotypic data of 7 agronomic traits of 114 B. vulgaris samples (2017-2019)
Sample ID	Sucrose Contents（%）	Sugar Yields (kg/ha)	Root Yields(kg/ha)	Rhizomania(highly susceptible=1/susceptible=2/medium susceptible=3/mediium resistant=4/resistant=5/highly resistant=6)	Root Rot (highly susceptible=1/susceptible=2/medium resistant=3/resistant=4)	Damping Off (highly susceptible=1/susceptible=2/medium resistant=3/resistant=4)	Pollen Fertility(male sterility line=0/Maintainer Line=2/pollination=3/hybrid=4)
N1	20.62	7498.56	36365.5	4	2	4	3
N2	17.93	7237.56	40365.7	4	2	4	3
N3	18.34	6819.49	37183.7	2	1	4	3
N4	20.33	6690.75	32910.7	2	1	3	3
N5	18.12	6704.74	37001.8	6	1	4	3
N6	18.16	7710.13	42456.7	5	0	4	3
N7	17.45	7408.69	42456.7	4	1	4	3
N8	16.69	8208.86	49184.3	2	4	4	3
N9	18.18	8429.33	46366	4	4	3	3
N10	14.49	4689.73	32365.3	4	4	3	3
N11	16.44	9117.18	55457.3	4	4	3	3
N12	16.5	8250.41	50002.5	4	4	3	3
N13	19.55	7002.8	35820	4	1	3	3
N14	18.74	7257.85	38729.2	3	1	3	3
N15	15.74	9329.99	59275.7	3	1	3	3
N16	9.84	7156.72	72730.9	5	3	3	3
N17	16.04	7378.77	46002.3	4	2	3	3
N18	13.64	3943.4	28910.5	5	1	3	3
N19	12.35	1257.52	10182.3	5	1	3	3
N20	14.38	7634.85	53093.6	3	2	3	3
N21	9.03	1740.41	19273.7	5	1	3	3
N22	16.1	7025.81	43638.5	5	1	2	3
N23	17.48	7755.15	44365.9	4	2	2	3
N24	17.83	9012.71	50548	1	4	2	3
N25	12.7	1085.33	8545.88	1	4	2	3
N26	18.08	8218.59	45456.8	2	1	2	3
N27	17.83	7878.01	44184	4	2	2	3
N28	15.9	6504.87	40911.1	4	4	2	3
N29	14.89	5252.37	35274.5	4	2	2	3
N30	18.05	9780.31	54184.5	2	1	3	3
N31	20.07	10035.5	50002.5	4	2	3	3
N32	20.37	9852.17	48366.1	4	1	3	3
N33	15.37	3185.94	20728.3	3	1	3	3
N34	20.24	9458.07	46729.6	3	1	3	3
N35	18.93	8226.36	43456.7	3	1	2	3
N36	18.16	3566.14	19637.3	3	1	2	3
N37	16.59	7963.6	48002.4	2	1	3	3
N38	18.8	8238.23	43820.4	3	1	3	3
N39	10.81	3921.28	36274.5	3	1	3	3
N40	16.23	8203.94	50548	1	1	3	3
N41	15.98	7293.06	45638.6	1	4	3	3
N42	15.11	7885.07	52184.4	2	2	3	3
N43	16.72	4590.63	27455.9	1	1	3	3
N44	14.97	7920.89	52911.7	1	1	2	3
N45	12.12	5972.15	49275.2	3	2	3	3
N46	11.97	5201.77	43456.7	2	2	2	3
N47	15.64	5175.68	33092.6	2	1	3	3
N48	17.15	2557.04	14909.8	1	1	2	3
N49	14.63	5533.08	37820.1	3	2	0	3
N50	15.01	2237.97	14909.8	1	1	2	3
N51	17.37	3063.59	17637.2	3	1	3	3
N52	17.2	5410.45	31456.1	3	4	3	3
N53	18.46	6813.76	36910.9	4	1	3	3
N54	18.2	4897.7	26910.4	5	2	2	3
N55	17.36	8712	50184.3	1	4	3	3
N56	19.81	8356.64	42183.9	2	3	2	3
N57	17.78	7338.66	41274.8	3	1	3	3
N58	18.3	8751.16	47820.6	4	1	3	3
N59	19.46	8562.83	44002.2	3	0	3	3
N60	19.19	5652.61	29456	2	1	3	3
N61	19.97	6318.1	31637.9	2	0	3	3
N62	17.06	2698.72	15819	2	3	3	3
N63	19.54	4974.07	25455.8	2	1	3	3
N64	20.75	3056.06	14728	2	0	3	3
N65	19.41	6811.49	35092.7	3	2	3	3
N66	11.6	3986.38	34365.4	3	1	3	3
N67	18.19	6118.76	33638	2	4	3	3
N68	12.58	4231.67	33638	3	4	3	3
N69	19.38	4334.29	22364.8	3	1	3	3
N70	17.64	2245.2	12727.9	1	1	3	3
N71	17.22	8641.74	50184.3	3	1	3	3
N72	17.29	7513.67	43456.7	4	1	3	3
N73	12.87	4305.82	33456.2	2	1	2	3
N74	8.33	3907.72	46911.4	2	4	3	3
N75	17.26	5492.09	31819.8	1	1	3	3
N76	13.59	4003.07	29456	1	2	2	3
N77	15.23	6396.92	42002.1	2	1	3	3
N78	14.34	3154.96	22001.1	1	2	3	3
N79	12.15	6053.21	49820.7	3	1	2	3
N80	15.13	5502.09	36365.5	3	1	3	3
N81	10.76	4930.28	45820.5	5	1	3	3
N82	15.28	5389.94	35274.5	5	4	3	3
N83	14.56	7147.99	49093.4	3	2	2	3
N84	15.29	2390.92	15637.1	3	4	2	3
N85	20.23	6657.84	32910.7	3	1	2	3
N86	19.36	7321.97	37820.1	4	1	3	3
N87	8.4	2489.58	29637.8	4	1	3	3
N88	18.2	7743.66	42547.6	1	2	3	1
N89	16.04	2566.53	16000.8	1	1	3	2
N90	5.3	1060.05	20001	1	1	3	2
N91	16.52	5887.42	35638.1	1	2	3	1
N92	18.89	9685.9	51275.3	2	1	4	2
N93	19.37	8241.47	42547.6	1	2	3	1
N94	17.02	7798.64	45820.5	1	1	3	2
N95	16.69	10560.7	63275.9	1	2	3	1
N96	14.94	5324.34	35638.1	1	2	4	2
N97	15.33	6689.79	43638.5	1	1	4	1
N98	17.46	5809.71	33274.4	1	1	4	2
N99	16.49	7825.65	47456.9	1	3	4	1
N100	16.74	6057.14	36183.6	1	1	4	1
N101	15.54	762.911	4909.34	1	4	3	2
N102	16.16	1469.16	9091.36	3	4	4	1
N103	10.71	408.948	3818.37	1	4	4	2
N104	6.58	299.106	4545.68	5	4	4	2
N105	14.94	5758.98	38547.4	1	1	4	2
N106	17.16	7769.19	45275	1	4	4	1
N107	5.06	377.219	7454.92	1	4	3	2
N108	18.41	6092.34	33092.6	3	1	3	4
N109	13.33	3805.3	28546.9	1	1	4	4
N110	17.56	5842.98	33274.4	3	2	4	4
N111	17.87	8220.61	46002.3	2	1	3	4
N112	18.66	9635.83	51638.9	2	4	4	4
N113	17.46	8952.67	51275.3	3	1	3	3
N114	8.41	474.042	5636.65	3	3	3	3

## Sheet: Table S10 
Table S 10 Sugar content sign loci
Trait	Model	Chr	Pos	Pvalue	'-log10P	Allele	Count	MAF	GeneID	Strand	Start	End	Distance	COG_class	COG_class_annotation	GO_annotation	KEGG_annotation	KOG_class	KOG_class_annotation	Pfam_annotation	Swissprot_annotation	TrEMBL_annotation	eggNOG_class	eggNOG_class_annotation	nr_annotation
Sugar	emmax	Contig4021	17361	9.14e-06	5.04	G/T	G:183_T:39	0.18	NA	NA	NA	NA	NA	--	--	--	--	--	--	--	--	--	--	--	--
Sugar	emmax	Chr1	824524	6.85e-06	5.16	C/T	C:211_T:17	0.07	IMABv01g023663	-	730580	737612	5'_86912	[C]	Energy production and conversion	Biological Process: nitric oxide biosynthetic process (GO:0006809);; Molecular Function: heme binding (GO:0020037);; Molecular Function: molybdenum ion binding (GO:0030151);; Biological Process: nitrate assimilation (GO:0042128);; Molecular Function: molybdopterin cofactor binding (GO:0043546);; Molecular Function: nitrate reductase (NADPH) activity (GO:0050464);	K10534|0.0e+00|bvg:104887841|K10534 nitrate reductase (NAD(P)H) [EC:1.7.1.1 1.7.1.2 1.7.1.3] | (RefSeq) nitrate reductase [NADH]	[C]	Energy production and conversion	Mo-co oxidoreductase dimerisation domain	Nitrate reductase [NADH] OS=Spinacia oleracea OX=3562 GN=NIA PE=2 SV=1	Nitrate reductase OS=Beta vulgaris OX=161934 GN=NR PE=2 SV=1	C	Energy production and conversion	nitrate reductase [Beta vulgaris]
Sugar	emmax	Chr1	824524	6.85e-06	5.16	C/T	C:211_T:17	0.07	IMABv01g023664	+	761867	765058	3'_59466	--	--	--	--	--	--	--	--	Uncharacterized protein OS=Punica granatum OX=22663 GN=CRG98_005704 PE=4 SV=1	--	--	PREDICTED: uncharacterized protein LOC104887921 [Beta vulgaris subsp. vulgaris]
Sugar	emmax	Chr1	824524	6.85e-06	5.16	C/T	C:211_T:17	0.07	IMABv01g023665	-	765161	771452	5'_53072	--	--	--	K01191|7.1e-42|pxb:103958275|K01191 alpha-mannosidase [EC:3.2.1.24] | (RefSeq) alpha-mannosidase At3g26720-like	--	--	Protein of unknown function (DUF1644)	--	Uncharacterized protein OS=Spinacia oleracea OX=3562 GN=SOVF_121140 PE=4 SV=1	S	Function unknown	PREDICTED: uncharacterized protein LOC104888013 [Beta vulgaris subsp. vulgaris]
Sugar	emmax	Chr1	824524	6.85e-06	5.16	C/T	C:211_T:17	0.07	IMABv01g023666	-	776014	788612	5'_35912	[T]	Signal transduction mechanisms	Molecular Function: protein kinase activity (GO:0004672);; Molecular Function: ATP binding (GO:0005524);	K13414|0.0e+00|bvg:104888091|K13414 mitogen-activated protein kinase kinase kinase 1 [EC:2.7.11.25] | (RefSeq) mitogen-activated protein kinase kinase kinase 1	[T]	Signal transduction mechanisms	Protein kinase domain	Mitogen-activated protein kinase kinase kinase 1 OS=Arabidopsis thaliana OX=3702 GN=MEKK1 PE=1 SV=2	Protein kinase domain-containing protein OS=Spinacia oleracea OX=3562 GN=SOVF_121150 PE=4 SV=1	T	Signal transduction mechanisms	PREDICTED: mitogen-activated protein kinase kinase kinase 1 [Beta vulgaris subsp. vulgaris]
Sugar	emmax	Chr1	824524	6.85e-06	5.16	C/T	C:211_T:17	0.07	IMABv01g023667	+	793627	798668	3'_25856	--	--	--	--	--	--	--	--	Uncharacterized protein OS=Spinacia oleracea OX=3562 GN=SOVF_121160 PE=4 SV=1	--	--	PREDICTED: uncharacterized protein LOC104888222 [Beta vulgaris subsp. vulgaris]
Sugar	emmax	Chr1	824524	6.85e-06	5.16	C/T	C:211_T:17	0.07	IMABv01g023668	-	799950	802312	5'_22212	--	--	Molecular Function: hydrolase activity, hydrolyzing O-glycosyl compounds (GO:0004553);; Biological Process: carbohydrate metabolic process (GO:0005975);	K19892|5.2e-52|gmx:100802135|K19892 glucan endo-1,3-beta-glucosidase 4 [EC:3.2.1.39] | (RefSeq) glucan endo-1,3-beta-glucosidase 4	--	--	Glycosyl hydrolases family 17	Glucan endo-1,3-beta-glucosidase OS=Musa acuminata OX=4641 GN=BANGLUC PE=1 SV=2	Uncharacterized protein OS=Spinacia oleracea OX=3562 GN=SOVF_121170 PE=3 SV=1	G	Carbohydrate transport and metabolism	PREDICTED: lichenase-2-like [Beta vulgaris subsp. vulgaris]
Sugar	emmax	Chr1	824524	6.85e-06	5.16	C/T	C:211_T:17	0.07	IMABv01g023669	-	805326	809562	5'_14962	--	--	Cellular Component: integral component of membrane (GO:0016021);	--	[S]	Function unknown	Uncharacterised protein family (UPF0220)	--	Uncharacterized protein OS=Spinacia oleracea OX=3562 GN=SOVF_121180 PE=3 SV=1	S	Function unknown	PREDICTED: transmembrane protein 50 homolog isoform X1 [Beta vulgaris subsp. vulgaris]
Sugar	emmax	Chr1	824524	6.85e-06	5.16	C/T	C:211_T:17	0.07	IMABv01g023670	-	811793	823782	5'_742	--	--	Biological Process: intracellular signal transduction (GO:0035556);; Molecular Function: metal ion binding (GO:0046872);	K11348|4.8e-30|ota:OT_ostta08g01950|K11348 bromodomain and PHD finger-containing protein 1 | (RefSeq) Zinc finger, PHD-finger	[R]	General function prediction only	PHD-zinc-finger like domain	--	Uncharacterized protein OS=Spinacia oleracea OX=3562 GN=SOVF_121190 PE=4 SV=1	J	Translation, ribosomal structure and biogenesis	PREDICTED: uncharacterized protein LOC104888566 [Beta vulgaris subsp. vulgaris]
Sugar	emmax	Chr1	824524	6.85e-06	5.16	C/T	C:211_T:17	0.07	IMABv01g023671	+	828437	836736	5'_3913	--	--	Molecular Function: histone acetyltransferase activity (GO:0004402);; Cellular Component: nucleus (GO:0005634);; Biological Process: regulation of transcription, DNA-templated (GO:0006355);	K11308|5.3e-267|bvg:104888635|K11308 histone acetyltransferase MYST1 [EC:2.3.1.48] | (RefSeq) histone acetyltransferase of the MYST family 1	[B]	Chromatin structure and dynamics	MOZ/SAS family	Histone acetyltransferase of the MYST family 1 OS=Arabidopsis thaliana OX=3702 GN=HAM1 PE=1 SV=1	Histone acetyltransferase OS=Spinacia oleracea OX=3562 GN=SOVF_121200 PE=3 SV=1	B	Chromatin structure and dynamics	PREDICTED: histone acetyltransferase of the MYST family 1 [Beta vulgaris subsp. vulgaris]
Sugar	emmax	Chr1	824524	6.85e-06	5.16	C/T	C:211_T:17	0.07	IMABv01g023672	-	849257	854402	3'_24733	--	--	Biological Process: reproduction (GO:0000003);; Biological Process: mitotic cell cycle (GO:0000278);; Biological Process: mitotic cytokinesis (GO:0000281);; Biological Process: cytokinesis (GO:0000910);; Biological Process: cytokinesis by cell plate formation (GO:0000911);; Biological Process: cell plate assembly (GO:0000919);; Biological Process: developmental process involved in reproduction (G…	K20131|6.9e-263|bvg:104888792|K20131 Rab5 GDP/GTP exchange factor | (RefSeq) vacuolar protein sorting-associated protein 9A	[U]	Intracellular trafficking, secretion, and vesicular transport	Vacuolar sorting protein 9 (VPS9) domain	Vacuolar protein sorting-associated protein 9A OS=Arabidopsis thaliana OX=3702 GN=VPS9A PE=1 SV=1	VPS9 domain-containing protein OS=Spinacia oleracea OX=3562 GN=SOVF_121220 PE=4 SV=1	U	Intracellular trafficking, secretion, and vesicular transport	PREDICTED: vacuolar protein sorting-associated protein 9A [Beta vulgaris subsp. vulgaris]
Sugar	emmax	Chr1	824524	6.85e-06	5.16	C/T	C:211_T:17	0.07	IMABv01g023673	-	855669	863612	3'_31145	--	--	Cellular Component: Golgi membrane (GO:0000139);; Biological Process: protein glycosylation (GO:0006486);; Cellular Component: integral component of membrane (GO:0016021);; Molecular Function: transferase activity, transferring glycosyl groups (GO:0016757);	K20855|5.1e-211|bvg:104888871|K20855 beta-1,3-galactosyltransferase 1/2/3/4/5/7/8 [EC:2.4.1.-] | (RefSeq) beta-1,3-galactosyltransferase 7	[G]	Carbohydrate transport and metabolism	Galactosyltransferase	Beta-1,3-galactosyltransferase 7 OS=Arabidopsis thaliana OX=3702 GN=B3GALT7 PE=2 SV=1	Hexosyltransferase OS=Spinacia oleracea OX=3562 GN=SOVF_121240 PE=3 SV=1	G	Carbohydrate transport and metabolism	PREDICTED: beta-1,3-galactosyltransferase 7 isoform X2 [Beta vulgaris subsp. vulgaris]
Sugar	emmax	Chr1	824524	6.85e-06	5.16	C/T	C:211_T:17	0.07	IMABv01g023674	+	872394	876516	5'_47870	--	--	Molecular Function: DNA binding (GO:0003677);; Cellular Component: nucleus (GO:0005634);; Biological Process: regulation of transcription, DNA-templated (GO:0006355);; Biological Process: auxin-activated signaling pathway (GO:0009734);	K14486|7.0e-62|cic:CICLE_v10000183mg|K14486 auxin response factor | (RefSeq) hypothetical protein	--	--	B3 DNA binding domain	Auxin response factor 17 OS=Arabidopsis thaliana OX=3702 GN=ARF17 PE=2 SV=1	Auxin response factor OS=Spinacia oleracea OX=3562 GN=SOVF_121260 PE=3 SV=1	K	Transcription	PREDICTED: auxin response factor 17 [Beta vulgaris subsp. vulgaris]
Sugar	emmax	Chr1	824524	6.85e-06	5.16	C/T	C:211_T:17	0.07	IMABv01g023675	+	885164	888504	5'_60640	[O]	Posttranslational modification, protein turnover, chaperones	Molecular Function: adenyl-nucleotide exchange factor activity (GO:0000774);; Cellular Component: mitochondrial matrix (GO:0005759);; Biological Process: protein folding (GO:0006457);; Molecular Function: protein homodimerization activity (GO:0042803);; Molecular Function: chaperone binding (GO:0051087);	K03687|1.0e-123|bvg:104889266|K03687 molecular chaperone GrpE | (RefSeq) protein GrpE	[O]	Posttranslational modification, protein turnover, chaperones	GrpE	--	GrpE protein homolog OS=Spinacia oleracea OX=3562 GN=SOVF_121270 PE=3 SV=1	O	Posttranslational modification, protein turnover, chaperones	PREDICTED: uncharacterized protein LOC104889266 [Beta vulgaris subsp. vulgaris]
Sugar	emmax	Chr1	824524	6.85e-06	5.16	C/T	C:211_T:17	0.07	IMABv01g023676	+	889474	905542	5'_64950	--	--	Cellular Component: integral component of membrane (GO:0016021);	--	--	--	Domain of unknown function (DUF4750)	--	Uncharacterized protein OS=Beta vulgaris subsp. vulgaris OX=3555 GN=BVRB_017520 PE=4 SV=1	S	Function unknown	hypothetical protein BVRB_1g000520 [Beta vulgaris subsp. vulgaris]
Sugar	emmax	Chr1	824524	6.85e-06	5.16	C/T	C:211_T:17	0.07	IMABv01g023677	-	908968	910429	3'_84444	--	--	--	K18327|1.1e-06|pxb:103967112|K18327 RNA exonuclease 4 [EC:3.1.-.-] | (RefSeq) RNA exonuclease 4-like	--	--	--	--	Uncharacterized protein OS=Spinacia oleracea OX=3562 GN=SOVF_121280 PE=4 SV=1	S	Function unknown	PREDICTED: uncharacterized protein LOC104889478 [Beta vulgaris subsp. vulgaris]
Sugar	emmax	Chr1	825710	1.72e-06	5.76	G/A	G:205_A:21	0.09	IMABv01g023663	-	730580	737612	5'_88098	[C]	Energy production and conversion	Biological Process: nitric oxide biosynthetic process (GO:0006809);; Molecular Function: heme binding (GO:0020037);; Molecular Function: molybdenum ion binding (GO:0030151);; Biological Process: nitrate assimilation (GO:0042128);; Molecular Function: molybdopterin cofactor binding (GO:0043546);; Molecular Function: nitrate reductase (NADPH) activity (GO:0050464);	K10534|0.0e+00|bvg:104887841|K10534 nitrate reductase (NAD(P)H) [EC:1.7.1.1 1.7.1.2 1.7.1.3] | (RefSeq) nitrate reductase [NADH]	[C]	Energy production and conversion	Mo-co oxidoreductase dimerisation domain	Nitrate reductase [NADH] OS=Spinacia oleracea OX=3562 GN=NIA PE=2 SV=1	Nitrate reductase OS=Beta vulgaris OX=161934 GN=NR PE=2 SV=1	C	Energy production and conversion	nitrate reductase [Beta vulgaris]
Sugar	emmax	Chr1	825710	1.72e-06	5.76	G/A	G:205_A:21	0.09	IMABv01g023664	+	761867	765058	3'_60652	--	--	--	--	--	--	--	--	Uncharacterized protein OS=Punica granatum OX=22663 GN=CRG98_005704 PE=4 SV=1	--	--	PREDICTED: uncharacterized protein LOC104887921 [Beta vulgaris subsp. vulgaris]
Sugar	emmax	Chr1	825710	1.72e-06	5.76	G/A	G:205_A:21	0.09	IMABv01g023665	-	765161	771452	5'_54258	--	--	--	K01191|7.1e-42|pxb:103958275|K01191 alpha-mannosidase [EC:3.2.1.24] | (RefSeq) alpha-mannosidase At3g26720-like	--	--	Protein of unknown function (DUF1644)	--	Uncharacterized protein OS=Spinacia oleracea OX=3562 GN=SOVF_121140 PE=4 SV=1	S	Function unknown	PREDICTED: uncharacterized protein LOC104888013 [Beta vulgaris subsp. vulgaris]
Sugar	emmax	Chr1	825710	1.72e-06	5.76	G/A	G:205_A:21	0.09	IMABv01g023666	-	776014	788612	5'_37098	[T]	Signal transduction mechanisms	Molecular Function: protein kinase activity (GO:0004672);; Molecular Function: ATP binding (GO:0005524);	K13414|0.0e+00|bvg:104888091|K13414 mitogen-activated protein kinase kinase kinase 1 [EC:2.7.11.25] | (RefSeq) mitogen-activated protein kinase kinase kinase 1	[T]	Signal transduction mechanisms	Protein kinase domain	Mitogen-activated protein kinase kinase kinase 1 OS=Arabidopsis thaliana OX=3702 GN=MEKK1 PE=1 SV=2	Protein kinase domain-containing protein OS=Spinacia oleracea OX=3562 GN=SOVF_121150 PE=4 SV=1	T	Signal transduction mechanisms	PREDICTED: mitogen-activated protein kinase kinase kinase 1 [Beta vulgaris subsp. vulgaris]
Sugar	emmax	Chr1	825710	1.72e-06	5.76	G/A	G:205_A:21	0.09	IMABv01g023667	+	793627	798668	3'_27042	--	--	--	--	--	--	--	--	Uncharacterized protein OS=Spinacia oleracea OX=3562 GN=SOVF_121160 PE=4 SV=1	--	--	PREDICTED: uncharacterized protein LOC104888222 [Beta vulgaris subsp. vulgaris]
Sugar	emmax	Chr1	825710	1.72e-06	5.76	G/A	G:205_A:21	0.09	IMABv01g023668	-	799950	802312	5'_23398	--	--	Molecular Function: hydrolase activity, hydrolyzing O-glycosyl compounds (GO:0004553);; Biological Process: carbohydrate metabolic process (GO:0005975);	K19892|5.2e-52|gmx:100802135|K19892 glucan endo-1,3-beta-glucosidase 4 [EC:3.2.1.39] | (RefSeq) glucan endo-1,3-beta-glucosidase 4	--	--	Glycosyl hydrolases family 17	Glucan endo-1,3-beta-glucosidase OS=Musa acuminata OX=4641 GN=BANGLUC PE=1 SV=2	Uncharacterized protein OS=Spinacia oleracea OX=3562 GN=SOVF_121170 PE=3 SV=1	G	Carbohydrate transport and metabolism	PREDICTED: lichenase-2-like [Beta vulgaris subsp. vulgaris]
Sugar	emmax	Chr1	825710	1.72e-06	5.76	G/A	G:205_A:21	0.09	IMABv01g023669	-	805326	809562	5'_16148	--	--	Cellular Component: integral component of membrane (GO:0016021);	--	[S]	Function unknown	Uncharacterised protein family (UPF0220)	--	Uncharacterized protein OS=Spinacia oleracea OX=3562 GN=SOVF_121180 PE=3 SV=1	S	Function unknown	PREDICTED: transmembrane protein 50 homolog isoform X1 [Beta vulgaris subsp. vulgaris]
Sugar	emmax	Chr1	825710	1.72e-06	5.76	G/A	G:205_A:21	0.09	IMABv01g023670	-	811793	823782	5'_1928	--	--	Biological Process: intracellular signal transduction (GO:0035556);; Molecular Function: metal ion binding (GO:0046872);	K11348|4.8e-30|ota:OT_ostta08g01950|K11348 bromodomain and PHD finger-containing protein 1 | (RefSeq) Zinc finger, PHD-finger	[R]	General function prediction only	PHD-zinc-finger like domain	--	Uncharacterized protein OS=Spinacia oleracea OX=3562 GN=SOVF_121190 PE=4 SV=1	J	Translation, ribosomal structure and biogenesis	PREDICTED: uncharacterized protein LOC104888566 [Beta vulgaris subsp. vulgaris]
Sugar	emmax	Chr1	825710	1.72e-06	5.76	G/A	G:205_A:21	0.09	IMABv01g023671	+	828437	836736	5'_2727	--	--	Molecular Function: histone acetyltransferase activity (GO:0004402);; Cellular Component: nucleus (GO:0005634);; Biological Process: regulation of transcription, DNA-templated (GO:0006355);	K11308|5.3e-267|bvg:104888635|K11308 histone acetyltransferase MYST1 [EC:2.3.1.48] | (RefSeq) histone acetyltransferase of the MYST family 1	[B]	Chromatin structure and dynamics	MOZ/SAS family	Histone acetyltransferase of the MYST family 1 OS=Arabidopsis thaliana OX=3702 GN=HAM1 PE=1 SV=1	Histone acetyltransferase OS=Spinacia oleracea OX=3562 GN=SOVF_121200 PE=3 SV=1	B	Chromatin structure and dynamics	PREDICTED: histone acetyltransferase of the MYST family 1 [Beta vulgaris subsp. vulgaris]
Sugar	emmax	Chr1	825710	1.72e-06	5.76	G/A	G:205_A:21	0.09	IMABv01g023672	-	849257	854402	3'_23547	--	--	Biological Process: reproduction (GO:0000003);; Biological Process: mitotic cell cycle (GO:0000278);; Biological Process: mitotic cytokinesis (GO:0000281);; Biological Process: cytokinesis (GO:0000910);; Biological Process: cytokinesis by cell plate formation (GO:0000911);; Biological Process: cell plate assembly (GO:0000919);; Biological Process: developmental process involved in reproduction (G…	K20131|6.9e-263|bvg:104888792|K20131 Rab5 GDP/GTP exchange factor | (RefSeq) vacuolar protein sorting-associated protein 9A	[U]	Intracellular trafficking, secretion, and vesicular transport	Vacuolar sorting protein 9 (VPS9) domain	Vacuolar protein sorting-associated protein 9A OS=Arabidopsis thaliana OX=3702 GN=VPS9A PE=1 SV=1	VPS9 domain-containing protein OS=Spinacia oleracea OX=3562 GN=SOVF_121220 PE=4 SV=1	U	Intracellular trafficking, secretion, and vesicular transport	PREDICTED: vacuolar protein sorting-associated protein 9A [Beta vulgaris subsp. vulgaris]
Sugar	emmax	Chr1	825710	1.72e-06	5.76	G/A	G:205_A:21	0.09	IMABv01g023673	-	855669	863612	3'_29959	--	--	Cellular Component: Golgi membrane (GO:0000139);; Biological Process: protein glycosylation (GO:0006486);; Cellular Component: integral component of membrane (GO:0016021);; Molecular Function: transferase activity, transferring glycosyl groups (GO:0016757);	K20855|5.1e-211|bvg:104888871|K20855 beta-1,3-galactosyltransferase 1/2/3/4/5/7/8 [EC:2.4.1.-] | (RefSeq) beta-1,3-galactosyltransferase 7	[G]	Carbohydrate transport and metabolism	Galactosyltransferase	Beta-1,3-galactosyltransferase 7 OS=Arabidopsis thaliana OX=3702 GN=B3GALT7 PE=2 SV=1	Hexosyltransferase OS=Spinacia oleracea OX=3562 GN=SOVF_121240 PE=3 SV=1	G	Carbohydrate transport and metabolism	PREDICTED: beta-1,3-galactosyltransferase 7 isoform X2 [Beta vulgaris subsp. vulgaris]
Sugar	emmax	Chr1	825710	1.72e-06	5.76	G/A	G:205_A:21	0.09	IMABv01g023674	+	872394	876516	5'_46684	--	--	Molecular Function: DNA binding (GO:0003677);; Cellular Component: nucleus (GO:0005634);; Biological Process: regulation of transcription, DNA-templated (GO:0006355);; Biological Process: auxin-activated signaling pathway (GO:0009734);	K14486|7.0e-62|cic:CICLE_v10000183mg|K14486 auxin response factor | (RefSeq) hypothetical protein	--	--	B3 DNA binding domain	Auxin response factor 17 OS=Arabidopsis thaliana OX=3702 GN=ARF17 PE=2 SV=1	Auxin response factor OS=Spinacia oleracea OX=3562 GN=SOVF_121260 PE=3 SV=1	K	Transcription	PREDICTED: auxin response factor 17 [Beta vulgaris subsp. vulgaris]
Sugar	emmax	Chr1	825710	1.72e-06	5.76	G/A	G:205_A:21	0.09	IMABv01g023675	+	885164	888504	5'_59454	[O]	Posttranslational modification, protein turnover, chaperones	Molecular Function: adenyl-nucleotide exchange factor activity (GO:0000774);; Cellular Component: mitochondrial matrix (GO:0005759);; Biological Process: protein folding (GO:0006457);; Molecular Function: protein homodimerization activity (GO:0042803);; Molecular Function: chaperone binding (GO:0051087);	K03687|1.0e-123|bvg:104889266|K03687 molecular chaperone GrpE | (RefSeq) protein GrpE	[O]	Posttranslational modification, protein turnover, chaperones	GrpE	--	GrpE protein homolog OS=Spinacia oleracea OX=3562 GN=SOVF_121270 PE=3 SV=1	O	Posttranslational modification, protein turnover, chaperones	PREDICTED: uncharacterized protein LOC104889266 [Beta vulgaris subsp. vulgaris]
Sugar	emmax	Chr1	825710	1.72e-06	5.76	G/A	G:205_A:21	0.09	IMABv01g023676	+	889474	905542	5'_63764	--	--	Cellular Component: integral component of membrane (GO:0016021);	--	--	--	Domain of unknown function (DUF4750)	--	Uncharacterized protein OS=Beta vulgaris subsp. vulgaris OX=3555 GN=BVRB_017520 PE=4 SV=1	S	Function unknown	hypothetical protein BVRB_1g000520 [Beta vulgaris subsp. vulgaris]
Sugar	emmax	Chr1	825710	1.72e-06	5.76	G/A	G:205_A:21	0.09	IMABv01g023677	-	908968	910429	3'_83258	--	--	--	K18327|1.1e-06|pxb:103967112|K18327 RNA exonuclease 4 [EC:3.1.-.-] | (RefSeq) RNA exonuclease 4-like	--	--	--	--	Uncharacterized protein OS=Spinacia oleracea OX=3562 GN=SOVF_121280 PE=4 SV=1	S	Function unknown	PREDICTED: uncharacterized protein LOC104889478 [Beta vulgaris subsp. vulgaris]
Sugar	emmax	Chr1	825721	2.3e-06	5.64	T/C	T:203_C:21	0.09	IMABv01g023663	-	730580	737612	5'_88109	[C]	Energy production and conversion	Biological Process: nitric oxide biosynthetic process (GO:0006809);; Molecular Function: heme binding (GO:0020037);; Molecular Function: molybdenum ion binding (GO:0030151);; Biological Process: nitrate assimilation (GO:0042128);; Molecular Function: molybdopterin cofactor binding (GO:0043546);; Molecular Function: nitrate reductase (NADPH) activity (GO:0050464);	K10534|0.0e+00|bvg:104887841|K10534 nitrate reductase (NAD(P)H) [EC:1.7.1.1 1.7.1.2 1.7.1.3] | (RefSeq) nitrate reductase [NADH]	[C]	Energy production and conversion	Mo-co oxidoreductase dimerisation domain	Nitrate reductase [NADH] OS=Spinacia oleracea OX=3562 GN=NIA PE=2 SV=1	Nitrate reductase OS=Beta vulgaris OX=161934 GN=NR PE=2 SV=1	C	Energy production and conversion	nitrate reductase [Beta vulgaris]
Sugar	emmax	Chr1	825721	2.3e-06	5.64	T/C	T:203_C:21	0.09	IMABv01g023664	+	761867	765058	3'_60663	--	--	--	--	--	--	--	--	Uncharacterized protein OS=Punica granatum OX=22663 GN=CRG98_005704 PE=4 SV=1	--	--	PREDICTED: uncharacterized protein LOC104887921 [Beta vulgaris subsp. vulgaris]
Sugar	emmax	Chr1	825721	2.3e-06	5.64	T/C	T:203_C:21	0.09	IMABv01g023665	-	765161	771452	5'_54269	--	--	--	K01191|7.1e-42|pxb:103958275|K01191 alpha-mannosidase [EC:3.2.1.24] | (RefSeq) alpha-mannosidase At3g26720-like	--	--	Protein of unknown function (DUF1644)	--	Uncharacterized protein OS=Spinacia oleracea OX=3562 GN=SOVF_121140 PE=4 SV=1	S	Function unknown	PREDICTED: uncharacterized protein LOC104888013 [Beta vulgaris subsp. vulgaris]
Sugar	emmax	Chr1	825721	2.3e-06	5.64	T/C	T:203_C:21	0.09	IMABv01g023666	-	776014	788612	5'_37109	[T]	Signal transduction mechanisms	Molecular Function: protein kinase activity (GO:0004672);; Molecular Function: ATP binding (GO:0005524);	K13414|0.0e+00|bvg:104888091|K13414 mitogen-activated protein kinase kinase kinase 1 [EC:2.7.11.25] | (RefSeq) mitogen-activated protein kinase kinase kinase 1	[T]	Signal transduction mechanisms	Protein kinase domain	Mitogen-activated protein kinase kinase kinase 1 OS=Arabidopsis thaliana OX=3702 GN=MEKK1 PE=1 SV=2	Protein kinase domain-containing protein OS=Spinacia oleracea OX=3562 GN=SOVF_121150 PE=4 SV=1	T	Signal transduction mechanisms	PREDICTED: mitogen-activated protein kinase kinase kinase 1 [Beta vulgaris subsp. vulgaris]
Sugar	emmax	Chr1	825721	2.3e-06	5.64	T/C	T:203_C:21	0.09	IMABv01g023667	+	793627	798668	3'_27053	--	--	--	--	--	--	--	--	Uncharacterized protein OS=Spinacia oleracea OX=3562 GN=SOVF_121160 PE=4 SV=1	--	--	PREDICTED: uncharacterized protein LOC104888222 [Beta vulgaris subsp. vulgaris]
Sugar	emmax	Chr1	825721	2.3e-06	5.64	T/C	T:203_C:21	0.09	IMABv01g023668	-	799950	802312	5'_23409	--	--	Molecular Function: hydrolase activity, hydrolyzing O-glycosyl compounds (GO:0004553);; Biological Process: carbohydrate metabolic process (GO:0005975);	K19892|5.2e-52|gmx:100802135|K19892 glucan endo-1,3-beta-glucosidase 4 [EC:3.2.1.39] | (RefSeq) glucan endo-1,3-beta-glucosidase 4	--	--	Glycosyl hydrolases family 17	Glucan endo-1,3-beta-glucosidase OS=Musa acuminata OX=4641 GN=BANGLUC PE=1 SV=2	Uncharacterized protein OS=Spinacia oleracea OX=3562 GN=SOVF_121170 PE=3 SV=1	G	Carbohydrate transport and metabolism	PREDICTED: lichenase-2-like [Beta vulgaris subsp. vulgaris]
Sugar	emmax	Chr1	825721	2.3e-06	5.64	T/C	T:203_C:21	0.09	IMABv01g023669	-	805326	809562	5'_16159	--	--	Cellular Component: integral component of membrane (GO:0016021);	--	[S]	Function unknown	Uncharacterised protein family (UPF0220)	--	Uncharacterized protein OS=Spinacia oleracea OX=3562 GN=SOVF_121180 PE=3 SV=1	S	Function unknown	PREDICTED: transmembrane protein 50 homolog isoform X1 [Beta vulgaris subsp. vulgaris]
Sugar	emmax	Chr1	825721	2.3e-06	5.64	T/C	T:203_C:21	0.09	IMABv01g023670	-	811793	823782	5'_1939	--	--	Biological Process: intracellular signal transduction (GO:0035556);; Molecular Function: metal ion binding (GO:0046872);	K11348|4.8e-30|ota:OT_ostta08g01950|K11348 bromodomain and PHD finger-containing protein 1 | (RefSeq) Zinc finger, PHD-finger	[R]	General function prediction only	PHD-zinc-finger like domain	--	Uncharacterized protein OS=Spinacia oleracea OX=3562 GN=SOVF_121190 PE=4 SV=1	J	Translation, ribosomal structure and biogenesis	PREDICTED: uncharacterized protein LOC104888566 [Beta vulgaris subsp. vulgaris]
Sugar	emmax	Chr1	825721	2.3e-06	5.64	T/C	T:203_C:21	0.09	IMABv01g023671	+	828437	836736	5'_2716	--	--	Molecular Function: histone acetyltransferase activity (GO:0004402);; Cellular Component: nucleus (GO:0005634);; Biological Process: regulation of transcription, DNA-templated (GO:0006355);	K11308|5.3e-267|bvg:104888635|K11308 histone acetyltransferase MYST1 [EC:2.3.1.48] | (RefSeq) histone acetyltransferase of the MYST family 1	[B]	Chromatin structure and dynamics	MOZ/SAS family	Histone acetyltransferase of the MYST family 1 OS=Arabidopsis thaliana OX=3702 GN=HAM1 PE=1 SV=1	Histone acetyltransferase OS=Spinacia oleracea OX=3562 GN=SOVF_121200 PE=3 SV=1	B	Chromatin structure and dynamics	PREDICTED: histone acetyltransferase of the MYST family 1 [Beta vulgaris subsp. vulgaris]
Sugar	emmax	Chr1	825721	2.3e-06	5.64	T/C	T:203_C:21	0.09	IMABv01g023672	-	849257	854402	3'_23536	--	--	Biological Process: reproduction (GO:0000003);; Biological Process: mitotic cell cycle (GO:0000278);; Biological Process: mitotic cytokinesis (GO:0000281);; Biological Process: cytokinesis (GO:0000910);; Biological Process: cytokinesis by cell plate formation (GO:0000911);; Biological Process: cell plate assembly (GO:0000919);; Biological Process: developmental process involved in reproduction (G…	K20131|6.9e-263|bvg:104888792|K20131 Rab5 GDP/GTP exchange factor | (RefSeq) vacuolar protein sorting-associated protein 9A	[U]	Intracellular trafficking, secretion, and vesicular transport	Vacuolar sorting protein 9 (VPS9) domain	Vacuolar protein sorting-associated protein 9A OS=Arabidopsis thaliana OX=3702 GN=VPS9A PE=1 SV=1	VPS9 domain-containing protein OS=Spinacia oleracea OX=3562 GN=SOVF_121220 PE=4 SV=1	U	Intracellular trafficking, secretion, and vesicular transport	PREDICTED: vacuolar protein sorting-associated protein 9A [Beta vulgaris subsp. vulgaris]
Sugar	emmax	Chr1	825721	2.3e-06	5.64	T/C	T:203_C:21	0.09	IMABv01g023673	-	855669	863612	3'_29948	--	--	Cellular Component: Golgi membrane (GO:0000139);; Biological Process: protein glycosylation (GO:0006486);; Cellular Component: integral component of membrane (GO:0016021);; Molecular Function: transferase activity, transferring glycosyl groups (GO:0016757);	K20855|5.1e-211|bvg:104888871|K20855 beta-1,3-galactosyltransferase 1/2/3/4/5/7/8 [EC:2.4.1.-] | (RefSeq) beta-1,3-galactosyltransferase 7	[G]	Carbohydrate transport and metabolism	Galactosyltransferase	Beta-1,3-galactosyltransferase 7 OS=Arabidopsis thaliana OX=3702 GN=B3GALT7 PE=2 SV=1	Hexosyltransferase OS=Spinacia oleracea OX=3562 GN=SOVF_121240 PE=3 SV=1	G	Carbohydrate transport and metabolism	PREDICTED: beta-1,3-galactosyltransferase 7 isoform X2 [Beta vulgaris subsp. vulgaris]
Sugar	emmax	Chr1	825721	2.3e-06	5.64	T/C	T:203_C:21	0.09	IMABv01g023674	+	872394	876516	5'_46673	--	--	Molecular Function: DNA binding (GO:0003677);; Cellular Component: nucleus (GO:0005634);; Biological Process: regulation of transcription, DNA-templated (GO:0006355);; Biological Process: auxin-activated signaling pathway (GO:0009734);	K14486|7.0e-62|cic:CICLE_v10000183mg|K14486 auxin response factor | (RefSeq) hypothetical protein	--	--	B3 DNA binding domain	Auxin response factor 17 OS=Arabidopsis thaliana OX=3702 GN=ARF17 PE=2 SV=1	Auxin response factor OS=Spinacia oleracea OX=3562 GN=SOVF_121260 PE=3 SV=1	K	Transcription	PREDICTED: auxin response factor 17 [Beta vulgaris subsp. vulgaris]
Sugar	emmax	Chr1	825721	2.3e-06	5.64	T/C	T:203_C:21	0.09	IMABv01g023675	+	885164	888504	5'_59443	[O]	Posttranslational modification, protein turnover, chaperones	Molecular Function: adenyl-nucleotide exchange factor activity (GO:0000774);; Cellular Component: mitochondrial matrix (GO:0005759);; Biological Process: protein folding (GO:0006457);; Molecular Function: protein homodimerization activity (GO:0042803);; Molecular Function: chaperone binding (GO:0051087);	K03687|1.0e-123|bvg:104889266|K03687 molecular chaperone GrpE | (RefSeq) protein GrpE	[O]	Posttranslational modification, protein turnover, chaperones	GrpE	--	GrpE protein homolog OS=Spinacia oleracea OX=3562 GN=SOVF_121270 PE=3 SV=1	O	Posttranslational modification, protein turnover, chaperones	PREDICTED: uncharacterized protein LOC104889266 [Beta vulgaris subsp. vulgaris]
Sugar	emmax	Chr1	825721	2.3e-06	5.64	T/C	T:203_C:21	0.09	IMABv01g023676	+	889474	905542	5'_63753	--	--	Cellular Component: integral component of membrane (GO:0016021);	--	--	--	Domain of unknown function (DUF4750)	--	Uncharacterized protein OS=Beta vulgaris subsp. vulgaris OX=3555 GN=BVRB_017520 PE=4 SV=1	S	Function unknown	hypothetical protein BVRB_1g000520 [Beta vulgaris subsp. vulgaris]
Sugar	emmax	Chr1	825721	2.3e-06	5.64	T/C	T:203_C:21	0.09	IMABv01g023677	-	908968	910429	3'_83247	--	--	--	K18327|1.1e-06|pxb:103967112|K18327 RNA exonuclease 4 [EC:3.1.-.-] | (RefSeq) RNA exonuclease 4-like	--	--	--	--	Uncharacterized protein OS=Spinacia oleracea OX=3562 GN=SOVF_121280 PE=4 SV=1	S	Function unknown	PREDICTED: uncharacterized protein LOC104889478 [Beta vulgaris subsp. vulgaris]
Sugar	emmax	Chr1	827465	7.1e-07	6.15	A/G	A:205_G:17	0.08	IMABv01g023663	-	730580	737612	5'_89853	[C]	Energy production and conversion	Biological Process: nitric oxide biosynthetic process (GO:0006809);; Molecular Function: heme binding (GO:0020037);; Molecular Function: molybdenum ion binding (GO:0030151);; Biological Process: nitrate assimilation (GO:0042128);; Molecular Function: molybdopterin cofactor binding (GO:0043546);; Molecular Function: nitrate reductase (NADPH) activity (GO:0050464);	K10534|0.0e+00|bvg:104887841|K10534 nitrate reductase (NAD(P)H) [EC:1.7.1.1 1.7.1.2 1.7.1.3] | (RefSeq) nitrate reductase [NADH]	[C]	Energy production and conversion	Mo-co oxidoreductase dimerisation domain	Nitrate reductase [NADH] OS=Spinacia oleracea OX=3562 GN=NIA PE=2 SV=1	Nitrate reductase OS=Beta vulgaris OX=161934 GN=NR PE=2 SV=1	C	Energy production and conversion	nitrate reductase [Beta vulgaris]
Sugar	emmax	Chr1	827465	7.1e-07	6.15	A/G	A:205_G:17	0.08	IMABv01g023664	+	761867	765058	3'_62407	--	--	--	--	--	--	--	--	Uncharacterized protein OS=Punica granatum OX=22663 GN=CRG98_005704 PE=4 SV=1	--	--	PREDICTED: uncharacterized protein LOC104887921 [Beta vulgaris subsp. vulgaris]
Sugar	emmax	Chr1	827465	7.1e-07	6.15	A/G	A:205_G:17	0.08	IMABv01g023665	-	765161	771452	5'_56013	--	--	--	K01191|7.1e-42|pxb:103958275|K01191 alpha-mannosidase [EC:3.2.1.24] | (RefSeq) alpha-mannosidase At3g26720-like	--	--	Protein of unknown function (DUF1644)	--	Uncharacterized protein OS=Spinacia oleracea OX=3562 GN=SOVF_121140 PE=4 SV=1	S	Function unknown	PREDICTED: uncharacterized protein LOC104888013 [Beta vulgaris subsp. vulgaris]
Sugar	emmax	Chr1	827465	7.1e-07	6.15	A/G	A:205_G:17	0.08	IMABv01g023666	-	776014	788612	5'_38853	[T]	Signal transduction mechanisms	Molecular Function: protein kinase activity (GO:0004672);; Molecular Function: ATP binding (GO:0005524);	K13414|0.0e+00|bvg:104888091|K13414 mitogen-activated protein kinase kinase kinase 1 [EC:2.7.11.25] | (RefSeq) mitogen-activated protein kinase kinase kinase 1	[T]	Signal transduction mechanisms	Protein kinase domain	Mitogen-activated protein kinase kinase kinase 1 OS=Arabidopsis thaliana OX=3702 GN=MEKK1 PE=1 SV=2	Protein kinase domain-containing protein OS=Spinacia oleracea OX=3562 GN=SOVF_121150 PE=4 SV=1	T	Signal transduction mechanisms	PREDICTED: mitogen-activated protein kinase kinase kinase 1 [Beta vulgaris subsp. vulgaris]
Sugar	emmax	Chr1	827465	7.1e-07	6.15	A/G	A:205_G:17	0.08	IMABv01g023667	+	793627	798668	3'_28797	--	--	--	--	--	--	--	--	Uncharacterized protein OS=Spinacia oleracea OX=3562 GN=SOVF_121160 PE=4 SV=1	--	--	PREDICTED: uncharacterized protein LOC104888222 [Beta vulgaris subsp. vulgaris]
Sugar	emmax	Chr1	827465	7.1e-07	6.15	A/G	A:205_G:17	0.08	IMABv01g023668	-	799950	802312	5'_25153	--	--	Molecular Function: hydrolase activity, hydrolyzing O-glycosyl compounds (GO:0004553);; Biological Process: carbohydrate metabolic process (GO:0005975);	K19892|5.2e-52|gmx:100802135|K19892 glucan endo-1,3-beta-glucosidase 4 [EC:3.2.1.39] | (RefSeq) glucan endo-1,3-beta-glucosidase 4	--	--	Glycosyl hydrolases family 17	Glucan endo-1,3-beta-glucosidase OS=Musa acuminata OX=4641 GN=BANGLUC PE=1 SV=2	Uncharacterized protein OS=Spinacia oleracea OX=3562 GN=SOVF_121170 PE=3 SV=1	G	Carbohydrate transport and metabolism	PREDICTED: lichenase-2-like [Beta vulgaris subsp. vulgaris]
Sugar	emmax	Chr1	827465	7.1e-07	6.15	A/G	A:205_G:17	0.08	IMABv01g023669	-	805326	809562	5'_17903	--	--	Cellular Component: integral component of membrane (GO:0016021);	--	[S]	Function unknown	Uncharacterised protein family (UPF0220)	--	Uncharacterized protein OS=Spinacia oleracea OX=3562 GN=SOVF_121180 PE=3 SV=1	S	Function unknown	PREDICTED: transmembrane protein 50 homolog isoform X1 [Beta vulgaris subsp. vulgaris]
Sugar	emmax	Chr1	827465	7.1e-07	6.15	A/G	A:205_G:17	0.08	IMABv01g023670	-	811793	823782	5'_3683	--	--	Biological Process: intracellular signal transduction (GO:0035556);; Molecular Function: metal ion binding (GO:0046872);	K11348|4.8e-30|ota:OT_ostta08g01950|K11348 bromodomain and PHD finger-containing protein 1 | (RefSeq) Zinc finger, PHD-finger	[R]	General function prediction only	PHD-zinc-finger like domain	--	Uncharacterized protein OS=Spinacia oleracea OX=3562 GN=SOVF_121190 PE=4 SV=1	J	Translation, ribosomal structure and biogenesis	PREDICTED: uncharacterized protein LOC104888566 [Beta vulgaris subsp. vulgaris]
Sugar	emmax	Chr1	827465	7.1e-07	6.15	A/G	A:205_G:17	0.08	IMABv01g023671	+	828437	836736	5'_972	--	--	Molecular Function: histone acetyltransferase activity (GO:0004402);; Cellular Component: nucleus (GO:0005634);; Biological Process: regulation of transcription, DNA-templated (GO:0006355);	K11308|5.3e-267|bvg:104888635|K11308 histone acetyltransferase MYST1 [EC:2.3.1.48] | (RefSeq) histone acetyltransferase of the MYST family 1	[B]	Chromatin structure and dynamics	MOZ/SAS family	Histone acetyltransferase of the MYST family 1 OS=Arabidopsis thaliana OX=3702 GN=HAM1 PE=1 SV=1	Histone acetyltransferase OS=Spinacia oleracea OX=3562 GN=SOVF_121200 PE=3 SV=1	B	Chromatin structure and dynamics	PREDICTED: histone acetyltransferase of the MYST family 1 [Beta vulgaris subsp. vulgaris]
Sugar	emmax	Chr1	827465	7.1e-07	6.15	A/G	A:205_G:17	0.08	IMABv01g023672	-	849257	854402	3'_21792	--	--	Biological Process: reproduction (GO:0000003);; Biological Process: mitotic cell cycle (GO:0000278);; Biological Process: mitotic cytokinesis (GO:0000281);; Biological Process: cytokinesis (GO:0000910);; Biological Process: cytokinesis by cell plate formation (GO:0000911);; Biological Process: cell plate assembly (GO:0000919);; Biological Process: developmental process involved in reproduction (G…	K20131|6.9e-263|bvg:104888792|K20131 Rab5 GDP/GTP exchange factor | (RefSeq) vacuolar protein sorting-associated protein 9A	[U]	Intracellular trafficking, secretion, and vesicular transport	Vacuolar sorting protein 9 (VPS9) domain	Vacuolar protein sorting-associated protein 9A OS=Arabidopsis thaliana OX=3702 GN=VPS9A PE=1 SV=1	VPS9 domain-containing protein OS=Spinacia oleracea OX=3562 GN=SOVF_121220 PE=4 SV=1	U	Intracellular trafficking, secretion, and vesicular transport	PREDICTED: vacuolar protein sorting-associated protein 9A [Beta vulgaris subsp. vulgaris]
Sugar	emmax	Chr1	827465	7.1e-07	6.15	A/G	A:205_G:17	0.08	IMABv01g023673	-	855669	863612	3'_28204	--	--	Cellular Component: Golgi membrane (GO:0000139);; Biological Process: protein glycosylation (GO:0006486);; Cellular Component: integral component of membrane (GO:0016021);; Molecular Function: transferase activity, transferring glycosyl groups (GO:0016757);	K20855|5.1e-211|bvg:104888871|K20855 beta-1,3-galactosyltransferase 1/2/3/4/5/7/8 [EC:2.4.1.-] | (RefSeq) beta-1,3-galactosyltransferase 7	[G]	Carbohydrate transport and metabolism	Galactosyltransferase	Beta-1,3-galactosyltransferase 7 OS=Arabidopsis thaliana OX=3702 GN=B3GALT7 PE=2 SV=1	Hexosyltransferase OS=Spinacia oleracea OX=3562 GN=SOVF_121240 PE=3 SV=1	G	Carbohydrate transport and metabolism	PREDICTED: beta-1,3-galactosyltransferase 7 isoform X2 [Beta vulgaris subsp. vulgaris]
Sugar	emmax	Chr1	827465	7.1e-07	6.15	A/G	A:205_G:17	0.08	IMABv01g023674	+	872394	876516	5'_44929	--	--	Molecular Function: DNA binding (GO:0003677);; Cellular Component: nucleus (GO:0005634);; Biological Process: regulation of transcription, DNA-templated (GO:0006355);; Biological Process: auxin-activated signaling pathway (GO:0009734);	K14486|7.0e-62|cic:CICLE_v10000183mg|K14486 auxin response factor | (RefSeq) hypothetical protein	--	--	B3 DNA binding domain	Auxin response factor 17 OS=Arabidopsis thaliana OX=3702 GN=ARF17 PE=2 SV=1	Auxin response factor OS=Spinacia oleracea OX=3562 GN=SOVF_121260 PE=3 SV=1	K	Transcription	PREDICTED: auxin response factor 17 [Beta vulgaris subsp. vulgaris]
Sugar	emmax	Chr1	827465	7.1e-07	6.15	A/G	A:205_G:17	0.08	IMABv01g023675	+	885164	888504	5'_57699	[O]	Posttranslational modification, protein turnover, chaperones	Molecular Function: adenyl-nucleotide exchange factor activity (GO:0000774);; Cellular Component: mitochondrial matrix (GO:0005759);; Biological Process: protein folding (GO:0006457);; Molecular Function: protein homodimerization activity (GO:0042803);; Molecular Function: chaperone binding (GO:0051087);	K03687|1.0e-123|bvg:104889266|K03687 molecular chaperone GrpE | (RefSeq) protein GrpE	[O]	Posttranslational modification, protein turnover, chaperones	GrpE	--	GrpE protein homolog OS=Spinacia oleracea OX=3562 GN=SOVF_121270 PE=3 SV=1	O	Posttranslational modification, protein turnover, chaperones	PREDICTED: uncharacterized protein LOC104889266 [Beta vulgaris subsp. vulgaris]
Sugar	emmax	Chr1	827465	7.1e-07	6.15	A/G	A:205_G:17	0.08	IMABv01g023676	+	889474	905542	5'_62009	--	--	Cellular Component: integral component of membrane (GO:0016021);	--	--	--	Domain of unknown function (DUF4750)	--	Uncharacterized protein OS=Beta vulgaris subsp. vulgaris OX=3555 GN=BVRB_017520 PE=4 SV=1	S	Function unknown	hypothetical protein BVRB_1g000520 [Beta vulgaris subsp. vulgaris]
Sugar	emmax	Chr1	827465	7.1e-07	6.15	A/G	A:205_G:17	0.08	IMABv01g023677	-	908968	910429	3'_81503	--	--	--	K18327|1.1e-06|pxb:103967112|K18327 RNA exonuclease 4 [EC:3.1.-.-] | (RefSeq) RNA exonuclease 4-like	--	--	--	--	Uncharacterized protein OS=Spinacia oleracea OX=3562 GN=SOVF_121280 PE=4 SV=1	S	Function unknown	PREDICTED: uncharacterized protein LOC104889478 [Beta vulgaris subsp. vulgaris]
Sugar	emmax	Chr1	827515	1.79e-10	9.75	A/G	A:205_G:17	0.08	IMABv01g023663	-	730580	737612	5'_89903	[C]	Energy production and conversion	Biological Process: nitric oxide biosynthetic process (GO:0006809);; Molecular Function: heme binding (GO:0020037);; Molecular Function: molybdenum ion binding (GO:0030151);; Biological Process: nitrate assimilation (GO:0042128);; Molecular Function: molybdopterin cofactor binding (GO:0043546);; Molecular Function: nitrate reductase (NADPH) activity (GO:0050464);	K10534|0.0e+00|bvg:104887841|K10534 nitrate reductase (NAD(P)H) [EC:1.7.1.1 1.7.1.2 1.7.1.3] | (RefSeq) nitrate reductase [NADH]	[C]	Energy production and conversion	Mo-co oxidoreductase dimerisation domain	Nitrate reductase [NADH] OS=Spinacia oleracea OX=3562 GN=NIA PE=2 SV=1	Nitrate reductase OS=Beta vulgaris OX=161934 GN=NR PE=2 SV=1	C	Energy production and conversion	nitrate reductase [Beta vulgaris]
Sugar	emmax	Chr1	827515	1.79e-10	9.75	A/G	A:205_G:17	0.08	IMABv01g023664	+	761867	765058	3'_62457	--	--	--	--	--	--	--	--	Uncharacterized protein OS=Punica granatum OX=22663 GN=CRG98_005704 PE=4 SV=1	--	--	PREDICTED: uncharacterized protein LOC104887921 [Beta vulgaris subsp. vulgaris]
Sugar	emmax	Chr1	827515	1.79e-10	9.75	A/G	A:205_G:17	0.08	IMABv01g023665	-	765161	771452	5'_56063	--	--	--	K01191|7.1e-42|pxb:103958275|K01191 alpha-mannosidase [EC:3.2.1.24] | (RefSeq) alpha-mannosidase At3g26720-like	--	--	Protein of unknown function (DUF1644)	--	Uncharacterized protein OS=Spinacia oleracea OX=3562 GN=SOVF_121140 PE=4 SV=1	S	Function unknown	PREDICTED: uncharacterized protein LOC104888013 [Beta vulgaris subsp. vulgaris]
Sugar	emmax	Chr1	827515	1.79e-10	9.75	A/G	A:205_G:17	0.08	IMABv01g023666	-	776014	788612	5'_38903	[T]	Signal transduction mechanisms	Molecular Function: protein kinase activity (GO:0004672);; Molecular Function: ATP binding (GO:0005524);	K13414|0.0e+00|bvg:104888091|K13414 mitogen-activated protein kinase kinase kinase 1 [EC:2.7.11.25] | (RefSeq) mitogen-activated protein kinase kinase kinase 1	[T]	Signal transduction mechanisms	Protein kinase domain	Mitogen-activated protein kinase kinase kinase 1 OS=Arabidopsis thaliana OX=3702 GN=MEKK1 PE=1 SV=2	Protein kinase domain-containing protein OS=Spinacia oleracea OX=3562 GN=SOVF_121150 PE=4 SV=1	T	Signal transduction mechanisms	PREDICTED: mitogen-activated protein kinase kinase kinase 1 [Beta vulgaris subsp. vulgaris]
Sugar	emmax	Chr1	827515	1.79e-10	9.75	A/G	A:205_G:17	0.08	IMABv01g023667	+	793627	798668	3'_28847	--	--	--	--	--	--	--	--	Uncharacterized protein OS=Spinacia oleracea OX=3562 GN=SOVF_121160 PE=4 SV=1	--	--	PREDICTED: uncharacterized protein LOC104888222 [Beta vulgaris subsp. vulgaris]
Sugar	emmax	Chr1	827515	1.79e-10	9.75	A/G	A:205_G:17	0.08	IMABv01g023668	-	799950	802312	5'_25203	--	--	Molecular Function: hydrolase activity, hydrolyzing O-glycosyl compounds (GO:0004553);; Biological Process: carbohydrate metabolic process (GO:0005975);	K19892|5.2e-52|gmx:100802135|K19892 glucan endo-1,3-beta-glucosidase 4 [EC:3.2.1.39] | (RefSeq) glucan endo-1,3-beta-glucosidase 4	--	--	Glycosyl hydrolases family 17	Glucan endo-1,3-beta-glucosidase OS=Musa acuminata OX=4641 GN=BANGLUC PE=1 SV=2	Uncharacterized protein OS=Spinacia oleracea OX=3562 GN=SOVF_121170 PE=3 SV=1	G	Carbohydrate transport and metabolism	PREDICTED: lichenase-2-like [Beta vulgaris subsp. vulgaris]
Sugar	emmax	Chr1	827515	1.79e-10	9.75	A/G	A:205_G:17	0.08	IMABv01g023669	-	805326	809562	5'_17953	--	--	Cellular Component: integral component of membrane (GO:0016021);	--	[S]	Function unknown	Uncharacterised protein family (UPF0220)	--	Uncharacterized protein OS=Spinacia oleracea OX=3562 GN=SOVF_121180 PE=3 SV=1	S	Function unknown	PREDICTED: transmembrane protein 50 homolog isoform X1 [Beta vulgaris subsp. vulgaris]
Sugar	emmax	Chr1	827515	1.79e-10	9.75	A/G	A:205_G:17	0.08	IMABv01g023670	-	811793	823782	5'_3733	--	--	Biological Process: intracellular signal transduction (GO:0035556);; Molecular Function: metal ion binding (GO:0046872);	K11348|4.8e-30|ota:OT_ostta08g01950|K11348 bromodomain and PHD finger-containing protein 1 | (RefSeq) Zinc finger, PHD-finger	[R]	General function prediction only	PHD-zinc-finger like domain	--	Uncharacterized protein OS=Spinacia oleracea OX=3562 GN=SOVF_121190 PE=4 SV=1	J	Translation, ribosomal structure and biogenesis	PREDICTED: uncharacterized protein LOC104888566 [Beta vulgaris subsp. vulgaris]
Sugar	emmax	Chr1	827515	1.79e-10	9.75	A/G	A:205_G:17	0.08	IMABv01g023671	+	828437	836736	5'_922	--	--	Molecular Function: histone acetyltransferase activity (GO:0004402);; Cellular Component: nucleus (GO:0005634);; Biological Process: regulation of transcription, DNA-templated (GO:0006355);	K11308|5.3e-267|bvg:104888635|K11308 histone acetyltransferase MYST1 [EC:2.3.1.48] | (RefSeq) histone acetyltransferase of the MYST family 1	[B]	Chromatin structure and dynamics	MOZ/SAS family	Histone acetyltransferase of the MYST family 1 OS=Arabidopsis thaliana OX=3702 GN=HAM1 PE=1 SV=1	Histone acetyltransferase OS=Spinacia oleracea OX=3562 GN=SOVF_121200 PE=3 SV=1	B	Chromatin structure and dynamics	PREDICTED: histone acetyltransferase of the MYST family 1 [Beta vulgaris subsp. vulgaris]
Sugar	emmax	Chr1	827515	1.79e-10	9.75	A/G	A:205_G:17	0.08	IMABv01g023672	-	849257	854402	3'_21742	--	--	Biological Process: reproduction (GO:0000003);; Biological Process: mitotic cell cycle (GO:0000278);; Biological Process: mitotic cytokinesis (GO:0000281);; Biological Process: cytokinesis (GO:0000910);; Biological Process: cytokinesis by cell plate formation (GO:0000911);; Biological Process: cell plate assembly (GO:0000919);; Biological Process: developmental process involved in reproduction (G…	K20131|6.9e-263|bvg:104888792|K20131 Rab5 GDP/GTP exchange factor | (RefSeq) vacuolar protein sorting-associated protein 9A	[U]	Intracellular trafficking, secretion, and vesicular transport	Vacuolar sorting protein 9 (VPS9) domain	Vacuolar protein sorting-associated protein 9A OS=Arabidopsis thaliana OX=3702 GN=VPS9A PE=1 SV=1	VPS9 domain-containing protein OS=Spinacia oleracea OX=3562 GN=SOVF_121220 PE=4 SV=1	U	Intracellular trafficking, secretion, and vesicular transport	PREDICTED: vacuolar protein sorting-associated protein 9A [Beta vulgaris subsp. vulgaris]
Sugar	emmax	Chr1	827515	1.79e-10	9.75	A/G	A:205_G:17	0.08	IMABv01g023673	-	855669	863612	3'_28154	--	--	Cellular Component: Golgi membrane (GO:0000139);; Biological Process: protein glycosylation (GO:0006486);; Cellular Component: integral component of membrane (GO:0016021);; Molecular Function: transferase activity, transferring glycosyl groups (GO:0016757);	K20855|5.1e-211|bvg:104888871|K20855 beta-1,3-galactosyltransferase 1/2/3/4/5/7/8 [EC:2.4.1.-] | (RefSeq) beta-1,3-galactosyltransferase 7	[G]	Carbohydrate transport and metabolism	Galactosyltransferase	Beta-1,3-galactosyltransferase 7 OS=Arabidopsis thaliana OX=3702 GN=B3GALT7 PE=2 SV=1	Hexosyltransferase OS=Spinacia oleracea OX=3562 GN=SOVF_121240 PE=3 SV=1	G	Carbohydrate transport and metabolism	PREDICTED: beta-1,3-galactosyltransferase 7 isoform X2 [Beta vulgaris subsp. vulgaris]
Sugar	emmax	Chr1	827515	1.79e-10	9.75	A/G	A:205_G:17	0.08	IMABv01g023674	+	872394	876516	5'_44879	--	--	Molecular Function: DNA binding (GO:0003677);; Cellular Component: nucleus (GO:0005634);; Biological Process: regulation of transcription, DNA-templated (GO:0006355);; Biological Process: auxin-activated signaling pathway (GO:0009734);	K14486|7.0e-62|cic:CICLE_v10000183mg|K14486 auxin response factor | (RefSeq) hypothetical protein	--	--	B3 DNA binding domain	Auxin response factor 17 OS=Arabidopsis thaliana OX=3702 GN=ARF17 PE=2 SV=1	Auxin response factor OS=Spinacia oleracea OX=3562 GN=SOVF_121260 PE=3 SV=1	K	Transcription	PREDICTED: auxin response factor 17 [Beta vulgaris subsp. vulgaris]
Sugar	emmax	Chr1	827515	1.79e-10	9.75	A/G	A:205_G:17	0.08	IMABv01g023675	+	885164	888504	5'_57649	[O]	Posttranslational modification, protein turnover, chaperones	Molecular Function: adenyl-nucleotide exchange factor activity (GO:0000774);; Cellular Component: mitochondrial matrix (GO:0005759);; Biological Process: protein folding (GO:0006457);; Molecular Function: protein homodimerization activity (GO:0042803);; Molecular Function: chaperone binding (GO:0051087);	K03687|1.0e-123|bvg:104889266|K03687 molecular chaperone GrpE | (RefSeq) protein GrpE	[O]	Posttranslational modification, protein turnover, chaperones	GrpE	--	GrpE protein homolog OS=Spinacia oleracea OX=3562 GN=SOVF_121270 PE=3 SV=1	O	Posttranslational modification, protein turnover, chaperones	PREDICTED: uncharacterized protein LOC104889266 [Beta vulgaris subsp. vulgaris]
Sugar	emmax	Chr1	827515	1.79e-10	9.75	A/G	A:205_G:17	0.08	IMABv01g023676	+	889474	905542	5'_61959	--	--	Cellular Component: integral component of membrane (GO:0016021);	--	--	--	Domain of unknown function (DUF4750)	--	Uncharacterized protein OS=Beta vulgaris subsp. vulgaris OX=3555 GN=BVRB_017520 PE=4 SV=1	S	Function unknown	hypothetical protein BVRB_1g000520 [Beta vulgaris subsp. vulgaris]
Sugar	emmax	Chr1	827515	1.79e-10	9.75	A/G	A:205_G:17	0.08	IMABv01g023677	-	908968	910429	3'_81453	--	--	--	K18327|1.1e-06|pxb:103967112|K18327 RNA exonuclease 4 [EC:3.1.-.-] | (RefSeq) RNA exonuclease 4-like	--	--	--	--	Uncharacterized protein OS=Spinacia oleracea OX=3562 GN=SOVF_121280 PE=4 SV=1	S	Function unknown	PREDICTED: uncharacterized protein LOC104889478 [Beta vulgaris subsp. vulgaris]
Sugar	emmax	Chr1	831246	8.89e-06	5.05	T/G	T:207_G:17	0.08	IMABv01g023663	-	730580	737612	5'_93634	[C]	Energy production and conversion	Biological Process: nitric oxide biosynthetic process (GO:0006809);; Molecular Function: heme binding (GO:0020037);; Molecular Function: molybdenum ion binding (GO:0030151);; Biological Process: nitrate assimilation (GO:0042128);; Molecular Function: molybdopterin cofactor binding (GO:0043546);; Molecular Function: nitrate reductase (NADPH) activity (GO:0050464);	K10534|0.0e+00|bvg:104887841|K10534 nitrate reductase (NAD(P)H) [EC:1.7.1.1 1.7.1.2 1.7.1.3] | (RefSeq) nitrate reductase [NADH]	[C]	Energy production and conversion	Mo-co oxidoreductase dimerisation domain	Nitrate reductase [NADH] OS=Spinacia oleracea OX=3562 GN=NIA PE=2 SV=1	Nitrate reductase OS=Beta vulgaris OX=161934 GN=NR PE=2 SV=1	C	Energy production and conversion	nitrate reductase [Beta vulgaris]
Sugar	emmax	Chr1	831246	8.89e-06	5.05	T/G	T:207_G:17	0.08	IMABv01g023664	+	761867	765058	3'_66188	--	--	--	--	--	--	--	--	Uncharacterized protein OS=Punica granatum OX=22663 GN=CRG98_005704 PE=4 SV=1	--	--	PREDICTED: uncharacterized protein LOC104887921 [Beta vulgaris subsp. vulgaris]
Sugar	emmax	Chr1	831246	8.89e-06	5.05	T/G	T:207_G:17	0.08	IMABv01g023665	-	765161	771452	5'_59794	--	--	--	K01191|7.1e-42|pxb:103958275|K01191 alpha-mannosidase [EC:3.2.1.24] | (RefSeq) alpha-mannosidase At3g26720-like	--	--	Protein of unknown function (DUF1644)	--	Uncharacterized protein OS=Spinacia oleracea OX=3562 GN=SOVF_121140 PE=4 SV=1	S	Function unknown	PREDICTED: uncharacterized protein LOC104888013 [Beta vulgaris subsp. vulgaris]
Sugar	emmax	Chr1	831246	8.89e-06	5.05	T/G	T:207_G:17	0.08	IMABv01g023666	-	776014	788612	5'_42634	[T]	Signal transduction mechanisms	Molecular Function: protein kinase activity (GO:0004672);; Molecular Function: ATP binding (GO:0005524);	K13414|0.0e+00|bvg:104888091|K13414 mitogen-activated protein kinase kinase kinase 1 [EC:2.7.11.25] | (RefSeq) mitogen-activated protein kinase kinase kinase 1	[T]	Signal transduction mechanisms	Protein kinase domain	Mitogen-activated protein kinase kinase kinase 1 OS=Arabidopsis thaliana OX=3702 GN=MEKK1 PE=1 SV=2	Protein kinase domain-containing protein OS=Spinacia oleracea OX=3562 GN=SOVF_121150 PE=4 SV=1	T	Signal transduction mechanisms	PREDICTED: mitogen-activated protein kinase kinase kinase 1 [Beta vulgaris subsp. vulgaris]
Sugar	emmax	Chr1	831246	8.89e-06	5.05	T/G	T:207_G:17	0.08	IMABv01g023667	+	793627	798668	3'_32578	--	--	--	--	--	--	--	--	Uncharacterized protein OS=Spinacia oleracea OX=3562 GN=SOVF_121160 PE=4 SV=1	--	--	PREDICTED: uncharacterized protein LOC104888222 [Beta vulgaris subsp. vulgaris]
Sugar	emmax	Chr1	831246	8.89e-06	5.05	T/G	T:207_G:17	0.08	IMABv01g023668	-	799950	802312	5'_28934	--	--	Molecular Function: hydrolase activity, hydrolyzing O-glycosyl compounds (GO:0004553);; Biological Process: carbohydrate metabolic process (GO:0005975);	K19892|5.2e-52|gmx:100802135|K19892 glucan endo-1,3-beta-glucosidase 4 [EC:3.2.1.39] | (RefSeq) glucan endo-1,3-beta-glucosidase 4	--	--	Glycosyl hydrolases family 17	Glucan endo-1,3-beta-glucosidase OS=Musa acuminata OX=4641 GN=BANGLUC PE=1 SV=2	Uncharacterized protein OS=Spinacia oleracea OX=3562 GN=SOVF_121170 PE=3 SV=1	G	Carbohydrate transport and metabolism	PREDICTED: lichenase-2-like [Beta vulgaris subsp. vulgaris]
Sugar	emmax	Chr1	831246	8.89e-06	5.05	T/G	T:207_G:17	0.08	IMABv01g023669	-	805326	809562	5'_21684	--	--	Cellular Component: integral component of membrane (GO:0016021);	--	[S]	Function unknown	Uncharacterised protein family (UPF0220)	--	Uncharacterized protein OS=Spinacia oleracea OX=3562 GN=SOVF_121180 PE=3 SV=1	S	Function unknown	PREDICTED: transmembrane protein 50 homolog isoform X1 [Beta vulgaris subsp. vulgaris]
Sugar	emmax	Chr1	831246	8.89e-06	5.05	T/G	T:207_G:17	0.08	IMABv01g023670	-	811793	823782	5'_7464	--	--	Biological Process: intracellular signal transduction (GO:0035556);; Molecular Function: metal ion binding (GO:0046872);	K11348|4.8e-30|ota:OT_ostta08g01950|K11348 bromodomain and PHD finger-containing protein 1 | (RefSeq) Zinc finger, PHD-finger	[R]	General function prediction only	PHD-zinc-finger like domain	--	Uncharacterized protein OS=Spinacia oleracea OX=3562 GN=SOVF_121190 PE=4 SV=1	J	Translation, ribosomal structure and biogenesis	PREDICTED: uncharacterized protein LOC104888566 [Beta vulgaris subsp. vulgaris]
Sugar	emmax	Chr1	831246	8.89e-06	5.05	T/G	T:207_G:17	0.08	IMABv01g023671	+	828437	836736	--	--	--	Molecular Function: histone acetyltransferase activity (GO:0004402);; Cellular Component: nucleus (GO:0005634);; Biological Process: regulation of transcription, DNA-templated (GO:0006355);	K11308|5.3e-267|bvg:104888635|K11308 histone acetyltransferase MYST1 [EC:2.3.1.48] | (RefSeq) histone acetyltransferase of the MYST family 1	[B]	Chromatin structure and dynamics	MOZ/SAS family	Histone acetyltransferase of the MYST family 1 OS=Arabidopsis thaliana OX=3702 GN=HAM1 PE=1 SV=1	Histone acetyltransferase OS=Spinacia oleracea OX=3562 GN=SOVF_121200 PE=3 SV=1	B	Chromatin structure and dynamics	PREDICTED: histone acetyltransferase of the MYST family 1 [Beta vulgaris subsp. vulgaris]
Sugar	emmax	Chr1	831246	8.89e-06	5.05	T/G	T:207_G:17	0.08	IMABv01g023672	-	849257	854402	3'_18011	--	--	Biological Process: reproduction (GO:0000003);; Biological Process: mitotic cell cycle (GO:0000278);; Biological Process: mitotic cytokinesis (GO:0000281);; Biological Process: cytokinesis (GO:0000910);; Biological Process: cytokinesis by cell plate formation (GO:0000911);; Biological Process: cell plate assembly (GO:0000919);; Biological Process: developmental process involved in reproduction (G…	K20131|6.9e-263|bvg:104888792|K20131 Rab5 GDP/GTP exchange factor | (RefSeq) vacuolar protein sorting-associated protein 9A	[U]	Intracellular trafficking, secretion, and vesicular transport	Vacuolar sorting protein 9 (VPS9) domain	Vacuolar protein sorting-associated protein 9A OS=Arabidopsis thaliana OX=3702 GN=VPS9A PE=1 SV=1	VPS9 domain-containing protein OS=Spinacia oleracea OX=3562 GN=SOVF_121220 PE=4 SV=1	U	Intracellular trafficking, secretion, and vesicular transport	PREDICTED: vacuolar protein sorting-associated protein 9A [Beta vulgaris subsp. vulgaris]
Sugar	emmax	Chr1	831246	8.89e-06	5.05	T/G	T:207_G:17	0.08	IMABv01g023673	-	855669	863612	3'_24423	--	--	Cellular Component: Golgi membrane (GO:0000139);; Biological Process: protein glycosylation (GO:0006486);; Cellular Component: integral component of membrane (GO:0016021);; Molecular Function: transferase activity, transferring glycosyl groups (GO:0016757);	K20855|5.1e-211|bvg:104888871|K20855 beta-1,3-galactosyltransferase 1/2/3/4/5/7/8 [EC:2.4.1.-] | (RefSeq) beta-1,3-galactosyltransferase 7	[G]	Carbohydrate transport and metabolism	Galactosyltransferase	Beta-1,3-galactosyltransferase 7 OS=Arabidopsis thaliana OX=3702 GN=B3GALT7 PE=2 SV=1	Hexosyltransferase OS=Spinacia oleracea OX=3562 GN=SOVF_121240 PE=3 SV=1	G	Carbohydrate transport and metabolism	PREDICTED: beta-1,3-galactosyltransferase 7 isoform X2 [Beta vulgaris subsp. vulgaris]
Sugar	emmax	Chr1	831246	8.89e-06	5.05	T/G	T:207_G:17	0.08	IMABv01g023674	+	872394	876516	5'_41148	--	--	Molecular Function: DNA binding (GO:0003677);; Cellular Component: nucleus (GO:0005634);; Biological Process: regulation of transcription, DNA-templated (GO:0006355);; Biological Process: auxin-activated signaling pathway (GO:0009734);	K14486|7.0e-62|cic:CICLE_v10000183mg|K14486 auxin response factor | (RefSeq) hypothetical protein	--	--	B3 DNA binding domain	Auxin response factor 17 OS=Arabidopsis thaliana OX=3702 GN=ARF17 PE=2 SV=1	Auxin response factor OS=Spinacia oleracea OX=3562 GN=SOVF_121260 PE=3 SV=1	K	Transcription	PREDICTED: auxin response factor 17 [Beta vulgaris subsp. vulgaris]
Sugar	emmax	Chr1	831246	8.89e-06	5.05	T/G	T:207_G:17	0.08	IMABv01g023675	+	885164	888504	5'_53918	[O]	Posttranslational modification, protein turnover, chaperones	Molecular Function: adenyl-nucleotide exchange factor activity (GO:0000774);; Cellular Component: mitochondrial matrix (GO:0005759);; Biological Process: protein folding (GO:0006457);; Molecular Function: protein homodimerization activity (GO:0042803);; Molecular Function: chaperone binding (GO:0051087);	K03687|1.0e-123|bvg:104889266|K03687 molecular chaperone GrpE | (RefSeq) protein GrpE	[O]	Posttranslational modification, protein turnover, chaperones	GrpE	--	GrpE protein homolog OS=Spinacia oleracea OX=3562 GN=SOVF_121270 PE=3 SV=1	O	Posttranslational modification, protein turnover, chaperones	PREDICTED: uncharacterized protein LOC104889266 [Beta vulgaris subsp. vulgaris]
Sugar	emmax	Chr1	831246	8.89e-06	5.05	T/G	T:207_G:17	0.08	IMABv01g023676	+	889474	905542	5'_58228	--	--	Cellular Component: integral component of membrane (GO:0016021);	--	--	--	Domain of unknown function (DUF4750)	--	Uncharacterized protein OS=Beta vulgaris subsp. vulgaris OX=3555 GN=BVRB_017520 PE=4 SV=1	S	Function unknown	hypothetical protein BVRB_1g000520 [Beta vulgaris subsp. vulgaris]
Sugar	emmax	Chr1	831246	8.89e-06	5.05	T/G	T:207_G:17	0.08	IMABv01g023677	-	908968	910429	3'_77722	--	--	--	K18327|1.1e-06|pxb:103967112|K18327 RNA exonuclease 4 [EC:3.1.-.-] | (RefSeq) RNA exonuclease 4-like	--	--	--	--	Uncharacterized protein OS=Spinacia oleracea OX=3562 GN=SOVF_121280 PE=4 SV=1	S	Function unknown	PREDICTED: uncharacterized protein LOC104889478 [Beta vulgaris subsp. vulgaris]
Sugar	emmax	Chr1	834723	2.45e-06	5.61	G/A	G:206_A:20	0.09	IMABv01g023663	-	730580	737612	5'_97111	[C]	Energy production and conversion	Biological Process: nitric oxide biosynthetic process (GO:0006809);; Molecular Function: heme binding (GO:0020037);; Molecular Function: molybdenum ion binding (GO:0030151);; Biological Process: nitrate assimilation (GO:0042128);; Molecular Function: molybdopterin cofactor binding (GO:0043546);; Molecular Function: nitrate reductase (NADPH) activity (GO:0050464);	K10534|0.0e+00|bvg:104887841|K10534 nitrate reductase (NAD(P)H) [EC:1.7.1.1 1.7.1.2 1.7.1.3] | (RefSeq) nitrate reductase [NADH]	[C]	Energy production and conversion	Mo-co oxidoreductase dimerisation domain	Nitrate reductase [NADH] OS=Spinacia oleracea OX=3562 GN=NIA PE=2 SV=1	Nitrate reductase OS=Beta vulgaris OX=161934 GN=NR PE=2 SV=1	C	Energy production and conversion	nitrate reductase [Beta vulgaris]
Sugar	emmax	Chr1	834723	2.45e-06	5.61	G/A	G:206_A:20	0.09	IMABv01g023664	+	761867	765058	3'_69665	--	--	--	--	--	--	--	--	Uncharacterized protein OS=Punica granatum OX=22663 GN=CRG98_005704 PE=4 SV=1	--	--	PREDICTED: uncharacterized protein LOC104887921 [Beta vulgaris subsp. vulgaris]
Sugar	emmax	Chr1	834723	2.45e-06	5.61	G/A	G:206_A:20	0.09	IMABv01g023665	-	765161	771452	5'_63271	--	--	--	K01191|7.1e-42|pxb:103958275|K01191 alpha-mannosidase [EC:3.2.1.24] | (RefSeq) alpha-mannosidase At3g26720-like	--	--	Protein of unknown function (DUF1644)	--	Uncharacterized protein OS=Spinacia oleracea OX=3562 GN=SOVF_121140 PE=4 SV=1	S	Function unknown	PREDICTED: uncharacterized protein LOC104888013 [Beta vulgaris subsp. vulgaris]
Sugar	emmax	Chr1	834723	2.45e-06	5.61	G/A	G:206_A:20	0.09	IMABv01g023666	-	776014	788612	5'_46111	[T]	Signal transduction mechanisms	Molecular Function: protein kinase activity (GO:0004672);; Molecular Function: ATP binding (GO:0005524);	K13414|0.0e+00|bvg:104888091|K13414 mitogen-activated protein kinase kinase kinase 1 [EC:2.7.11.25] | (RefSeq) mitogen-activated protein kinase kinase kinase 1	[T]	Signal transduction mechanisms	Protein kinase domain	Mitogen-activated protein kinase kinase kinase 1 OS=Arabidopsis thaliana OX=3702 GN=MEKK1 PE=1 SV=2	Protein kinase domain-containing protein OS=Spinacia oleracea OX=3562 GN=SOVF_121150 PE=4 SV=1	T	Signal transduction mechanisms	PREDICTED: mitogen-activated protein kinase kinase kinase 1 [Beta vulgaris subsp. vulgaris]
Sugar	emmax	Chr1	834723	2.45e-06	5.61	G/A	G:206_A:20	0.09	IMABv01g023667	+	793627	798668	3'_36055	--	--	--	--	--	--	--	--	Uncharacterized protein OS=Spinacia oleracea OX=3562 GN=SOVF_121160 PE=4 SV=1	--	--	PREDICTED: uncharacterized protein LOC104888222 [Beta vulgaris subsp. vulgaris]
Sugar	emmax	Chr1	834723	2.45e-06	5.61	G/A	G:206_A:20	0.09	IMABv01g023668	-	799950	802312	5'_32411	--	--	Molecular Function: hydrolase activity, hydrolyzing O-glycosyl compounds (GO:0004553);; Biological Process: carbohydrate metabolic process (GO:0005975);	K19892|5.2e-52|gmx:100802135|K19892 glucan endo-1,3-beta-glucosidase 4 [EC:3.2.1.39] | (RefSeq) glucan endo-1,3-beta-glucosidase 4	--	--	Glycosyl hydrolases family 17	Glucan endo-1,3-beta-glucosidase OS=Musa acuminata OX=4641 GN=BANGLUC PE=1 SV=2	Uncharacterized protein OS=Spinacia oleracea OX=3562 GN=SOVF_121170 PE=3 SV=1	G	Carbohydrate transport and metabolism	PREDICTED: lichenase-2-like [Beta vulgaris subsp. vulgaris]
Sugar	emmax	Chr1	834723	2.45e-06	5.61	G/A	G:206_A:20	0.09	IMABv01g023669	-	805326	809562	5'_25161	--	--	Cellular Component: integral component of membrane (GO:0016021);	--	[S]	Function unknown	Uncharacterised protein family (UPF0220)	--	Uncharacterized protein OS=Spinacia oleracea OX=3562 GN=SOVF_121180 PE=3 SV=1	S	Function unknown	PREDICTED: transmembrane protein 50 homolog isoform X1 [Beta vulgaris subsp. vulgaris]
Sugar	emmax	Chr1	834723	2.45e-06	5.61	G/A	G:206_A:20	0.09	IMABv01g023670	-	811793	823782	5'_10941	--	--	Biological Process: intracellular signal transduction (GO:0035556);; Molecular Function: metal ion binding (GO:0046872);	K11348|4.8e-30|ota:OT_ostta08g01950|K11348 bromodomain and PHD finger-containing protein 1 | (RefSeq) Zinc finger, PHD-finger	[R]	General function prediction only	PHD-zinc-finger like domain	--	Uncharacterized protein OS=Spinacia oleracea OX=3562 GN=SOVF_121190 PE=4 SV=1	J	Translation, ribosomal structure and biogenesis	PREDICTED: uncharacterized protein LOC104888566 [Beta vulgaris subsp. vulgaris]
Sugar	emmax	Chr1	834723	2.45e-06	5.61	G/A	G:206_A:20	0.09	IMABv01g023671	+	828437	836736	--	--	--	Molecular Function: histone acetyltransferase activity (GO:0004402);; Cellular Component: nucleus (GO:0005634);; Biological Process: regulation of transcription, DNA-templated (GO:0006355);	K11308|5.3e-267|bvg:104888635|K11308 histone acetyltransferase MYST1 [EC:2.3.1.48] | (RefSeq) histone acetyltransferase of the MYST family 1	[B]	Chromatin structure and dynamics	MOZ/SAS family	Histone acetyltransferase of the MYST family 1 OS=Arabidopsis thaliana OX=3702 GN=HAM1 PE=1 SV=1	Histone acetyltransferase OS=Spinacia oleracea OX=3562 GN=SOVF_121200 PE=3 SV=1	B	Chromatin structure and dynamics	PREDICTED: histone acetyltransferase of the MYST family 1 [Beta vulgaris subsp. vulgaris]
Sugar	emmax	Chr1	834723	2.45e-06	5.61	G/A	G:206_A:20	0.09	IMABv01g023672	-	849257	854402	3'_14534	--	--	Biological Process: reproduction (GO:0000003);; Biological Process: mitotic cell cycle (GO:0000278);; Biological Process: mitotic cytokinesis (GO:0000281);; Biological Process: cytokinesis (GO:0000910);; Biological Process: cytokinesis by cell plate formation (GO:0000911);; Biological Process: cell plate assembly (GO:0000919);; Biological Process: developmental process involved in reproduction (G…	K20131|6.9e-263|bvg:104888792|K20131 Rab5 GDP/GTP exchange factor | (RefSeq) vacuolar protein sorting-associated protein 9A	[U]	Intracellular trafficking, secretion, and vesicular transport	Vacuolar sorting protein 9 (VPS9) domain	Vacuolar protein sorting-associated protein 9A OS=Arabidopsis thaliana OX=3702 GN=VPS9A PE=1 SV=1	VPS9 domain-containing protein OS=Spinacia oleracea OX=3562 GN=SOVF_121220 PE=4 SV=1	U	Intracellular trafficking, secretion, and vesicular transport	PREDICTED: vacuolar protein sorting-associated protein 9A [Beta vulgaris subsp. vulgaris]
Sugar	emmax	Chr1	834723	2.45e-06	5.61	G/A	G:206_A:20	0.09	IMABv01g023673	-	855669	863612	3'_20946	--	--	Cellular Component: Golgi membrane (GO:0000139);; Biological Process: protein glycosylation (GO:0006486);; Cellular Component: integral component of membrane (GO:0016021);; Molecular Function: transferase activity, transferring glycosyl groups (GO:0016757);	K20855|5.1e-211|bvg:104888871|K20855 beta-1,3-galactosyltransferase 1/2/3/4/5/7/8 [EC:2.4.1.-] | (RefSeq) beta-1,3-galactosyltransferase 7	[G]	Carbohydrate transport and metabolism	Galactosyltransferase	Beta-1,3-galactosyltransferase 7 OS=Arabidopsis thaliana OX=3702 GN=B3GALT7 PE=2 SV=1	Hexosyltransferase OS=Spinacia oleracea OX=3562 GN=SOVF_121240 PE=3 SV=1	G	Carbohydrate transport and metabolism	PREDICTED: beta-1,3-galactosyltransferase 7 isoform X2 [Beta vulgaris subsp. vulgaris]
Sugar	emmax	Chr1	834723	2.45e-06	5.61	G/A	G:206_A:20	0.09	IMABv01g023674	+	872394	876516	5'_37671	--	--	Molecular Function: DNA binding (GO:0003677);; Cellular Component: nucleus (GO:0005634);; Biological Process: regulation of transcription, DNA-templated (GO:0006355);; Biological Process: auxin-activated signaling pathway (GO:0009734);	K14486|7.0e-62|cic:CICLE_v10000183mg|K14486 auxin response factor | (RefSeq) hypothetical protein	--	--	B3 DNA binding domain	Auxin response factor 17 OS=Arabidopsis thaliana OX=3702 GN=ARF17 PE=2 SV=1	Auxin response factor OS=Spinacia oleracea OX=3562 GN=SOVF_121260 PE=3 SV=1	K	Transcription	PREDICTED: auxin response factor 17 [Beta vulgaris subsp. vulgaris]
Sugar	emmax	Chr1	834723	2.45e-06	5.61	G/A	G:206_A:20	0.09	IMABv01g023675	+	885164	888504	5'_50441	[O]	Posttranslational modification, protein turnover, chaperones	Molecular Function: adenyl-nucleotide exchange factor activity (GO:0000774);; Cellular Component: mitochondrial matrix (GO:0005759);; Biological Process: protein folding (GO:0006457);; Molecular Function: protein homodimerization activity (GO:0042803);; Molecular Function: chaperone binding (GO:0051087);	K03687|1.0e-123|bvg:104889266|K03687 molecular chaperone GrpE | (RefSeq) protein GrpE	[O]	Posttranslational modification, protein turnover, chaperones	GrpE	--	GrpE protein homolog OS=Spinacia oleracea OX=3562 GN=SOVF_121270 PE=3 SV=1	O	Posttranslational modification, protein turnover, chaperones	PREDICTED: uncharacterized protein LOC104889266 [Beta vulgaris subsp. vulgaris]
Sugar	emmax	Chr1	834723	2.45e-06	5.61	G/A	G:206_A:20	0.09	IMABv01g023676	+	889474	905542	5'_54751	--	--	Cellular Component: integral component of membrane (GO:0016021);	--	--	--	Domain of unknown function (DUF4750)	--	Uncharacterized protein OS=Beta vulgaris subsp. vulgaris OX=3555 GN=BVRB_017520 PE=4 SV=1	S	Function unknown	hypothetical protein BVRB_1g000520 [Beta vulgaris subsp. vulgaris]
Sugar	emmax	Chr1	834723	2.45e-06	5.61	G/A	G:206_A:20	0.09	IMABv01g023677	-	908968	910429	3'_74245	--	--	--	K18327|1.1e-06|pxb:103967112|K18327 RNA exonuclease 4 [EC:3.1.-.-] | (RefSeq) RNA exonuclease 4-like	--	--	--	--	Uncharacterized protein OS=Spinacia oleracea OX=3562 GN=SOVF_121280 PE=4 SV=1	S	Function unknown	PREDICTED: uncharacterized protein LOC104889478 [Beta vulgaris subsp. vulgaris]
Sugar	emmax	Chr1	835165	1.07e-07	6.97	G/C	G:209_C:17	0.08	IMABv01g023663	-	730580	737612	5'_97553	[C]	Energy production and conversion	Biological Process: nitric oxide biosynthetic process (GO:0006809);; Molecular Function: heme binding (GO:0020037);; Molecular Function: molybdenum ion binding (GO:0030151);; Biological Process: nitrate assimilation (GO:0042128);; Molecular Function: molybdopterin cofactor binding (GO:0043546);; Molecular Function: nitrate reductase (NADPH) activity (GO:0050464);	K10534|0.0e+00|bvg:104887841|K10534 nitrate reductase (NAD(P)H) [EC:1.7.1.1 1.7.1.2 1.7.1.3] | (RefSeq) nitrate reductase [NADH]	[C]	Energy production and conversion	Mo-co oxidoreductase dimerisation domain	Nitrate reductase [NADH] OS=Spinacia oleracea OX=3562 GN=NIA PE=2 SV=1	Nitrate reductase OS=Beta vulgaris OX=161934 GN=NR PE=2 SV=1	C	Energy production and conversion	nitrate reductase [Beta vulgaris]
Sugar	emmax	Chr1	835165	1.07e-07	6.97	G/C	G:209_C:17	0.08	IMABv01g023664	+	761867	765058	3'_70107	--	--	--	--	--	--	--	--	Uncharacterized protein OS=Punica granatum OX=22663 GN=CRG98_005704 PE=4 SV=1	--	--	PREDICTED: uncharacterized protein LOC104887921 [Beta vulgaris subsp. vulgaris]
Sugar	emmax	Chr1	835165	1.07e-07	6.97	G/C	G:209_C:17	0.08	IMABv01g023665	-	765161	771452	5'_63713	--	--	--	K01191|7.1e-42|pxb:103958275|K01191 alpha-mannosidase [EC:3.2.1.24] | (RefSeq) alpha-mannosidase At3g26720-like	--	--	Protein of unknown function (DUF1644)	--	Uncharacterized protein OS=Spinacia oleracea OX=3562 GN=SOVF_121140 PE=4 SV=1	S	Function unknown	PREDICTED: uncharacterized protein LOC104888013 [Beta vulgaris subsp. vulgaris]
Sugar	emmax	Chr1	835165	1.07e-07	6.97	G/C	G:209_C:17	0.08	IMABv01g023666	-	776014	788612	5'_46553	[T]	Signal transduction mechanisms	Molecular Function: protein kinase activity (GO:0004672);; Molecular Function: ATP binding (GO:0005524);	K13414|0.0e+00|bvg:104888091|K13414 mitogen-activated protein kinase kinase kinase 1 [EC:2.7.11.25] | (RefSeq) mitogen-activated protein kinase kinase kinase 1	[T]	Signal transduction mechanisms	Protein kinase domain	Mitogen-activated protein kinase kinase kinase 1 OS=Arabidopsis thaliana OX=3702 GN=MEKK1 PE=1 SV=2	Protein kinase domain-containing protein OS=Spinacia oleracea OX=3562 GN=SOVF_121150 PE=4 SV=1	T	Signal transduction mechanisms	PREDICTED: mitogen-activated protein kinase kinase kinase 1 [Beta vulgaris subsp. vulgaris]
Sugar	emmax	Chr1	835165	1.07e-07	6.97	G/C	G:209_C:17	0.08	IMABv01g023667	+	793627	798668	3'_36497	--	--	--	--	--	--	--	--	Uncharacterized protein OS=Spinacia oleracea OX=3562 GN=SOVF_121160 PE=4 SV=1	--	--	PREDICTED: uncharacterized protein LOC104888222 [Beta vulgaris subsp. vulgaris]
Sugar	emmax	Chr1	835165	1.07e-07	6.97	G/C	G:209_C:17	0.08	IMABv01g023668	-	799950	802312	5'_32853	--	--	Molecular Function: hydrolase activity, hydrolyzing O-glycosyl compounds (GO:0004553);; Biological Process: carbohydrate metabolic process (GO:0005975);	K19892|5.2e-52|gmx:100802135|K19892 glucan endo-1,3-beta-glucosidase 4 [EC:3.2.1.39] | (RefSeq) glucan endo-1,3-beta-glucosidase 4	--	--	Glycosyl hydrolases family 17	Glucan endo-1,3-beta-glucosidase OS=Musa acuminata OX=4641 GN=BANGLUC PE=1 SV=2	Uncharacterized protein OS=Spinacia oleracea OX=3562 GN=SOVF_121170 PE=3 SV=1	G	Carbohydrate transport and metabolism	PREDICTED: lichenase-2-like [Beta vulgaris subsp. vulgaris]
Sugar	emmax	Chr1	835165	1.07e-07	6.97	G/C	G:209_C:17	0.08	IMABv01g023669	-	805326	809562	5'_25603	--	--	Cellular Component: integral component of membrane (GO:0016021);	--	[S]	Function unknown	Uncharacterised protein family (UPF0220)	--	Uncharacterized protein OS=Spinacia oleracea OX=3562 GN=SOVF_121180 PE=3 SV=1	S	Function unknown	PREDICTED: transmembrane protein 50 homolog isoform X1 [Beta vulgaris subsp. vulgaris]
Sugar	emmax	Chr1	835165	1.07e-07	6.97	G/C	G:209_C:17	0.08	IMABv01g023670	-	811793	823782	5'_11383	--	--	Biological Process: intracellular signal transduction (GO:0035556);; Molecular Function: metal ion binding (GO:0046872);	K11348|4.8e-30|ota:OT_ostta08g01950|K11348 bromodomain and PHD finger-containing protein 1 | (RefSeq) Zinc finger, PHD-finger	[R]	General function prediction only	PHD-zinc-finger like domain	--	Uncharacterized protein OS=Spinacia oleracea OX=3562 GN=SOVF_121190 PE=4 SV=1	J	Translation, ribosomal structure and biogenesis	PREDICTED: uncharacterized protein LOC104888566 [Beta vulgaris subsp. vulgaris]
Sugar	emmax	Chr1	835165	1.07e-07	6.97	G/C	G:209_C:17	0.08	IMABv01g023671	+	828437	836736	--	--	--	Molecular Function: histone acetyltransferase activity (GO:0004402);; Cellular Component: nucleus (GO:0005634);; Biological Process: regulation of transcription, DNA-templated (GO:0006355);	K11308|5.3e-267|bvg:104888635|K11308 histone acetyltransferase MYST1 [EC:2.3.1.48] | (RefSeq) histone acetyltransferase of the MYST family 1	[B]	Chromatin structure and dynamics	MOZ/SAS family	Histone acetyltransferase of the MYST family 1 OS=Arabidopsis thaliana OX=3702 GN=HAM1 PE=1 SV=1	Histone acetyltransferase OS=Spinacia oleracea OX=3562 GN=SOVF_121200 PE=3 SV=1	B	Chromatin structure and dynamics	PREDICTED: histone acetyltransferase of the MYST family 1 [Beta vulgaris subsp. vulgaris]
Sugar	emmax	Chr1	835165	1.07e-07	6.97	G/C	G:209_C:17	0.08	IMABv01g023672	-	849257	854402	3'_14092	--	--	Biological Process: reproduction (GO:0000003);; Biological Process: mitotic cell cycle (GO:0000278);; Biological Process: mitotic cytokinesis (GO:0000281);; Biological Process: cytokinesis (GO:0000910);; Biological Process: cytokinesis by cell plate formation (GO:0000911);; Biological Process: cell plate assembly (GO:0000919);; Biological Process: developmental process involved in reproduction (G…	K20131|6.9e-263|bvg:104888792|K20131 Rab5 GDP/GTP exchange factor | (RefSeq) vacuolar protein sorting-associated protein 9A	[U]	Intracellular trafficking, secretion, and vesicular transport	Vacuolar sorting protein 9 (VPS9) domain	Vacuolar protein sorting-associated protein 9A OS=Arabidopsis thaliana OX=3702 GN=VPS9A PE=1 SV=1	VPS9 domain-containing protein OS=Spinacia oleracea OX=3562 GN=SOVF_121220 PE=4 SV=1	U	Intracellular trafficking, secretion, and vesicular transport	PREDICTED: vacuolar protein sorting-associated protein 9A [Beta vulgaris subsp. vulgaris]
Sugar	emmax	Chr1	835165	1.07e-07	6.97	G/C	G:209_C:17	0.08	IMABv01g023673	-	855669	863612	3'_20504	--	--	Cellular Component: Golgi membrane (GO:0000139);; Biological Process: protein glycosylation (GO:0006486);; Cellular Component: integral component of membrane (GO:0016021);; Molecular Function: transferase activity, transferring glycosyl groups (GO:0016757);	K20855|5.1e-211|bvg:104888871|K20855 beta-1,3-galactosyltransferase 1/2/3/4/5/7/8 [EC:2.4.1.-] | (RefSeq) beta-1,3-galactosyltransferase 7	[G]	Carbohydrate transport and metabolism	Galactosyltransferase	Beta-1,3-galactosyltransferase 7 OS=Arabidopsis thaliana OX=3702 GN=B3GALT7 PE=2 SV=1	Hexosyltransferase OS=Spinacia oleracea OX=3562 GN=SOVF_121240 PE=3 SV=1	G	Carbohydrate transport and metabolism	PREDICTED: beta-1,3-galactosyltransferase 7 isoform X2 [Beta vulgaris subsp. vulgaris]
Sugar	emmax	Chr1	835165	1.07e-07	6.97	G/C	G:209_C:17	0.08	IMABv01g023674	+	872394	876516	5'_37229	--	--	Molecular Function: DNA binding (GO:0003677);; Cellular Component: nucleus (GO:0005634);; Biological Process: regulation of transcription, DNA-templated (GO:0006355);; Biological Process: auxin-activated signaling pathway (GO:0009734);	K14486|7.0e-62|cic:CICLE_v10000183mg|K14486 auxin response factor | (RefSeq) hypothetical protein	--	--	B3 DNA binding domain	Auxin response factor 17 OS=Arabidopsis thaliana OX=3702 GN=ARF17 PE=2 SV=1	Auxin response factor OS=Spinacia oleracea OX=3562 GN=SOVF_121260 PE=3 SV=1	K	Transcription	PREDICTED: auxin response factor 17 [Beta vulgaris subsp. vulgaris]
Sugar	emmax	Chr1	835165	1.07e-07	6.97	G/C	G:209_C:17	0.08	IMABv01g023675	+	885164	888504	5'_49999	[O]	Posttranslational modification, protein turnover, chaperones	Molecular Function: adenyl-nucleotide exchange factor activity (GO:0000774);; Cellular Component: mitochondrial matrix (GO:0005759);; Biological Process: protein folding (GO:0006457);; Molecular Function: protein homodimerization activity (GO:0042803);; Molecular Function: chaperone binding (GO:0051087);	K03687|1.0e-123|bvg:104889266|K03687 molecular chaperone GrpE | (RefSeq) protein GrpE	[O]	Posttranslational modification, protein turnover, chaperones	GrpE	--	GrpE protein homolog OS=Spinacia oleracea OX=3562 GN=SOVF_121270 PE=3 SV=1	O	Posttranslational modification, protein turnover, chaperones	PREDICTED: uncharacterized protein LOC104889266 [Beta vulgaris subsp. vulgaris]
Sugar	emmax	Chr1	835165	1.07e-07	6.97	G/C	G:209_C:17	0.08	IMABv01g023676	+	889474	905542	5'_54309	--	--	Cellular Component: integral component of membrane (GO:0016021);	--	--	--	Domain of unknown function (DUF4750)	--	Uncharacterized protein OS=Beta vulgaris subsp. vulgaris OX=3555 GN=BVRB_017520 PE=4 SV=1	S	Function unknown	hypothetical protein BVRB_1g000520 [Beta vulgaris subsp. vulgaris]
Sugar	emmax	Chr1	835165	1.07e-07	6.97	G/C	G:209_C:17	0.08	IMABv01g023677	-	908968	910429	3'_73803	--	--	--	K18327|1.1e-06|pxb:103967112|K18327 RNA exonuclease 4 [EC:3.1.-.-] | (RefSeq) RNA exonuclease 4-like	--	--	--	--	Uncharacterized protein OS=Spinacia oleracea OX=3562 GN=SOVF_121280 PE=4 SV=1	S	Function unknown	PREDICTED: uncharacterized protein LOC104889478 [Beta vulgaris subsp. vulgaris]
Sugar	emmax	Chr1	836472	8.21e-07	6.09	C/T	C:210_T:18	0.08	IMABv01g023663	-	730580	737612	5'_98860	[C]	Energy production and conversion	Biological Process: nitric oxide biosynthetic process (GO:0006809);; Molecular Function: heme binding (GO:0020037);; Molecular Function: molybdenum ion binding (GO:0030151);; Biological Process: nitrate assimilation (GO:0042128);; Molecular Function: molybdopterin cofactor binding (GO:0043546);; Molecular Function: nitrate reductase (NADPH) activity (GO:0050464);	K10534|0.0e+00|bvg:104887841|K10534 nitrate reductase (NAD(P)H) [EC:1.7.1.1 1.7.1.2 1.7.1.3] | (RefSeq) nitrate reductase [NADH]	[C]	Energy production and conversion	Mo-co oxidoreductase dimerisation domain	Nitrate reductase [NADH] OS=Spinacia oleracea OX=3562 GN=NIA PE=2 SV=1	Nitrate reductase OS=Beta vulgaris OX=161934 GN=NR PE=2 SV=1	C	Energy production and conversion	nitrate reductase [Beta vulgaris]
Sugar	emmax	Chr1	836472	8.21e-07	6.09	C/T	C:210_T:18	0.08	IMABv01g023664	+	761867	765058	3'_71414	--	--	--	--	--	--	--	--	Uncharacterized protein OS=Punica granatum OX=22663 GN=CRG98_005704 PE=4 SV=1	--	--	PREDICTED: uncharacterized protein LOC104887921 [Beta vulgaris subsp. vulgaris]
Sugar	emmax	Chr1	836472	8.21e-07	6.09	C/T	C:210_T:18	0.08	IMABv01g023665	-	765161	771452	5'_65020	--	--	--	K01191|7.1e-42|pxb:103958275|K01191 alpha-mannosidase [EC:3.2.1.24] | (RefSeq) alpha-mannosidase At3g26720-like	--	--	Protein of unknown function (DUF1644)	--	Uncharacterized protein OS=Spinacia oleracea OX=3562 GN=SOVF_121140 PE=4 SV=1	S	Function unknown	PREDICTED: uncharacterized protein LOC104888013 [Beta vulgaris subsp. vulgaris]
Sugar	emmax	Chr1	836472	8.21e-07	6.09	C/T	C:210_T:18	0.08	IMABv01g023666	-	776014	788612	5'_47860	[T]	Signal transduction mechanisms	Molecular Function: protein kinase activity (GO:0004672);; Molecular Function: ATP binding (GO:0005524);	K13414|0.0e+00|bvg:104888091|K13414 mitogen-activated protein kinase kinase kinase 1 [EC:2.7.11.25] | (RefSeq) mitogen-activated protein kinase kinase kinase 1	[T]	Signal transduction mechanisms	Protein kinase domain	Mitogen-activated protein kinase kinase kinase 1 OS=Arabidopsis thaliana OX=3702 GN=MEKK1 PE=1 SV=2	Protein kinase domain-containing protein OS=Spinacia oleracea OX=3562 GN=SOVF_121150 PE=4 SV=1	T	Signal transduction mechanisms	PREDICTED: mitogen-activated protein kinase kinase kinase 1 [Beta vulgaris subsp. vulgaris]
Sugar	emmax	Chr1	836472	8.21e-07	6.09	C/T	C:210_T:18	0.08	IMABv01g023667	+	793627	798668	3'_37804	--	--	--	--	--	--	--	--	Uncharacterized protein OS=Spinacia oleracea OX=3562 GN=SOVF_121160 PE=4 SV=1	--	--	PREDICTED: uncharacterized protein LOC104888222 [Beta vulgaris subsp. vulgaris]
Sugar	emmax	Chr1	836472	8.21e-07	6.09	C/T	C:210_T:18	0.08	IMABv01g023668	-	799950	802312	5'_34160	--	--	Molecular Function: hydrolase activity, hydrolyzing O-glycosyl compounds (GO:0004553);; Biological Process: carbohydrate metabolic process (GO:0005975);	K19892|5.2e-52|gmx:100802135|K19892 glucan endo-1,3-beta-glucosidase 4 [EC:3.2.1.39] | (RefSeq) glucan endo-1,3-beta-glucosidase 4	--	--	Glycosyl hydrolases family 17	Glucan endo-1,3-beta-glucosidase OS=Musa acuminata OX=4641 GN=BANGLUC PE=1 SV=2	Uncharacterized protein OS=Spinacia oleracea OX=3562 GN=SOVF_121170 PE=3 SV=1	G	Carbohydrate transport and metabolism	PREDICTED: lichenase-2-like [Beta vulgaris subsp. vulgaris]
Sugar	emmax	Chr1	836472	8.21e-07	6.09	C/T	C:210_T:18	0.08	IMABv01g023669	-	805326	809562	5'_26910	--	--	Cellular Component: integral component of membrane (GO:0016021);	--	[S]	Function unknown	Uncharacterised protein family (UPF0220)	--	Uncharacterized protein OS=Spinacia oleracea OX=3562 GN=SOVF_121180 PE=3 SV=1	S	Function unknown	PREDICTED: transmembrane protein 50 homolog isoform X1 [Beta vulgaris subsp. vulgaris]
Sugar	emmax	Chr1	836472	8.21e-07	6.09	C/T	C:210_T:18	0.08	IMABv01g023670	-	811793	823782	5'_12690	--	--	Biological Process: intracellular signal transduction (GO:0035556);; Molecular Function: metal ion binding (GO:0046872);	K11348|4.8e-30|ota:OT_ostta08g01950|K11348 bromodomain and PHD finger-containing protein 1 | (RefSeq) Zinc finger, PHD-finger	[R]	General function prediction only	PHD-zinc-finger like domain	--	Uncharacterized protein OS=Spinacia oleracea OX=3562 GN=SOVF_121190 PE=4 SV=1	J	Translation, ribosomal structure and biogenesis	PREDICTED: uncharacterized protein LOC104888566 [Beta vulgaris subsp. vulgaris]
Sugar	emmax	Chr1	836472	8.21e-07	6.09	C/T	C:210_T:18	0.08	IMABv01g023671	+	828437	836736	--	--	--	Molecular Function: histone acetyltransferase activity (GO:0004402);; Cellular Component: nucleus (GO:0005634);; Biological Process: regulation of transcription, DNA-templated (GO:0006355);	K11308|5.3e-267|bvg:104888635|K11308 histone acetyltransferase MYST1 [EC:2.3.1.48] | (RefSeq) histone acetyltransferase of the MYST family 1	[B]	Chromatin structure and dynamics	MOZ/SAS family	Histone acetyltransferase of the MYST family 1 OS=Arabidopsis thaliana OX=3702 GN=HAM1 PE=1 SV=1	Histone acetyltransferase OS=Spinacia oleracea OX=3562 GN=SOVF_121200 PE=3 SV=1	B	Chromatin structure and dynamics	PREDICTED: histone acetyltransferase of the MYST family 1 [Beta vulgaris subsp. vulgaris]
Sugar	emmax	Chr1	836472	8.21e-07	6.09	C/T	C:210_T:18	0.08	IMABv01g023672	-	849257	854402	3'_12785	--	--	Biological Process: reproduction (GO:0000003);; Biological Process: mitotic cell cycle (GO:0000278);; Biological Process: mitotic cytokinesis (GO:0000281);; Biological Process: cytokinesis (GO:0000910);; Biological Process: cytokinesis by cell plate formation (GO:0000911);; Biological Process: cell plate assembly (GO:0000919);; Biological Process: developmental process involved in reproduction (G…	K20131|6.9e-263|bvg:104888792|K20131 Rab5 GDP/GTP exchange factor | (RefSeq) vacuolar protein sorting-associated protein 9A	[U]	Intracellular trafficking, secretion, and vesicular transport	Vacuolar sorting protein 9 (VPS9) domain	Vacuolar protein sorting-associated protein 9A OS=Arabidopsis thaliana OX=3702 GN=VPS9A PE=1 SV=1	VPS9 domain-containing protein OS=Spinacia oleracea OX=3562 GN=SOVF_121220 PE=4 SV=1	U	Intracellular trafficking, secretion, and vesicular transport	PREDICTED: vacuolar protein sorting-associated protein 9A [Beta vulgaris subsp. vulgaris]
Sugar	emmax	Chr1	836472	8.21e-07	6.09	C/T	C:210_T:18	0.08	IMABv01g023673	-	855669	863612	3'_19197	--	--	Cellular Component: Golgi membrane (GO:0000139);; Biological Process: protein glycosylation (GO:0006486);; Cellular Component: integral component of membrane (GO:0016021);; Molecular Function: transferase activity, transferring glycosyl groups (GO:0016757);	K20855|5.1e-211|bvg:104888871|K20855 beta-1,3-galactosyltransferase 1/2/3/4/5/7/8 [EC:2.4.1.-] | (RefSeq) beta-1,3-galactosyltransferase 7	[G]	Carbohydrate transport and metabolism	Galactosyltransferase	Beta-1,3-galactosyltransferase 7 OS=Arabidopsis thaliana OX=3702 GN=B3GALT7 PE=2 SV=1	Hexosyltransferase OS=Spinacia oleracea OX=3562 GN=SOVF_121240 PE=3 SV=1	G	Carbohydrate transport and metabolism	PREDICTED: beta-1,3-galactosyltransferase 7 isoform X2 [Beta vulgaris subsp. vulgaris]
Sugar	emmax	Chr1	836472	8.21e-07	6.09	C/T	C:210_T:18	0.08	IMABv01g023674	+	872394	876516	5'_35922	--	--	Molecular Function: DNA binding (GO:0003677);; Cellular Component: nucleus (GO:0005634);; Biological Process: regulation of transcription, DNA-templated (GO:0006355);; Biological Process: auxin-activated signaling pathway (GO:0009734);	K14486|7.0e-62|cic:CICLE_v10000183mg|K14486 auxin response factor | (RefSeq) hypothetical protein	--	--	B3 DNA binding domain	Auxin response factor 17 OS=Arabidopsis thaliana OX=3702 GN=ARF17 PE=2 SV=1	Auxin response factor OS=Spinacia oleracea OX=3562 GN=SOVF_121260 PE=3 SV=1	K	Transcription	PREDICTED: auxin response factor 17 [Beta vulgaris subsp. vulgaris]
Sugar	emmax	Chr1	836472	8.21e-07	6.09	C/T	C:210_T:18	0.08	IMABv01g023675	+	885164	888504	5'_48692	[O]	Posttranslational modification, protein turnover, chaperones	Molecular Function: adenyl-nucleotide exchange factor activity (GO:0000774);; Cellular Component: mitochondrial matrix (GO:0005759);; Biological Process: protein folding (GO:0006457);; Molecular Function: protein homodimerization activity (GO:0042803);; Molecular Function: chaperone binding (GO:0051087);	K03687|1.0e-123|bvg:104889266|K03687 molecular chaperone GrpE | (RefSeq) protein GrpE	[O]	Posttranslational modification, protein turnover, chaperones	GrpE	--	GrpE protein homolog OS=Spinacia oleracea OX=3562 GN=SOVF_121270 PE=3 SV=1	O	Posttranslational modification, protein turnover, chaperones	PREDICTED: uncharacterized protein LOC104889266 [Beta vulgaris subsp. vulgaris]
Sugar	emmax	Chr1	836472	8.21e-07	6.09	C/T	C:210_T:18	0.08	IMABv01g023676	+	889474	905542	5'_53002	--	--	Cellular Component: integral component of membrane (GO:0016021);	--	--	--	Domain of unknown function (DUF4750)	--	Uncharacterized protein OS=Beta vulgaris subsp. vulgaris OX=3555 GN=BVRB_017520 PE=4 SV=1	S	Function unknown	hypothetical protein BVRB_1g000520 [Beta vulgaris subsp. vulgaris]
Sugar	emmax	Chr1	836472	8.21e-07	6.09	C/T	C:210_T:18	0.08	IMABv01g023677	-	908968	910429	3'_72496	--	--	--	K18327|1.1e-06|pxb:103967112|K18327 RNA exonuclease 4 [EC:3.1.-.-] | (RefSeq) RNA exonuclease 4-like	--	--	--	--	Uncharacterized protein OS=Spinacia oleracea OX=3562 GN=SOVF_121280 PE=4 SV=1	S	Function unknown	PREDICTED: uncharacterized protein LOC104889478 [Beta vulgaris subsp. vulgaris]
Sugar	emmax	Chr1	838303	1.01e-06	5.99	C/T	C:209_T:19	0.08	IMABv01g023664	+	761867	765058	3'_73245	--	--	--	--	--	--	--	--	Uncharacterized protein OS=Punica granatum OX=22663 GN=CRG98_005704 PE=4 SV=1	--	--	PREDICTED: uncharacterized protein LOC104887921 [Beta vulgaris subsp. vulgaris]
Sugar	emmax	Chr1	838303	1.01e-06	5.99	C/T	C:209_T:19	0.08	IMABv01g023665	-	765161	771452	5'_66851	--	--	--	K01191|7.1e-42|pxb:103958275|K01191 alpha-mannosidase [EC:3.2.1.24] | (RefSeq) alpha-mannosidase At3g26720-like	--	--	Protein of unknown function (DUF1644)	--	Uncharacterized protein OS=Spinacia oleracea OX=3562 GN=SOVF_121140 PE=4 SV=1	S	Function unknown	PREDICTED: uncharacterized protein LOC104888013 [Beta vulgaris subsp. vulgaris]
Sugar	emmax	Chr1	838303	1.01e-06	5.99	C/T	C:209_T:19	0.08	IMABv01g023666	-	776014	788612	5'_49691	[T]	Signal transduction mechanisms	Molecular Function: protein kinase activity (GO:0004672);; Molecular Function: ATP binding (GO:0005524);	K13414|0.0e+00|bvg:104888091|K13414 mitogen-activated protein kinase kinase kinase 1 [EC:2.7.11.25] | (RefSeq) mitogen-activated protein kinase kinase kinase 1	[T]	Signal transduction mechanisms	Protein kinase domain	Mitogen-activated protein kinase kinase kinase 1 OS=Arabidopsis thaliana OX=3702 GN=MEKK1 PE=1 SV=2	Protein kinase domain-containing protein OS=Spinacia oleracea OX=3562 GN=SOVF_121150 PE=4 SV=1	T	Signal transduction mechanisms	PREDICTED: mitogen-activated protein kinase kinase kinase 1 [Beta vulgaris subsp. vulgaris]
Sugar	emmax	Chr1	838303	1.01e-06	5.99	C/T	C:209_T:19	0.08	IMABv01g023667	+	793627	798668	3'_39635	--	--	--	--	--	--	--	--	Uncharacterized protein OS=Spinacia oleracea OX=3562 GN=SOVF_121160 PE=4 SV=1	--	--	PREDICTED: uncharacterized protein LOC104888222 [Beta vulgaris subsp. vulgaris]
Sugar	emmax	Chr1	838303	1.01e-06	5.99	C/T	C:209_T:19	0.08	IMABv01g023668	-	799950	802312	5'_35991	--	--	Molecular Function: hydrolase activity, hydrolyzing O-glycosyl compounds (GO:0004553);; Biological Process: carbohydrate metabolic process (GO:0005975);	K19892|5.2e-52|gmx:100802135|K19892 glucan endo-1,3-beta-glucosidase 4 [EC:3.2.1.39] | (RefSeq) glucan endo-1,3-beta-glucosidase 4	--	--	Glycosyl hydrolases family 17	Glucan endo-1,3-beta-glucosidase OS=Musa acuminata OX=4641 GN=BANGLUC PE=1 SV=2	Uncharacterized protein OS=Spinacia oleracea OX=3562 GN=SOVF_121170 PE=3 SV=1	G	Carbohydrate transport and metabolism	PREDICTED: lichenase-2-like [Beta vulgaris subsp. vulgaris]
Sugar	emmax	Chr1	838303	1.01e-06	5.99	C/T	C:209_T:19	0.08	IMABv01g023669	-	805326	809562	5'_28741	--	--	Cellular Component: integral component of membrane (GO:0016021);	--	[S]	Function unknown	Uncharacterised protein family (UPF0220)	--	Uncharacterized protein OS=Spinacia oleracea OX=3562 GN=SOVF_121180 PE=3 SV=1	S	Function unknown	PREDICTED: transmembrane protein 50 homolog isoform X1 [Beta vulgaris subsp. vulgaris]
Sugar	emmax	Chr1	838303	1.01e-06	5.99	C/T	C:209_T:19	0.08	IMABv01g023670	-	811793	823782	5'_14521	--	--	Biological Process: intracellular signal transduction (GO:0035556);; Molecular Function: metal ion binding (GO:0046872);	K11348|4.8e-30|ota:OT_ostta08g01950|K11348 bromodomain and PHD finger-containing protein 1 | (RefSeq) Zinc finger, PHD-finger	[R]	General function prediction only	PHD-zinc-finger like domain	--	Uncharacterized protein OS=Spinacia oleracea OX=3562 GN=SOVF_121190 PE=4 SV=1	J	Translation, ribosomal structure and biogenesis	PREDICTED: uncharacterized protein LOC104888566 [Beta vulgaris subsp. vulgaris]
Sugar	emmax	Chr1	838303	1.01e-06	5.99	C/T	C:209_T:19	0.08	IMABv01g023671	+	828437	836736	3'_1567	--	--	Molecular Function: histone acetyltransferase activity (GO:0004402);; Cellular Component: nucleus (GO:0005634);; Biological Process: regulation of transcription, DNA-templated (GO:0006355);	K11308|5.3e-267|bvg:104888635|K11308 histone acetyltransferase MYST1 [EC:2.3.1.48] | (RefSeq) histone acetyltransferase of the MYST family 1	[B]	Chromatin structure and dynamics	MOZ/SAS family	Histone acetyltransferase of the MYST family 1 OS=Arabidopsis thaliana OX=3702 GN=HAM1 PE=1 SV=1	Histone acetyltransferase OS=Spinacia oleracea OX=3562 GN=SOVF_121200 PE=3 SV=1	B	Chromatin structure and dynamics	PREDICTED: histone acetyltransferase of the MYST family 1 [Beta vulgaris subsp. vulgaris]
Sugar	emmax	Chr1	838303	1.01e-06	5.99	C/T	C:209_T:19	0.08	IMABv01g023672	-	849257	854402	3'_10954	--	--	Biological Process: reproduction (GO:0000003);; Biological Process: mitotic cell cycle (GO:0000278);; Biological Process: mitotic cytokinesis (GO:0000281);; Biological Process: cytokinesis (GO:0000910);; Biological Process: cytokinesis by cell plate formation (GO:0000911);; Biological Process: cell plate assembly (GO:0000919);; Biological Process: developmental process involved in reproduction (G…	K20131|6.9e-263|bvg:104888792|K20131 Rab5 GDP/GTP exchange factor | (RefSeq) vacuolar protein sorting-associated protein 9A	[U]	Intracellular trafficking, secretion, and vesicular transport	Vacuolar sorting protein 9 (VPS9) domain	Vacuolar protein sorting-associated protein 9A OS=Arabidopsis thaliana OX=3702 GN=VPS9A PE=1 SV=1	VPS9 domain-containing protein OS=Spinacia oleracea OX=3562 GN=SOVF_121220 PE=4 SV=1	U	Intracellular trafficking, secretion, and vesicular transport	PREDICTED: vacuolar protein sorting-associated protein 9A [Beta vulgaris subsp. vulgaris]
Sugar	emmax	Chr1	838303	1.01e-06	5.99	C/T	C:209_T:19	0.08	IMABv01g023673	-	855669	863612	3'_17366	--	--	Cellular Component: Golgi membrane (GO:0000139);; Biological Process: protein glycosylation (GO:0006486);; Cellular Component: integral component of membrane (GO:0016021);; Molecular Function: transferase activity, transferring glycosyl groups (GO:0016757);	K20855|5.1e-211|bvg:104888871|K20855 beta-1,3-galactosyltransferase 1/2/3/4/5/7/8 [EC:2.4.1.-] | (RefSeq) beta-1,3-galactosyltransferase 7	[G]	Carbohydrate transport and metabolism	Galactosyltransferase	Beta-1,3-galactosyltransferase 7 OS=Arabidopsis thaliana OX=3702 GN=B3GALT7 PE=2 SV=1	Hexosyltransferase OS=Spinacia oleracea OX=3562 GN=SOVF_121240 PE=3 SV=1	G	Carbohydrate transport and metabolism	PREDICTED: beta-1,3-galactosyltransferase 7 isoform X2 [Beta vulgaris subsp. vulgaris]
Sugar	emmax	Chr1	838303	1.01e-06	5.99	C/T	C:209_T:19	0.08	IMABv01g023674	+	872394	876516	5'_34091	--	--	Molecular Function: DNA binding (GO:0003677);; Cellular Component: nucleus (GO:0005634);; Biological Process: regulation of transcription, DNA-templated (GO:0006355);; Biological Process: auxin-activated signaling pathway (GO:0009734);	K14486|7.0e-62|cic:CICLE_v10000183mg|K14486 auxin response factor | (RefSeq) hypothetical protein	--	--	B3 DNA binding domain	Auxin response factor 17 OS=Arabidopsis thaliana OX=3702 GN=ARF17 PE=2 SV=1	Auxin response factor OS=Spinacia oleracea OX=3562 GN=SOVF_121260 PE=3 SV=1	K	Transcription	PREDICTED: auxin response factor 17 [Beta vulgaris subsp. vulgaris]
Sugar	emmax	Chr1	838303	1.01e-06	5.99	C/T	C:209_T:19	0.08	IMABv01g023675	+	885164	888504	5'_46861	[O]	Posttranslational modification, protein turnover, chaperones	Molecular Function: adenyl-nucleotide exchange factor activity (GO:0000774);; Cellular Component: mitochondrial matrix (GO:0005759);; Biological Process: protein folding (GO:0006457);; Molecular Function: protein homodimerization activity (GO:0042803);; Molecular Function: chaperone binding (GO:0051087);	K03687|1.0e-123|bvg:104889266|K03687 molecular chaperone GrpE | (RefSeq) protein GrpE	[O]	Posttranslational modification, protein turnover, chaperones	GrpE	--	GrpE protein homolog OS=Spinacia oleracea OX=3562 GN=SOVF_121270 PE=3 SV=1	O	Posttranslational modification, protein turnover, chaperones	PREDICTED: uncharacterized protein LOC104889266 [Beta vulgaris subsp. vulgaris]
Sugar	emmax	Chr1	838303	1.01e-06	5.99	C/T	C:209_T:19	0.08	IMABv01g023676	+	889474	905542	5'_51171	--	--	Cellular Component: integral component of membrane (GO:0016021);	--	--	--	Domain of unknown function (DUF4750)	--	Uncharacterized protein OS=Beta vulgaris subsp. vulgaris OX=3555 GN=BVRB_017520 PE=4 SV=1	S	Function unknown	hypothetical protein BVRB_1g000520 [Beta vulgaris subsp. vulgaris]
Sugar	emmax	Chr1	838303	1.01e-06	5.99	C/T	C:209_T:19	0.08	IMABv01g023677	-	908968	910429	3'_70665	--	--	--	K18327|1.1e-06|pxb:103967112|K18327 RNA exonuclease 4 [EC:3.1.-.-] | (RefSeq) RNA exonuclease 4-like	--	--	--	--	Uncharacterized protein OS=Spinacia oleracea OX=3562 GN=SOVF_121280 PE=4 SV=1	S	Function unknown	PREDICTED: uncharacterized protein LOC104889478 [Beta vulgaris subsp. vulgaris]
Sugar	emmax	Chr1	846303	6.26e-07	6.2	G/A	G:207_A:17	0.08	IMABv01g023664	+	761867	765058	3'_81245	--	--	--	--	--	--	--	--	Uncharacterized protein OS=Punica granatum OX=22663 GN=CRG98_005704 PE=4 SV=1	--	--	PREDICTED: uncharacterized protein LOC104887921 [Beta vulgaris subsp. vulgaris]
Sugar	emmax	Chr1	846303	6.26e-07	6.2	G/A	G:207_A:17	0.08	IMABv01g023665	-	765161	771452	5'_74851	--	--	--	K01191|7.1e-42|pxb:103958275|K01191 alpha-mannosidase [EC:3.2.1.24] | (RefSeq) alpha-mannosidase At3g26720-like	--	--	Protein of unknown function (DUF1644)	--	Uncharacterized protein OS=Spinacia oleracea OX=3562 GN=SOVF_121140 PE=4 SV=1	S	Function unknown	PREDICTED: uncharacterized protein LOC104888013 [Beta vulgaris subsp. vulgaris]
Sugar	emmax	Chr1	846303	6.26e-07	6.2	G/A	G:207_A:17	0.08	IMABv01g023666	-	776014	788612	5'_57691	[T]	Signal transduction mechanisms	Molecular Function: protein kinase activity (GO:0004672);; Molecular Function: ATP binding (GO:0005524);	K13414|0.0e+00|bvg:104888091|K13414 mitogen-activated protein kinase kinase kinase 1 [EC:2.7.11.25] | (RefSeq) mitogen-activated protein kinase kinase kinase 1	[T]	Signal transduction mechanisms	Protein kinase domain	Mitogen-activated protein kinase kinase kinase 1 OS=Arabidopsis thaliana OX=3702 GN=MEKK1 PE=1 SV=2	Protein kinase domain-containing protein OS=Spinacia oleracea OX=3562 GN=SOVF_121150 PE=4 SV=1	T	Signal transduction mechanisms	PREDICTED: mitogen-activated protein kinase kinase kinase 1 [Beta vulgaris subsp. vulgaris]
Sugar	emmax	Chr1	846303	6.26e-07	6.2	G/A	G:207_A:17	0.08	IMABv01g023667	+	793627	798668	3'_47635	--	--	--	--	--	--	--	--	Uncharacterized protein OS=Spinacia oleracea OX=3562 GN=SOVF_121160 PE=4 SV=1	--	--	PREDICTED: uncharacterized protein LOC104888222 [Beta vulgaris subsp. vulgaris]
Sugar	emmax	Chr1	846303	6.26e-07	6.2	G/A	G:207_A:17	0.08	IMABv01g023668	-	799950	802312	5'_43991	--	--	Molecular Function: hydrolase activity, hydrolyzing O-glycosyl compounds (GO:0004553);; Biological Process: carbohydrate metabolic process (GO:0005975);	K19892|5.2e-52|gmx:100802135|K19892 glucan endo-1,3-beta-glucosidase 4 [EC:3.2.1.39] | (RefSeq) glucan endo-1,3-beta-glucosidase 4	--	--	Glycosyl hydrolases family 17	Glucan endo-1,3-beta-glucosidase OS=Musa acuminata OX=4641 GN=BANGLUC PE=1 SV=2	Uncharacterized protein OS=Spinacia oleracea OX=3562 GN=SOVF_121170 PE=3 SV=1	G	Carbohydrate transport and metabolism	PREDICTED: lichenase-2-like [Beta vulgaris subsp. vulgaris]
Sugar	emmax	Chr1	846303	6.26e-07	6.2	G/A	G:207_A:17	0.08	IMABv01g023669	-	805326	809562	5'_36741	--	--	Cellular Component: integral component of membrane (GO:0016021);	--	[S]	Function unknown	Uncharacterised protein family (UPF0220)	--	Uncharacterized protein OS=Spinacia oleracea OX=3562 GN=SOVF_121180 PE=3 SV=1	S	Function unknown	PREDICTED: transmembrane protein 50 homolog isoform X1 [Beta vulgaris subsp. vulgaris]
Sugar	emmax	Chr1	846303	6.26e-07	6.2	G/A	G:207_A:17	0.08	IMABv01g023670	-	811793	823782	5'_22521	--	--	Biological Process: intracellular signal transduction (GO:0035556);; Molecular Function: metal ion binding (GO:0046872);	K11348|4.8e-30|ota:OT_ostta08g01950|K11348 bromodomain and PHD finger-containing protein 1 | (RefSeq) Zinc finger, PHD-finger	[R]	General function prediction only	PHD-zinc-finger like domain	--	Uncharacterized protein OS=Spinacia oleracea OX=3562 GN=SOVF_121190 PE=4 SV=1	J	Translation, ribosomal structure and biogenesis	PREDICTED: uncharacterized protein LOC104888566 [Beta vulgaris subsp. vulgaris]
Sugar	emmax	Chr1	846303	6.26e-07	6.2	G/A	G:207_A:17	0.08	IMABv01g023671	+	828437	836736	3'_9567	--	--	Molecular Function: histone acetyltransferase activity (GO:0004402);; Cellular Component: nucleus (GO:0005634);; Biological Process: regulation of transcription, DNA-templated (GO:0006355);	K11308|5.3e-267|bvg:104888635|K11308 histone acetyltransferase MYST1 [EC:2.3.1.48] | (RefSeq) histone acetyltransferase of the MYST family 1	[B]	Chromatin structure and dynamics	MOZ/SAS family	Histone acetyltransferase of the MYST family 1 OS=Arabidopsis thaliana OX=3702 GN=HAM1 PE=1 SV=1	Histone acetyltransferase OS=Spinacia oleracea OX=3562 GN=SOVF_121200 PE=3 SV=1	B	Chromatin structure and dynamics	PREDICTED: histone acetyltransferase of the MYST family 1 [Beta vulgaris subsp. vulgaris]
Sugar	emmax	Chr1	846303	6.26e-07	6.2	G/A	G:207_A:17	0.08	IMABv01g023672	-	849257	854402	3'_2954	--	--	Biological Process: reproduction (GO:0000003);; Biological Process: mitotic cell cycle (GO:0000278);; Biological Process: mitotic cytokinesis (GO:0000281);; Biological Process: cytokinesis (GO:0000910);; Biological Process: cytokinesis by cell plate formation (GO:0000911);; Biological Process: cell plate assembly (GO:0000919);; Biological Process: developmental process involved in reproduction (G…	K20131|6.9e-263|bvg:104888792|K20131 Rab5 GDP/GTP exchange factor | (RefSeq) vacuolar protein sorting-associated protein 9A	[U]	Intracellular trafficking, secretion, and vesicular transport	Vacuolar sorting protein 9 (VPS9) domain	Vacuolar protein sorting-associated protein 9A OS=Arabidopsis thaliana OX=3702 GN=VPS9A PE=1 SV=1	VPS9 domain-containing protein OS=Spinacia oleracea OX=3562 GN=SOVF_121220 PE=4 SV=1	U	Intracellular trafficking, secretion, and vesicular transport	PREDICTED: vacuolar protein sorting-associated protein 9A [Beta vulgaris subsp. vulgaris]
Sugar	emmax	Chr1	846303	6.26e-07	6.2	G/A	G:207_A:17	0.08	IMABv01g023673	-	855669	863612	3'_9366	--	--	Cellular Component: Golgi membrane (GO:0000139);; Biological Process: protein glycosylation (GO:0006486);; Cellular Component: integral component of membrane (GO:0016021);; Molecular Function: transferase activity, transferring glycosyl groups (GO:0016757);	K20855|5.1e-211|bvg:104888871|K20855 beta-1,3-galactosyltransferase 1/2/3/4/5/7/8 [EC:2.4.1.-] | (RefSeq) beta-1,3-galactosyltransferase 7	[G]	Carbohydrate transport and metabolism	Galactosyltransferase	Beta-1,3-galactosyltransferase 7 OS=Arabidopsis thaliana OX=3702 GN=B3GALT7 PE=2 SV=1	Hexosyltransferase OS=Spinacia oleracea OX=3562 GN=SOVF_121240 PE=3 SV=1	G	Carbohydrate transport and metabolism	PREDICTED: beta-1,3-galactosyltransferase 7 isoform X2 [Beta vulgaris subsp. vulgaris]
Sugar	emmax	Chr1	846303	6.26e-07	6.2	G/A	G:207_A:17	0.08	IMABv01g023674	+	872394	876516	5'_26091	--	--	Molecular Function: DNA binding (GO:0003677);; Cellular Component: nucleus (GO:0005634);; Biological Process: regulation of transcription, DNA-templated (GO:0006355);; Biological Process: auxin-activated signaling pathway (GO:0009734);	K14486|7.0e-62|cic:CICLE_v10000183mg|K14486 auxin response factor | (RefSeq) hypothetical protein	--	--	B3 DNA binding domain	Auxin response factor 17 OS=Arabidopsis thaliana OX=3702 GN=ARF17 PE=2 SV=1	Auxin response factor OS=Spinacia oleracea OX=3562 GN=SOVF_121260 PE=3 SV=1	K	Transcription	PREDICTED: auxin response factor 17 [Beta vulgaris subsp. vulgaris]
Sugar	emmax	Chr1	846303	6.26e-07	6.2	G/A	G:207_A:17	0.08	IMABv01g023675	+	885164	888504	5'_38861	[O]	Posttranslational modification, protein turnover, chaperones	Molecular Function: adenyl-nucleotide exchange factor activity (GO:0000774);; Cellular Component: mitochondrial matrix (GO:0005759);; Biological Process: protein folding (GO:0006457);; Molecular Function: protein homodimerization activity (GO:0042803);; Molecular Function: chaperone binding (GO:0051087);	K03687|1.0e-123|bvg:104889266|K03687 molecular chaperone GrpE | (RefSeq) protein GrpE	[O]	Posttranslational modification, protein turnover, chaperones	GrpE	--	GrpE protein homolog OS=Spinacia oleracea OX=3562 GN=SOVF_121270 PE=3 SV=1	O	Posttranslational modification, protein turnover, chaperones	PREDICTED: uncharacterized protein LOC104889266 [Beta vulgaris subsp. vulgaris]
Sugar	emmax	Chr1	846303	6.26e-07	6.2	G/A	G:207_A:17	0.08	IMABv01g023676	+	889474	905542	5'_43171	--	--	Cellular Component: integral component of membrane (GO:0016021);	--	--	--	Domain of unknown function (DUF4750)	--	Uncharacterized protein OS=Beta vulgaris subsp. vulgaris OX=3555 GN=BVRB_017520 PE=4 SV=1	S	Function unknown	hypothetical protein BVRB_1g000520 [Beta vulgaris subsp. vulgaris]
Sugar	emmax	Chr1	846303	6.26e-07	6.2	G/A	G:207_A:17	0.08	IMABv01g023677	-	908968	910429	3'_62665	--	--	--	K18327|1.1e-06|pxb:103967112|K18327 RNA exonuclease 4 [EC:3.1.-.-] | (RefSeq) RNA exonuclease 4-like	--	--	--	--	Uncharacterized protein OS=Spinacia oleracea OX=3562 GN=SOVF_121280 PE=4 SV=1	S	Function unknown	PREDICTED: uncharacterized protein LOC104889478 [Beta vulgaris subsp. vulgaris]
Sugar	emmax	Chr1	848950	4.35e-06	5.36	T/C	T:53_C:139	0.28	IMABv01g023664	+	761867	765058	3'_83892	--	--	--	--	--	--	--	--	Uncharacterized protein OS=Punica granatum OX=22663 GN=CRG98_005704 PE=4 SV=1	--	--	PREDICTED: uncharacterized protein LOC104887921 [Beta vulgaris subsp. vulgaris]
Sugar	emmax	Chr1	848950	4.35e-06	5.36	T/C	T:53_C:139	0.28	IMABv01g023665	-	765161	771452	5'_77498	--	--	--	K01191|7.1e-42|pxb:103958275|K01191 alpha-mannosidase [EC:3.2.1.24] | (RefSeq) alpha-mannosidase At3g26720-like	--	--	Protein of unknown function (DUF1644)	--	Uncharacterized protein OS=Spinacia oleracea OX=3562 GN=SOVF_121140 PE=4 SV=1	S	Function unknown	PREDICTED: uncharacterized protein LOC104888013 [Beta vulgaris subsp. vulgaris]
Sugar	emmax	Chr1	848950	4.35e-06	5.36	T/C	T:53_C:139	0.28	IMABv01g023666	-	776014	788612	5'_60338	[T]	Signal transduction mechanisms	Molecular Function: protein kinase activity (GO:0004672);; Molecular Function: ATP binding (GO:0005524);	K13414|0.0e+00|bvg:104888091|K13414 mitogen-activated protein kinase kinase kinase 1 [EC:2.7.11.25] | (RefSeq) mitogen-activated protein kinase kinase kinase 1	[T]	Signal transduction mechanisms	Protein kinase domain	Mitogen-activated protein kinase kinase kinase 1 OS=Arabidopsis thaliana OX=3702 GN=MEKK1 PE=1 SV=2	Protein kinase domain-containing protein OS=Spinacia oleracea OX=3562 GN=SOVF_121150 PE=4 SV=1	T	Signal transduction mechanisms	PREDICTED: mitogen-activated protein kinase kinase kinase 1 [Beta vulgaris subsp. vulgaris]
Sugar	emmax	Chr1	848950	4.35e-06	5.36	T/C	T:53_C:139	0.28	IMABv01g023667	+	793627	798668	3'_50282	--	--	--	--	--	--	--	--	Uncharacterized protein OS=Spinacia oleracea OX=3562 GN=SOVF_121160 PE=4 SV=1	--	--	PREDICTED: uncharacterized protein LOC104888222 [Beta vulgaris subsp. vulgaris]
Sugar	emmax	Chr1	848950	4.35e-06	5.36	T/C	T:53_C:139	0.28	IMABv01g023668	-	799950	802312	5'_46638	--	--	Molecular Function: hydrolase activity, hydrolyzing O-glycosyl compounds (GO:0004553);; Biological Process: carbohydrate metabolic process (GO:0005975);	K19892|5.2e-52|gmx:100802135|K19892 glucan endo-1,3-beta-glucosidase 4 [EC:3.2.1.39] | (RefSeq) glucan endo-1,3-beta-glucosidase 4	--	--	Glycosyl hydrolases family 17	Glucan endo-1,3-beta-glucosidase OS=Musa acuminata OX=4641 GN=BANGLUC PE=1 SV=2	Uncharacterized protein OS=Spinacia oleracea OX=3562 GN=SOVF_121170 PE=3 SV=1	G	Carbohydrate transport and metabolism	PREDICTED: lichenase-2-like [Beta vulgaris subsp. vulgaris]
Sugar	emmax	Chr1	848950	4.35e-06	5.36	T/C	T:53_C:139	0.28	IMABv01g023669	-	805326	809562	5'_39388	--	--	Cellular Component: integral component of membrane (GO:0016021);	--	[S]	Function unknown	Uncharacterised protein family (UPF0220)	--	Uncharacterized protein OS=Spinacia oleracea OX=3562 GN=SOVF_121180 PE=3 SV=1	S	Function unknown	PREDICTED: transmembrane protein 50 homolog isoform X1 [Beta vulgaris subsp. vulgaris]
Sugar	emmax	Chr1	848950	4.35e-06	5.36	T/C	T:53_C:139	0.28	IMABv01g023670	-	811793	823782	5'_25168	--	--	Biological Process: intracellular signal transduction (GO:0035556);; Molecular Function: metal ion binding (GO:0046872);	K11348|4.8e-30|ota:OT_ostta08g01950|K11348 bromodomain and PHD finger-containing protein 1 | (RefSeq) Zinc finger, PHD-finger	[R]	General function prediction only	PHD-zinc-finger like domain	--	Uncharacterized protein OS=Spinacia oleracea OX=3562 GN=SOVF_121190 PE=4 SV=1	J	Translation, ribosomal structure and biogenesis	PREDICTED: uncharacterized protein LOC104888566 [Beta vulgaris subsp. vulgaris]
Sugar	emmax	Chr1	848950	4.35e-06	5.36	T/C	T:53_C:139	0.28	IMABv01g023671	+	828437	836736	3'_12214	--	--	Molecular Function: histone acetyltransferase activity (GO:0004402);; Cellular Component: nucleus (GO:0005634);; Biological Process: regulation of transcription, DNA-templated (GO:0006355);	K11308|5.3e-267|bvg:104888635|K11308 histone acetyltransferase MYST1 [EC:2.3.1.48] | (RefSeq) histone acetyltransferase of the MYST family 1	[B]	Chromatin structure and dynamics	MOZ/SAS family	Histone acetyltransferase of the MYST family 1 OS=Arabidopsis thaliana OX=3702 GN=HAM1 PE=1 SV=1	Histone acetyltransferase OS=Spinacia oleracea OX=3562 GN=SOVF_121200 PE=3 SV=1	B	Chromatin structure and dynamics	PREDICTED: histone acetyltransferase of the MYST family 1 [Beta vulgaris subsp. vulgaris]
Sugar	emmax	Chr1	848950	4.35e-06	5.36	T/C	T:53_C:139	0.28	IMABv01g023672	-	849257	854402	3'_307	--	--	Biological Process: reproduction (GO:0000003);; Biological Process: mitotic cell cycle (GO:0000278);; Biological Process: mitotic cytokinesis (GO:0000281);; Biological Process: cytokinesis (GO:0000910);; Biological Process: cytokinesis by cell plate formation (GO:0000911);; Biological Process: cell plate assembly (GO:0000919);; Biological Process: developmental process involved in reproduction (G…	K20131|6.9e-263|bvg:104888792|K20131 Rab5 GDP/GTP exchange factor | (RefSeq) vacuolar protein sorting-associated protein 9A	[U]	Intracellular trafficking, secretion, and vesicular transport	Vacuolar sorting protein 9 (VPS9) domain	Vacuolar protein sorting-associated protein 9A OS=Arabidopsis thaliana OX=3702 GN=VPS9A PE=1 SV=1	VPS9 domain-containing protein OS=Spinacia oleracea OX=3562 GN=SOVF_121220 PE=4 SV=1	U	Intracellular trafficking, secretion, and vesicular transport	PREDICTED: vacuolar protein sorting-associated protein 9A [Beta vulgaris subsp. vulgaris]
Sugar	emmax	Chr1	848950	4.35e-06	5.36	T/C	T:53_C:139	0.28	IMABv01g023673	-	855669	863612	3'_6719	--	--	Cellular Component: Golgi membrane (GO:0000139);; Biological Process: protein glycosylation (GO:0006486);; Cellular Component: integral component of membrane (GO:0016021);; Molecular Function: transferase activity, transferring glycosyl groups (GO:0016757);	K20855|5.1e-211|bvg:104888871|K20855 beta-1,3-galactosyltransferase 1/2/3/4/5/7/8 [EC:2.4.1.-] | (RefSeq) beta-1,3-galactosyltransferase 7	[G]	Carbohydrate transport and metabolism	Galactosyltransferase	Beta-1,3-galactosyltransferase 7 OS=Arabidopsis thaliana OX=3702 GN=B3GALT7 PE=2 SV=1	Hexosyltransferase OS=Spinacia oleracea OX=3562 GN=SOVF_121240 PE=3 SV=1	G	Carbohydrate transport and metabolism	PREDICTED: beta-1,3-galactosyltransferase 7 isoform X2 [Beta vulgaris subsp. vulgaris]
Sugar	emmax	Chr1	848950	4.35e-06	5.36	T/C	T:53_C:139	0.28	IMABv01g023674	+	872394	876516	5'_23444	--	--	Molecular Function: DNA binding (GO:0003677);; Cellular Component: nucleus (GO:0005634);; Biological Process: regulation of transcription, DNA-templated (GO:0006355);; Biological Process: auxin-activated signaling pathway (GO:0009734);	K14486|7.0e-62|cic:CICLE_v10000183mg|K14486 auxin response factor | (RefSeq) hypothetical protein	--	--	B3 DNA binding domain	Auxin response factor 17 OS=Arabidopsis thaliana OX=3702 GN=ARF17 PE=2 SV=1	Auxin response factor OS=Spinacia oleracea OX=3562 GN=SOVF_121260 PE=3 SV=1	K	Transcription	PREDICTED: auxin response factor 17 [Beta vulgaris subsp. vulgaris]
Sugar	emmax	Chr1	848950	4.35e-06	5.36	T/C	T:53_C:139	0.28	IMABv01g023675	+	885164	888504	5'_36214	[O]	Posttranslational modification, protein turnover, chaperones	Molecular Function: adenyl-nucleotide exchange factor activity (GO:0000774);; Cellular Component: mitochondrial matrix (GO:0005759);; Biological Process: protein folding (GO:0006457);; Molecular Function: protein homodimerization activity (GO:0042803);; Molecular Function: chaperone binding (GO:0051087);	K03687|1.0e-123|bvg:104889266|K03687 molecular chaperone GrpE | (RefSeq) protein GrpE	[O]	Posttranslational modification, protein turnover, chaperones	GrpE	--	GrpE protein homolog OS=Spinacia oleracea OX=3562 GN=SOVF_121270 PE=3 SV=1	O	Posttranslational modification, protein turnover, chaperones	PREDICTED: uncharacterized protein LOC104889266 [Beta vulgaris subsp. vulgaris]
Sugar	emmax	Chr1	848950	4.35e-06	5.36	T/C	T:53_C:139	0.28	IMABv01g023676	+	889474	905542	5'_40524	--	--	Cellular Component: integral component of membrane (GO:0016021);	--	--	--	Domain of unknown function (DUF4750)	--	Uncharacterized protein OS=Beta vulgaris subsp. vulgaris OX=3555 GN=BVRB_017520 PE=4 SV=1	S	Function unknown	hypothetical protein BVRB_1g000520 [Beta vulgaris subsp. vulgaris]
Sugar	emmax	Chr1	848950	4.35e-06	5.36	T/C	T:53_C:139	0.28	IMABv01g023677	-	908968	910429	3'_60018	--	--	--	K18327|1.1e-06|pxb:103967112|K18327 RNA exonuclease 4 [EC:3.1.-.-] | (RefSeq) RNA exonuclease 4-like	--	--	--	--	Uncharacterized protein OS=Spinacia oleracea OX=3562 GN=SOVF_121280 PE=4 SV=1	S	Function unknown	PREDICTED: uncharacterized protein LOC104889478 [Beta vulgaris subsp. vulgaris]
Sugar	emmax	Chr1	848969	2.75e-06	5.56	C/T	C:49_T:135	0.27	IMABv01g023664	+	761867	765058	3'_83911	--	--	--	--	--	--	--	--	Uncharacterized protein OS=Punica granatum OX=22663 GN=CRG98_005704 PE=4 SV=1	--	--	PREDICTED: uncharacterized protein LOC104887921 [Beta vulgaris subsp. vulgaris]
Sugar	emmax	Chr1	848969	2.75e-06	5.56	C/T	C:49_T:135	0.27	IMABv01g023665	-	765161	771452	5'_77517	--	--	--	K01191|7.1e-42|pxb:103958275|K01191 alpha-mannosidase [EC:3.2.1.24] | (RefSeq) alpha-mannosidase At3g26720-like	--	--	Protein of unknown function (DUF1644)	--	Uncharacterized protein OS=Spinacia oleracea OX=3562 GN=SOVF_121140 PE=4 SV=1	S	Function unknown	PREDICTED: uncharacterized protein LOC104888013 [Beta vulgaris subsp. vulgaris]
Sugar	emmax	Chr1	848969	2.75e-06	5.56	C/T	C:49_T:135	0.27	IMABv01g023666	-	776014	788612	5'_60357	[T]	Signal transduction mechanisms	Molecular Function: protein kinase activity (GO:0004672);; Molecular Function: ATP binding (GO:0005524);	K13414|0.0e+00|bvg:104888091|K13414 mitogen-activated protein kinase kinase kinase 1 [EC:2.7.11.25] | (RefSeq) mitogen-activated protein kinase kinase kinase 1	[T]	Signal transduction mechanisms	Protein kinase domain	Mitogen-activated protein kinase kinase kinase 1 OS=Arabidopsis thaliana OX=3702 GN=MEKK1 PE=1 SV=2	Protein kinase domain-containing protein OS=Spinacia oleracea OX=3562 GN=SOVF_121150 PE=4 SV=1	T	Signal transduction mechanisms	PREDICTED: mitogen-activated protein kinase kinase kinase 1 [Beta vulgaris subsp. vulgaris]
Sugar	emmax	Chr1	848969	2.75e-06	5.56	C/T	C:49_T:135	0.27	IMABv01g023667	+	793627	798668	3'_50301	--	--	--	--	--	--	--	--	Uncharacterized protein OS=Spinacia oleracea OX=3562 GN=SOVF_121160 PE=4 SV=1	--	--	PREDICTED: uncharacterized protein LOC104888222 [Beta vulgaris subsp. vulgaris]
Sugar	emmax	Chr1	848969	2.75e-06	5.56	C/T	C:49_T:135	0.27	IMABv01g023668	-	799950	802312	5'_46657	--	--	Molecular Function: hydrolase activity, hydrolyzing O-glycosyl compounds (GO:0004553);; Biological Process: carbohydrate metabolic process (GO:0005975);	K19892|5.2e-52|gmx:100802135|K19892 glucan endo-1,3-beta-glucosidase 4 [EC:3.2.1.39] | (RefSeq) glucan endo-1,3-beta-glucosidase 4	--	--	Glycosyl hydrolases family 17	Glucan endo-1,3-beta-glucosidase OS=Musa acuminata OX=4641 GN=BANGLUC PE=1 SV=2	Uncharacterized protein OS=Spinacia oleracea OX=3562 GN=SOVF_121170 PE=3 SV=1	G	Carbohydrate transport and metabolism	PREDICTED: lichenase-2-like [Beta vulgaris subsp. vulgaris]
Sugar	emmax	Chr1	848969	2.75e-06	5.56	C/T	C:49_T:135	0.27	IMABv01g023669	-	805326	809562	5'_39407	--	--	Cellular Component: integral component of membrane (GO:0016021);	--	[S]	Function unknown	Uncharacterised protein family (UPF0220)	--	Uncharacterized protein OS=Spinacia oleracea OX=3562 GN=SOVF_121180 PE=3 SV=1	S	Function unknown	PREDICTED: transmembrane protein 50 homolog isoform X1 [Beta vulgaris subsp. vulgaris]
Sugar	emmax	Chr1	848969	2.75e-06	5.56	C/T	C:49_T:135	0.27	IMABv01g023670	-	811793	823782	5'_25187	--	--	Biological Process: intracellular signal transduction (GO:0035556);; Molecular Function: metal ion binding (GO:0046872);	K11348|4.8e-30|ota:OT_ostta08g01950|K11348 bromodomain and PHD finger-containing protein 1 | (RefSeq) Zinc finger, PHD-finger	[R]	General function prediction only	PHD-zinc-finger like domain	--	Uncharacterized protein OS=Spinacia oleracea OX=3562 GN=SOVF_121190 PE=4 SV=1	J	Translation, ribosomal structure and biogenesis	PREDICTED: uncharacterized protein LOC104888566 [Beta vulgaris subsp. vulgaris]
Sugar	emmax	Chr1	848969	2.75e-06	5.56	C/T	C:49_T:135	0.27	IMABv01g023671	+	828437	836736	3'_12233	--	--	Molecular Function: histone acetyltransferase activity (GO:0004402);; Cellular Component: nucleus (GO:0005634);; Biological Process: regulation of transcription, DNA-templated (GO:0006355);	K11308|5.3e-267|bvg:104888635|K11308 histone acetyltransferase MYST1 [EC:2.3.1.48] | (RefSeq) histone acetyltransferase of the MYST family 1	[B]	Chromatin structure and dynamics	MOZ/SAS family	Histone acetyltransferase of the MYST family 1 OS=Arabidopsis thaliana OX=3702 GN=HAM1 PE=1 SV=1	Histone acetyltransferase OS=Spinacia oleracea OX=3562 GN=SOVF_121200 PE=3 SV=1	B	Chromatin structure and dynamics	PREDICTED: histone acetyltransferase of the MYST family 1 [Beta vulgaris subsp. vulgaris]
Sugar	emmax	Chr1	848969	2.75e-06	5.56	C/T	C:49_T:135	0.27	IMABv01g023672	-	849257	854402	3'_288	--	--	Biological Process: reproduction (GO:0000003);; Biological Process: mitotic cell cycle (GO:0000278);; Biological Process: mitotic cytokinesis (GO:0000281);; Biological Process: cytokinesis (GO:0000910);; Biological Process: cytokinesis by cell plate formation (GO:0000911);; Biological Process: cell plate assembly (GO:0000919);; Biological Process: developmental process involved in reproduction (G…	K20131|6.9e-263|bvg:104888792|K20131 Rab5 GDP/GTP exchange factor | (RefSeq) vacuolar protein sorting-associated protein 9A	[U]	Intracellular trafficking, secretion, and vesicular transport	Vacuolar sorting protein 9 (VPS9) domain	Vacuolar protein sorting-associated protein 9A OS=Arabidopsis thaliana OX=3702 GN=VPS9A PE=1 SV=1	VPS9 domain-containing protein OS=Spinacia oleracea OX=3562 GN=SOVF_121220 PE=4 SV=1	U	Intracellular trafficking, secretion, and vesicular transport	PREDICTED: vacuolar protein sorting-associated protein 9A [Beta vulgaris subsp. vulgaris]
Sugar	emmax	Chr1	848969	2.75e-06	5.56	C/T	C:49_T:135	0.27	IMABv01g023673	-	855669	863612	3'_6700	--	--	Cellular Component: Golgi membrane (GO:0000139);; Biological Process: protein glycosylation (GO:0006486);; Cellular Component: integral component of membrane (GO:0016021);; Molecular Function: transferase activity, transferring glycosyl groups (GO:0016757);	K20855|5.1e-211|bvg:104888871|K20855 beta-1,3-galactosyltransferase 1/2/3/4/5/7/8 [EC:2.4.1.-] | (RefSeq) beta-1,3-galactosyltransferase 7	[G]	Carbohydrate transport and metabolism	Galactosyltransferase	Beta-1,3-galactosyltransferase 7 OS=Arabidopsis thaliana OX=3702 GN=B3GALT7 PE=2 SV=1	Hexosyltransferase OS=Spinacia oleracea OX=3562 GN=SOVF_121240 PE=3 SV=1	G	Carbohydrate transport and metabolism	PREDICTED: beta-1,3-galactosyltransferase 7 isoform X2 [Beta vulgaris subsp. vulgaris]
Sugar	emmax	Chr1	848969	2.75e-06	5.56	C/T	C:49_T:135	0.27	IMABv01g023674	+	872394	876516	5'_23425	--	--	Molecular Function: DNA binding (GO:0003677);; Cellular Component: nucleus (GO:0005634);; Biological Process: regulation of transcription, DNA-templated (GO:0006355);; Biological Process: auxin-activated signaling pathway (GO:0009734);	K14486|7.0e-62|cic:CICLE_v10000183mg|K14486 auxin response factor | (RefSeq) hypothetical protein	--	--	B3 DNA binding domain	Auxin response factor 17 OS=Arabidopsis thaliana OX=3702 GN=ARF17 PE=2 SV=1	Auxin response factor OS=Spinacia oleracea OX=3562 GN=SOVF_121260 PE=3 SV=1	K	Transcription	PREDICTED: auxin response factor 17 [Beta vulgaris subsp. vulgaris]
Sugar	emmax	Chr1	848969	2.75e-06	5.56	C/T	C:49_T:135	0.27	IMABv01g023675	+	885164	888504	5'_36195	[O]	Posttranslational modification, protein turnover, chaperones	Molecular Function: adenyl-nucleotide exchange factor activity (GO:0000774);; Cellular Component: mitochondrial matrix (GO:0005759);; Biological Process: protein folding (GO:0006457);; Molecular Function: protein homodimerization activity (GO:0042803);; Molecular Function: chaperone binding (GO:0051087);	K03687|1.0e-123|bvg:104889266|K03687 molecular chaperone GrpE | (RefSeq) protein GrpE	[O]	Posttranslational modification, protein turnover, chaperones	GrpE	--	GrpE protein homolog OS=Spinacia oleracea OX=3562 GN=SOVF_121270 PE=3 SV=1	O	Posttranslational modification, protein turnover, chaperones	PREDICTED: uncharacterized protein LOC104889266 [Beta vulgaris subsp. vulgaris]
Sugar	emmax	Chr1	848969	2.75e-06	5.56	C/T	C:49_T:135	0.27	IMABv01g023676	+	889474	905542	5'_40505	--	--	Cellular Component: integral component of membrane (GO:0016021);	--	--	--	Domain of unknown function (DUF4750)	--	Uncharacterized protein OS=Beta vulgaris subsp. vulgaris OX=3555 GN=BVRB_017520 PE=4 SV=1	S	Function unknown	hypothetical protein BVRB_1g000520 [Beta vulgaris subsp. vulgaris]
Sugar	emmax	Chr1	848969	2.75e-06	5.56	C/T	C:49_T:135	0.27	IMABv01g023677	-	908968	910429	3'_59999	--	--	--	K18327|1.1e-06|pxb:103967112|K18327 RNA exonuclease 4 [EC:3.1.-.-] | (RefSeq) RNA exonuclease 4-like	--	--	--	--	Uncharacterized protein OS=Spinacia oleracea OX=3562 GN=SOVF_121280 PE=4 SV=1	S	Function unknown	PREDICTED: uncharacterized protein LOC104889478 [Beta vulgaris subsp. vulgaris]
Sugar	emmax	Chr1	857737	7.39e-06	5.13	T/C	T:43_C:185	0.19	IMABv01g023664	+	761867	765058	3'_92679	--	--	--	--	--	--	--	--	Uncharacterized protein OS=Punica granatum OX=22663 GN=CRG98_005704 PE=4 SV=1	--	--	PREDICTED: uncharacterized protein LOC104887921 [Beta vulgaris subsp. vulgaris]
Sugar	emmax	Chr1	857737	7.39e-06	5.13	T/C	T:43_C:185	0.19	IMABv01g023665	-	765161	771452	5'_86285	--	--	--	K01191|7.1e-42|pxb:103958275|K01191 alpha-mannosidase [EC:3.2.1.24] | (RefSeq) alpha-mannosidase At3g26720-like	--	--	Protein of unknown function (DUF1644)	--	Uncharacterized protein OS=Spinacia oleracea OX=3562 GN=SOVF_121140 PE=4 SV=1	S	Function unknown	PREDICTED: uncharacterized protein LOC104888013 [Beta vulgaris subsp. vulgaris]
Sugar	emmax	Chr1	857737	7.39e-06	5.13	T/C	T:43_C:185	0.19	IMABv01g023666	-	776014	788612	5'_69125	[T]	Signal transduction mechanisms	Molecular Function: protein kinase activity (GO:0004672);; Molecular Function: ATP binding (GO:0005524);	K13414|0.0e+00|bvg:104888091|K13414 mitogen-activated protein kinase kinase kinase 1 [EC:2.7.11.25] | (RefSeq) mitogen-activated protein kinase kinase kinase 1	[T]	Signal transduction mechanisms	Protein kinase domain	Mitogen-activated protein kinase kinase kinase 1 OS=Arabidopsis thaliana OX=3702 GN=MEKK1 PE=1 SV=2	Protein kinase domain-containing protein OS=Spinacia oleracea OX=3562 GN=SOVF_121150 PE=4 SV=1	T	Signal transduction mechanisms	PREDICTED: mitogen-activated protein kinase kinase kinase 1 [Beta vulgaris subsp. vulgaris]
Sugar	emmax	Chr1	857737	7.39e-06	5.13	T/C	T:43_C:185	0.19	IMABv01g023667	+	793627	798668	3'_59069	--	--	--	--	--	--	--	--	Uncharacterized protein OS=Spinacia oleracea OX=3562 GN=SOVF_121160 PE=4 SV=1	--	--	PREDICTED: uncharacterized protein LOC104888222 [Beta vulgaris subsp. vulgaris]
Sugar	emmax	Chr1	857737	7.39e-06	5.13	T/C	T:43_C:185	0.19	IMABv01g023668	-	799950	802312	5'_55425	--	--	Molecular Function: hydrolase activity, hydrolyzing O-glycosyl compounds (GO:0004553);; Biological Process: carbohydrate metabolic process (GO:0005975);	K19892|5.2e-52|gmx:100802135|K19892 glucan endo-1,3-beta-glucosidase 4 [EC:3.2.1.39] | (RefSeq) glucan endo-1,3-beta-glucosidase 4	--	--	Glycosyl hydrolases family 17	Glucan endo-1,3-beta-glucosidase OS=Musa acuminata OX=4641 GN=BANGLUC PE=1 SV=2	Uncharacterized protein OS=Spinacia oleracea OX=3562 GN=SOVF_121170 PE=3 SV=1	G	Carbohydrate transport and metabolism	PREDICTED: lichenase-2-like [Beta vulgaris subsp. vulgaris]
Sugar	emmax	Chr1	857737	7.39e-06	5.13	T/C	T:43_C:185	0.19	IMABv01g023669	-	805326	809562	5'_48175	--	--	Cellular Component: integral component of membrane (GO:0016021);	--	[S]	Function unknown	Uncharacterised protein family (UPF0220)	--	Uncharacterized protein OS=Spinacia oleracea OX=3562 GN=SOVF_121180 PE=3 SV=1	S	Function unknown	PREDICTED: transmembrane protein 50 homolog isoform X1 [Beta vulgaris subsp. vulgaris]
Sugar	emmax	Chr1	857737	7.39e-06	5.13	T/C	T:43_C:185	0.19	IMABv01g023670	-	811793	823782	5'_33955	--	--	Biological Process: intracellular signal transduction (GO:0035556);; Molecular Function: metal ion binding (GO:0046872);	K11348|4.8e-30|ota:OT_ostta08g01950|K11348 bromodomain and PHD finger-containing protein 1 | (RefSeq) Zinc finger, PHD-finger	[R]	General function prediction only	PHD-zinc-finger like domain	--	Uncharacterized protein OS=Spinacia oleracea OX=3562 GN=SOVF_121190 PE=4 SV=1	J	Translation, ribosomal structure and biogenesis	PREDICTED: uncharacterized protein LOC104888566 [Beta vulgaris subsp. vulgaris]
Sugar	emmax	Chr1	857737	7.39e-06	5.13	T/C	T:43_C:185	0.19	IMABv01g023671	+	828437	836736	3'_21001	--	--	Molecular Function: histone acetyltransferase activity (GO:0004402);; Cellular Component: nucleus (GO:0005634);; Biological Process: regulation of transcription, DNA-templated (GO:0006355);	K11308|5.3e-267|bvg:104888635|K11308 histone acetyltransferase MYST1 [EC:2.3.1.48] | (RefSeq) histone acetyltransferase of the MYST family 1	[B]	Chromatin structure and dynamics	MOZ/SAS family	Histone acetyltransferase of the MYST family 1 OS=Arabidopsis thaliana OX=3702 GN=HAM1 PE=1 SV=1	Histone acetyltransferase OS=Spinacia oleracea OX=3562 GN=SOVF_121200 PE=3 SV=1	B	Chromatin structure and dynamics	PREDICTED: histone acetyltransferase of the MYST family 1 [Beta vulgaris subsp. vulgaris]
Sugar	emmax	Chr1	857737	7.39e-06	5.13	T/C	T:43_C:185	0.19	IMABv01g023672	-	849257	854402	5'_3335	--	--	Biological Process: reproduction (GO:0000003);; Biological Process: mitotic cell cycle (GO:0000278);; Biological Process: mitotic cytokinesis (GO:0000281);; Biological Process: cytokinesis (GO:0000910);; Biological Process: cytokinesis by cell plate formation (GO:0000911);; Biological Process: cell plate assembly (GO:0000919);; Biological Process: developmental process involved in reproduction (G…	K20131|6.9e-263|bvg:104888792|K20131 Rab5 GDP/GTP exchange factor | (RefSeq) vacuolar protein sorting-associated protein 9A	[U]	Intracellular trafficking, secretion, and vesicular transport	Vacuolar sorting protein 9 (VPS9) domain	Vacuolar protein sorting-associated protein 9A OS=Arabidopsis thaliana OX=3702 GN=VPS9A PE=1 SV=1	VPS9 domain-containing protein OS=Spinacia oleracea OX=3562 GN=SOVF_121220 PE=4 SV=1	U	Intracellular trafficking, secretion, and vesicular transport	PREDICTED: vacuolar protein sorting-associated protein 9A [Beta vulgaris subsp. vulgaris]
Sugar	emmax	Chr1	857737	7.39e-06	5.13	T/C	T:43_C:185	0.19	IMABv01g023673	-	855669	863612	--	--	--	Cellular Component: Golgi membrane (GO:0000139);; Biological Process: protein glycosylation (GO:0006486);; Cellular Component: integral component of membrane (GO:0016021);; Molecular Function: transferase activity, transferring glycosyl groups (GO:0016757);	K20855|5.1e-211|bvg:104888871|K20855 beta-1,3-galactosyltransferase 1/2/3/4/5/7/8 [EC:2.4.1.-] | (RefSeq) beta-1,3-galactosyltransferase 7	[G]	Carbohydrate transport and metabolism	Galactosyltransferase	Beta-1,3-galactosyltransferase 7 OS=Arabidopsis thaliana OX=3702 GN=B3GALT7 PE=2 SV=1	Hexosyltransferase OS=Spinacia oleracea OX=3562 GN=SOVF_121240 PE=3 SV=1	G	Carbohydrate transport and metabolism	PREDICTED: beta-1,3-galactosyltransferase 7 isoform X2 [Beta vulgaris subsp. vulgaris]
Sugar	emmax	Chr1	857737	7.39e-06	5.13	T/C	T:43_C:185	0.19	IMABv01g023674	+	872394	876516	5'_14657	--	--	Molecular Function: DNA binding (GO:0003677);; Cellular Component: nucleus (GO:0005634);; Biological Process: regulation of transcription, DNA-templated (GO:0006355);; Biological Process: auxin-activated signaling pathway (GO:0009734);	K14486|7.0e-62|cic:CICLE_v10000183mg|K14486 auxin response factor | (RefSeq) hypothetical protein	--	--	B3 DNA binding domain	Auxin response factor 17 OS=Arabidopsis thaliana OX=3702 GN=ARF17 PE=2 SV=1	Auxin response factor OS=Spinacia oleracea OX=3562 GN=SOVF_121260 PE=3 SV=1	K	Transcription	PREDICTED: auxin response factor 17 [Beta vulgaris subsp. vulgaris]
Sugar	emmax	Chr1	857737	7.39e-06	5.13	T/C	T:43_C:185	0.19	IMABv01g023675	+	885164	888504	5'_27427	[O]	Posttranslational modification, protein turnover, chaperones	Molecular Function: adenyl-nucleotide exchange factor activity (GO:0000774);; Cellular Component: mitochondrial matrix (GO:0005759);; Biological Process: protein folding (GO:0006457);; Molecular Function: protein homodimerization activity (GO:0042803);; Molecular Function: chaperone binding (GO:0051087);	K03687|1.0e-123|bvg:104889266|K03687 molecular chaperone GrpE | (RefSeq) protein GrpE	[O]	Posttranslational modification, protein turnover, chaperones	GrpE	--	GrpE protein homolog OS=Spinacia oleracea OX=3562 GN=SOVF_121270 PE=3 SV=1	O	Posttranslational modification, protein turnover, chaperones	PREDICTED: uncharacterized protein LOC104889266 [Beta vulgaris subsp. vulgaris]
Sugar	emmax	Chr1	857737	7.39e-06	5.13	T/C	T:43_C:185	0.19	IMABv01g023676	+	889474	905542	5'_31737	--	--	Cellular Component: integral component of membrane (GO:0016021);	--	--	--	Domain of unknown function (DUF4750)	--	Uncharacterized protein OS=Beta vulgaris subsp. vulgaris OX=3555 GN=BVRB_017520 PE=4 SV=1	S	Function unknown	hypothetical protein BVRB_1g000520 [Beta vulgaris subsp. vulgaris]
Sugar	emmax	Chr1	857737	7.39e-06	5.13	T/C	T:43_C:185	0.19	IMABv01g023677	-	908968	910429	3'_51231	--	--	--	K18327|1.1e-06|pxb:103967112|K18327 RNA exonuclease 4 [EC:3.1.-.-] | (RefSeq) RNA exonuclease 4-like	--	--	--	--	Uncharacterized protein OS=Spinacia oleracea OX=3562 GN=SOVF_121280 PE=4 SV=1	S	Function unknown	PREDICTED: uncharacterized protein LOC104889478 [Beta vulgaris subsp. vulgaris]
Sugar	emmax	Chr1	857737	7.39e-06	5.13	T/C	T:43_C:185	0.19	IMABv01g023678	+	952544	963327	5'_94807	[O]	Posttranslational modification, protein turnover, chaperones	Molecular Function: ATP binding (GO:0005524);; Molecular Function: phosphatidylinositol phosphate kinase activity (GO:0016307);	K00921|0.0e+00|bvg:104889563|K00921 1-phosphatidylinositol-3-phosphate 5-kinase [EC:2.7.1.150] | (RefSeq) putative 1-phosphatidylinositol-3-phosphate 5-kinase FAB1D	[T]	Signal transduction mechanisms	Phosphatidylinositol-4-phosphate 5-Kinase	Putative 1-phosphatidylinositol-3-phosphate 5-kinase FAB1D OS=Arabidopsis thaliana OX=3702 GN=FAB1D PE=3 SV=1	1-phosphatidylinositol-3-phosphate 5-kinase OS=Spinacia oleracea OX=3562 GN=SOVF_121310 PE=4 SV=1	T	Signal transduction mechanisms	PREDICTED: putative 1-phosphatidylinositol-3-phosphate 5-kinase FAB1D [Beta vulgaris subsp. vulgaris]
Sugar	emmax	Chr1	859969	5.75e-06	5.24	T/C	T:43_C:183	0.19	IMABv01g023664	+	761867	765058	3'_94911	--	--	--	--	--	--	--	--	Uncharacterized protein OS=Punica granatum OX=22663 GN=CRG98_005704 PE=4 SV=1	--	--	PREDICTED: uncharacterized protein LOC104887921 [Beta vulgaris subsp. vulgaris]
Sugar	emmax	Chr1	859969	5.75e-06	5.24	T/C	T:43_C:183	0.19	IMABv01g023665	-	765161	771452	5'_88517	--	--	--	K01191|7.1e-42|pxb:103958275|K01191 alpha-mannosidase [EC:3.2.1.24] | (RefSeq) alpha-mannosidase At3g26720-like	--	--	Protein of unknown function (DUF1644)	--	Uncharacterized protein OS=Spinacia oleracea OX=3562 GN=SOVF_121140 PE=4 SV=1	S	Function unknown	PREDICTED: uncharacterized protein LOC104888013 [Beta vulgaris subsp. vulgaris]
Sugar	emmax	Chr1	859969	5.75e-06	5.24	T/C	T:43_C:183	0.19	IMABv01g023666	-	776014	788612	5'_71357	[T]	Signal transduction mechanisms	Molecular Function: protein kinase activity (GO:0004672);; Molecular Function: ATP binding (GO:0005524);	K13414|0.0e+00|bvg:104888091|K13414 mitogen-activated protein kinase kinase kinase 1 [EC:2.7.11.25] | (RefSeq) mitogen-activated protein kinase kinase kinase 1	[T]	Signal transduction mechanisms	Protein kinase domain	Mitogen-activated protein kinase kinase kinase 1 OS=Arabidopsis thaliana OX=3702 GN=MEKK1 PE=1 SV=2	Protein kinase domain-containing protein OS=Spinacia oleracea OX=3562 GN=SOVF_121150 PE=4 SV=1	T	Signal transduction mechanisms	PREDICTED: mitogen-activated protein kinase kinase kinase 1 [Beta vulgaris subsp. vulgaris]
Sugar	emmax	Chr1	859969	5.75e-06	5.24	T/C	T:43_C:183	0.19	IMABv01g023667	+	793627	798668	3'_61301	--	--	--	--	--	--	--	--	Uncharacterized protein OS=Spinacia oleracea OX=3562 GN=SOVF_121160 PE=4 SV=1	--	--	PREDICTED: uncharacterized protein LOC104888222 [Beta vulgaris subsp. vulgaris]
Sugar	emmax	Chr1	859969	5.75e-06	5.24	T/C	T:43_C:183	0.19	IMABv01g023668	-	799950	802312	5'_57657	--	--	Molecular Function: hydrolase activity, hydrolyzing O-glycosyl compounds (GO:0004553);; Biological Process: carbohydrate metabolic process (GO:0005975);	K19892|5.2e-52|gmx:100802135|K19892 glucan endo-1,3-beta-glucosidase 4 [EC:3.2.1.39] | (RefSeq) glucan endo-1,3-beta-glucosidase 4	--	--	Glycosyl hydrolases family 17	Glucan endo-1,3-beta-glucosidase OS=Musa acuminata OX=4641 GN=BANGLUC PE=1 SV=2	Uncharacterized protein OS=Spinacia oleracea OX=3562 GN=SOVF_121170 PE=3 SV=1	G	Carbohydrate transport and metabolism	PREDICTED: lichenase-2-like [Beta vulgaris subsp. vulgaris]
Sugar	emmax	Chr1	859969	5.75e-06	5.24	T/C	T:43_C:183	0.19	IMABv01g023669	-	805326	809562	5'_50407	--	--	Cellular Component: integral component of membrane (GO:0016021);	--	[S]	Function unknown	Uncharacterised protein family (UPF0220)	--	Uncharacterized protein OS=Spinacia oleracea OX=3562 GN=SOVF_121180 PE=3 SV=1	S	Function unknown	PREDICTED: transmembrane protein 50 homolog isoform X1 [Beta vulgaris subsp. vulgaris]
Sugar	emmax	Chr1	859969	5.75e-06	5.24	T/C	T:43_C:183	0.19	IMABv01g023670	-	811793	823782	5'_36187	--	--	Biological Process: intracellular signal transduction (GO:0035556);; Molecular Function: metal ion binding (GO:0046872);	K11348|4.8e-30|ota:OT_ostta08g01950|K11348 bromodomain and PHD finger-containing protein 1 | (RefSeq) Zinc finger, PHD-finger	[R]	General function prediction only	PHD-zinc-finger like domain	--	Uncharacterized protein OS=Spinacia oleracea OX=3562 GN=SOVF_121190 PE=4 SV=1	J	Translation, ribosomal structure and biogenesis	PREDICTED: uncharacterized protein LOC104888566 [Beta vulgaris subsp. vulgaris]
Sugar	emmax	Chr1	859969	5.75e-06	5.24	T/C	T:43_C:183	0.19	IMABv01g023671	+	828437	836736	3'_23233	--	--	Molecular Function: histone acetyltransferase activity (GO:0004402);; Cellular Component: nucleus (GO:0005634);; Biological Process: regulation of transcription, DNA-templated (GO:0006355);	K11308|5.3e-267|bvg:104888635|K11308 histone acetyltransferase MYST1 [EC:2.3.1.48] | (RefSeq) histone acetyltransferase of the MYST family 1	[B]	Chromatin structure and dynamics	MOZ/SAS family	Histone acetyltransferase of the MYST family 1 OS=Arabidopsis thaliana OX=3702 GN=HAM1 PE=1 SV=1	Histone acetyltransferase OS=Spinacia oleracea OX=3562 GN=SOVF_121200 PE=3 SV=1	B	Chromatin structure and dynamics	PREDICTED: histone acetyltransferase of the MYST family 1 [Beta vulgaris subsp. vulgaris]
Sugar	emmax	Chr1	859969	5.75e-06	5.24	T/C	T:43_C:183	0.19	IMABv01g023672	-	849257	854402	5'_5567	--	--	Biological Process: reproduction (GO:0000003);; Biological Process: mitotic cell cycle (GO:0000278);; Biological Process: mitotic cytokinesis (GO:0000281);; Biological Process: cytokinesis (GO:0000910);; Biological Process: cytokinesis by cell plate formation (GO:0000911);; Biological Process: cell plate assembly (GO:0000919);; Biological Process: developmental process involved in reproduction (G…	K20131|6.9e-263|bvg:104888792|K20131 Rab5 GDP/GTP exchange factor | (RefSeq) vacuolar protein sorting-associated protein 9A	[U]	Intracellular trafficking, secretion, and vesicular transport	Vacuolar sorting protein 9 (VPS9) domain	Vacuolar protein sorting-associated protein 9A OS=Arabidopsis thaliana OX=3702 GN=VPS9A PE=1 SV=1	VPS9 domain-containing protein OS=Spinacia oleracea OX=3562 GN=SOVF_121220 PE=4 SV=1	U	Intracellular trafficking, secretion, and vesicular transport	PREDICTED: vacuolar protein sorting-associated protein 9A [Beta vulgaris subsp. vulgaris]
Sugar	emmax	Chr1	859969	5.75e-06	5.24	T/C	T:43_C:183	0.19	IMABv01g023673	-	855669	863612	--	--	--	Cellular Component: Golgi membrane (GO:0000139);; Biological Process: protein glycosylation (GO:0006486);; Cellular Component: integral component of membrane (GO:0016021);; Molecular Function: transferase activity, transferring glycosyl groups (GO:0016757);	K20855|5.1e-211|bvg:104888871|K20855 beta-1,3-galactosyltransferase 1/2/3/4/5/7/8 [EC:2.4.1.-] | (RefSeq) beta-1,3-galactosyltransferase 7	[G]	Carbohydrate transport and metabolism	Galactosyltransferase	Beta-1,3-galactosyltransferase 7 OS=Arabidopsis thaliana OX=3702 GN=B3GALT7 PE=2 SV=1	Hexosyltransferase OS=Spinacia oleracea OX=3562 GN=SOVF_121240 PE=3 SV=1	G	Carbohydrate transport and metabolism	PREDICTED: beta-1,3-galactosyltransferase 7 isoform X2 [Beta vulgaris subsp. vulgaris]
Sugar	emmax	Chr1	859969	5.75e-06	5.24	T/C	T:43_C:183	0.19	IMABv01g023674	+	872394	876516	5'_12425	--	--	Molecular Function: DNA binding (GO:0003677);; Cellular Component: nucleus (GO:0005634);; Biological Process: regulation of transcription, DNA-templated (GO:0006355);; Biological Process: auxin-activated signaling pathway (GO:0009734);	K14486|7.0e-62|cic:CICLE_v10000183mg|K14486 auxin response factor | (RefSeq) hypothetical protein	--	--	B3 DNA binding domain	Auxin response factor 17 OS=Arabidopsis thaliana OX=3702 GN=ARF17 PE=2 SV=1	Auxin response factor OS=Spinacia oleracea OX=3562 GN=SOVF_121260 PE=3 SV=1	K	Transcription	PREDICTED: auxin response factor 17 [Beta vulgaris subsp. vulgaris]
Sugar	emmax	Chr1	859969	5.75e-06	5.24	T/C	T:43_C:183	0.19	IMABv01g023675	+	885164	888504	5'_25195	[O]	Posttranslational modification, protein turnover, chaperones	Molecular Function: adenyl-nucleotide exchange factor activity (GO:0000774);; Cellular Component: mitochondrial matrix (GO:0005759);; Biological Process: protein folding (GO:0006457);; Molecular Function: protein homodimerization activity (GO:0042803);; Molecular Function: chaperone binding (GO:0051087);	K03687|1.0e-123|bvg:104889266|K03687 molecular chaperone GrpE | (RefSeq) protein GrpE	[O]	Posttranslational modification, protein turnover, chaperones	GrpE	--	GrpE protein homolog OS=Spinacia oleracea OX=3562 GN=SOVF_121270 PE=3 SV=1	O	Posttranslational modification, protein turnover, chaperones	PREDICTED: uncharacterized protein LOC104889266 [Beta vulgaris subsp. vulgaris]
Sugar	emmax	Chr1	859969	5.75e-06	5.24	T/C	T:43_C:183	0.19	IMABv01g023676	+	889474	905542	5'_29505	--	--	Cellular Component: integral component of membrane (GO:0016021);	--	--	--	Domain of unknown function (DUF4750)	--	Uncharacterized protein OS=Beta vulgaris subsp. vulgaris OX=3555 GN=BVRB_017520 PE=4 SV=1	S	Function unknown	hypothetical protein BVRB_1g000520 [Beta vulgaris subsp. vulgaris]
Sugar	emmax	Chr1	859969	5.75e-06	5.24	T/C	T:43_C:183	0.19	IMABv01g023677	-	908968	910429	3'_48999	--	--	--	K18327|1.1e-06|pxb:103967112|K18327 RNA exonuclease 4 [EC:3.1.-.-] | (RefSeq) RNA exonuclease 4-like	--	--	--	--	Uncharacterized protein OS=Spinacia oleracea OX=3562 GN=SOVF_121280 PE=4 SV=1	S	Function unknown	PREDICTED: uncharacterized protein LOC104889478 [Beta vulgaris subsp. vulgaris]
Sugar	emmax	Chr1	859969	5.75e-06	5.24	T/C	T:43_C:183	0.19	IMABv01g023678	+	952544	963327	5'_92575	[O]	Posttranslational modification, protein turnover, chaperones	Molecular Function: ATP binding (GO:0005524);; Molecular Function: phosphatidylinositol phosphate kinase activity (GO:0016307);	K00921|0.0e+00|bvg:104889563|K00921 1-phosphatidylinositol-3-phosphate 5-kinase [EC:2.7.1.150] | (RefSeq) putative 1-phosphatidylinositol-3-phosphate 5-kinase FAB1D	[T]	Signal transduction mechanisms	Phosphatidylinositol-4-phosphate 5-Kinase	Putative 1-phosphatidylinositol-3-phosphate 5-kinase FAB1D OS=Arabidopsis thaliana OX=3702 GN=FAB1D PE=3 SV=1	1-phosphatidylinositol-3-phosphate 5-kinase OS=Spinacia oleracea OX=3562 GN=SOVF_121310 PE=4 SV=1	T	Signal transduction mechanisms	PREDICTED: putative 1-phosphatidylinositol-3-phosphate 5-kinase FAB1D [Beta vulgaris subsp. vulgaris]
Sugar	emmax	Chr1	860363	2.38e-06	5.62	T/C	T:43_C:185	0.19	IMABv01g023664	+	761867	765058	3'_95305	--	--	--	--	--	--	--	--	Uncharacterized protein OS=Punica granatum OX=22663 GN=CRG98_005704 PE=4 SV=1	--	--	PREDICTED: uncharacterized protein LOC104887921 [Beta vulgaris subsp. vulgaris]
Sugar	emmax	Chr1	860363	2.38e-06	5.62	T/C	T:43_C:185	0.19	IMABv01g023665	-	765161	771452	5'_88911	--	--	--	K01191|7.1e-42|pxb:103958275|K01191 alpha-mannosidase [EC:3.2.1.24] | (RefSeq) alpha-mannosidase At3g26720-like	--	--	Protein of unknown function (DUF1644)	--	Uncharacterized protein OS=Spinacia oleracea OX=3562 GN=SOVF_121140 PE=4 SV=1	S	Function unknown	PREDICTED: uncharacterized protein LOC104888013 [Beta vulgaris subsp. vulgaris]
Sugar	emmax	Chr1	860363	2.38e-06	5.62	T/C	T:43_C:185	0.19	IMABv01g023666	-	776014	788612	5'_71751	[T]	Signal transduction mechanisms	Molecular Function: protein kinase activity (GO:0004672);; Molecular Function: ATP binding (GO:0005524);	K13414|0.0e+00|bvg:104888091|K13414 mitogen-activated protein kinase kinase kinase 1 [EC:2.7.11.25] | (RefSeq) mitogen-activated protein kinase kinase kinase 1	[T]	Signal transduction mechanisms	Protein kinase domain	Mitogen-activated protein kinase kinase kinase 1 OS=Arabidopsis thaliana OX=3702 GN=MEKK1 PE=1 SV=2	Protein kinase domain-containing protein OS=Spinacia oleracea OX=3562 GN=SOVF_121150 PE=4 SV=1	T	Signal transduction mechanisms	PREDICTED: mitogen-activated protein kinase kinase kinase 1 [Beta vulgaris subsp. vulgaris]
Sugar	emmax	Chr1	860363	2.38e-06	5.62	T/C	T:43_C:185	0.19	IMABv01g023667	+	793627	798668	3'_61695	--	--	--	--	--	--	--	--	Uncharacterized protein OS=Spinacia oleracea OX=3562 GN=SOVF_121160 PE=4 SV=1	--	--	PREDICTED: uncharacterized protein LOC104888222 [Beta vulgaris subsp. vulgaris]
Sugar	emmax	Chr1	860363	2.38e-06	5.62	T/C	T:43_C:185	0.19	IMABv01g023668	-	799950	802312	5'_58051	--	--	Molecular Function: hydrolase activity, hydrolyzing O-glycosyl compounds (GO:0004553);; Biological Process: carbohydrate metabolic process (GO:0005975);	K19892|5.2e-52|gmx:100802135|K19892 glucan endo-1,3-beta-glucosidase 4 [EC:3.2.1.39] | (RefSeq) glucan endo-1,3-beta-glucosidase 4	--	--	Glycosyl hydrolases family 17	Glucan endo-1,3-beta-glucosidase OS=Musa acuminata OX=4641 GN=BANGLUC PE=1 SV=2	Uncharacterized protein OS=Spinacia oleracea OX=3562 GN=SOVF_121170 PE=3 SV=1	G	Carbohydrate transport and metabolism	PREDICTED: lichenase-2-like [Beta vulgaris subsp. vulgaris]
Sugar	emmax	Chr1	860363	2.38e-06	5.62	T/C	T:43_C:185	0.19	IMABv01g023669	-	805326	809562	5'_50801	--	--	Cellular Component: integral component of membrane (GO:0016021);	--	[S]	Function unknown	Uncharacterised protein family (UPF0220)	--	Uncharacterized protein OS=Spinacia oleracea OX=3562 GN=SOVF_121180 PE=3 SV=1	S	Function unknown	PREDICTED: transmembrane protein 50 homolog isoform X1 [Beta vulgaris subsp. vulgaris]
Sugar	emmax	Chr1	860363	2.38e-06	5.62	T/C	T:43_C:185	0.19	IMABv01g023670	-	811793	823782	5'_36581	--	--	Biological Process: intracellular signal transduction (GO:0035556);; Molecular Function: metal ion binding (GO:0046872);	K11348|4.8e-30|ota:OT_ostta08g01950|K11348 bromodomain and PHD finger-containing protein 1 | (RefSeq) Zinc finger, PHD-finger	[R]	General function prediction only	PHD-zinc-finger like domain	--	Uncharacterized protein OS=Spinacia oleracea OX=3562 GN=SOVF_121190 PE=4 SV=1	J	Translation, ribosomal structure and biogenesis	PREDICTED: uncharacterized protein LOC104888566 [Beta vulgaris subsp. vulgaris]
Sugar	emmax	Chr1	860363	2.38e-06	5.62	T/C	T:43_C:185	0.19	IMABv01g023671	+	828437	836736	3'_23627	--	--	Molecular Function: histone acetyltransferase activity (GO:0004402);; Cellular Component: nucleus (GO:0005634);; Biological Process: regulation of transcription, DNA-templated (GO:0006355);	K11308|5.3e-267|bvg:104888635|K11308 histone acetyltransferase MYST1 [EC:2.3.1.48] | (RefSeq) histone acetyltransferase of the MYST family 1	[B]	Chromatin structure and dynamics	MOZ/SAS family	Histone acetyltransferase of the MYST family 1 OS=Arabidopsis thaliana OX=3702 GN=HAM1 PE=1 SV=1	Histone acetyltransferase OS=Spinacia oleracea OX=3562 GN=SOVF_121200 PE=3 SV=1	B	Chromatin structure and dynamics	PREDICTED: histone acetyltransferase of the MYST family 1 [Beta vulgaris subsp. vulgaris]
Sugar	emmax	Chr1	860363	2.38e-06	5.62	T/C	T:43_C:185	0.19	IMABv01g023672	-	849257	854402	5'_5961	--	--	Biological Process: reproduction (GO:0000003);; Biological Process: mitotic cell cycle (GO:0000278);; Biological Process: mitotic cytokinesis (GO:0000281);; Biological Process: cytokinesis (GO:0000910);; Biological Process: cytokinesis by cell plate formation (GO:0000911);; Biological Process: cell plate assembly (GO:0000919);; Biological Process: developmental process involved in reproduction (G…	K20131|6.9e-263|bvg:104888792|K20131 Rab5 GDP/GTP exchange factor | (RefSeq) vacuolar protein sorting-associated protein 9A	[U]	Intracellular trafficking, secretion, and vesicular transport	Vacuolar sorting protein 9 (VPS9) domain	Vacuolar protein sorting-associated protein 9A OS=Arabidopsis thaliana OX=3702 GN=VPS9A PE=1 SV=1	VPS9 domain-containing protein OS=Spinacia oleracea OX=3562 GN=SOVF_121220 PE=4 SV=1	U	Intracellular trafficking, secretion, and vesicular transport	PREDICTED: vacuolar protein sorting-associated protein 9A [Beta vulgaris subsp. vulgaris]
Sugar	emmax	Chr1	860363	2.38e-06	5.62	T/C	T:43_C:185	0.19	IMABv01g023673	-	855669	863612	--	--	--	Cellular Component: Golgi membrane (GO:0000139);; Biological Process: protein glycosylation (GO:0006486);; Cellular Component: integral component of membrane (GO:0016021);; Molecular Function: transferase activity, transferring glycosyl groups (GO:0016757);	K20855|5.1e-211|bvg:104888871|K20855 beta-1,3-galactosyltransferase 1/2/3/4/5/7/8 [EC:2.4.1.-] | (RefSeq) beta-1,3-galactosyltransferase 7	[G]	Carbohydrate transport and metabolism	Galactosyltransferase	Beta-1,3-galactosyltransferase 7 OS=Arabidopsis thaliana OX=3702 GN=B3GALT7 PE=2 SV=1	Hexosyltransferase OS=Spinacia oleracea OX=3562 GN=SOVF_121240 PE=3 SV=1	G	Carbohydrate transport and metabolism	PREDICTED: beta-1,3-galactosyltransferase 7 isoform X2 [Beta vulgaris subsp. vulgaris]
Sugar	emmax	Chr1	860363	2.38e-06	5.62	T/C	T:43_C:185	0.19	IMABv01g023674	+	872394	876516	5'_12031	--	--	Molecular Function: DNA binding (GO:0003677);; Cellular Component: nucleus (GO:0005634);; Biological Process: regulation of transcription, DNA-templated (GO:0006355);; Biological Process: auxin-activated signaling pathway (GO:0009734);	K14486|7.0e-62|cic:CICLE_v10000183mg|K14486 auxin response factor | (RefSeq) hypothetical protein	--	--	B3 DNA binding domain	Auxin response factor 17 OS=Arabidopsis thaliana OX=3702 GN=ARF17 PE=2 SV=1	Auxin response factor OS=Spinacia oleracea OX=3562 GN=SOVF_121260 PE=3 SV=1	K	Transcription	PREDICTED: auxin response factor 17 [Beta vulgaris subsp. vulgaris]
Sugar	emmax	Chr1	860363	2.38e-06	5.62	T/C	T:43_C:185	0.19	IMABv01g023675	+	885164	888504	5'_24801	[O]	Posttranslational modification, protein turnover, chaperones	Molecular Function: adenyl-nucleotide exchange factor activity (GO:0000774);; Cellular Component: mitochondrial matrix (GO:0005759);; Biological Process: protein folding (GO:0006457);; Molecular Function: protein homodimerization activity (GO:0042803);; Molecular Function: chaperone binding (GO:0051087);	K03687|1.0e-123|bvg:104889266|K03687 molecular chaperone GrpE | (RefSeq) protein GrpE	[O]	Posttranslational modification, protein turnover, chaperones	GrpE	--	GrpE protein homolog OS=Spinacia oleracea OX=3562 GN=SOVF_121270 PE=3 SV=1	O	Posttranslational modification, protein turnover, chaperones	PREDICTED: uncharacterized protein LOC104889266 [Beta vulgaris subsp. vulgaris]
Sugar	emmax	Chr1	860363	2.38e-06	5.62	T/C	T:43_C:185	0.19	IMABv01g023676	+	889474	905542	5'_29111	--	--	Cellular Component: integral component of membrane (GO:0016021);	--	--	--	Domain of unknown function (DUF4750)	--	Uncharacterized protein OS=Beta vulgaris subsp. vulgaris OX=3555 GN=BVRB_017520 PE=4 SV=1	S	Function unknown	hypothetical protein BVRB_1g000520 [Beta vulgaris subsp. vulgaris]
Sugar	emmax	Chr1	860363	2.38e-06	5.62	T/C	T:43_C:185	0.19	IMABv01g023677	-	908968	910429	3'_48605	--	--	--	K18327|1.1e-06|pxb:103967112|K18327 RNA exonuclease 4 [EC:3.1.-.-] | (RefSeq) RNA exonuclease 4-like	--	--	--	--	Uncharacterized protein OS=Spinacia oleracea OX=3562 GN=SOVF_121280 PE=4 SV=1	S	Function unknown	PREDICTED: uncharacterized protein LOC104889478 [Beta vulgaris subsp. vulgaris]
Sugar	emmax	Chr1	860363	2.38e-06	5.62	T/C	T:43_C:185	0.19	IMABv01g023678	+	952544	963327	5'_92181	[O]	Posttranslational modification, protein turnover, chaperones	Molecular Function: ATP binding (GO:0005524);; Molecular Function: phosphatidylinositol phosphate kinase activity (GO:0016307);	K00921|0.0e+00|bvg:104889563|K00921 1-phosphatidylinositol-3-phosphate 5-kinase [EC:2.7.1.150] | (RefSeq) putative 1-phosphatidylinositol-3-phosphate 5-kinase FAB1D	[T]	Signal transduction mechanisms	Phosphatidylinositol-4-phosphate 5-Kinase	Putative 1-phosphatidylinositol-3-phosphate 5-kinase FAB1D OS=Arabidopsis thaliana OX=3702 GN=FAB1D PE=3 SV=1	1-phosphatidylinositol-3-phosphate 5-kinase OS=Spinacia oleracea OX=3562 GN=SOVF_121310 PE=4 SV=1	T	Signal transduction mechanisms	PREDICTED: putative 1-phosphatidylinositol-3-phosphate 5-kinase FAB1D [Beta vulgaris subsp. vulgaris]
Sugar	emmax	Chr4	3786068	8.82e-07	6.05	T/C	T:175_C:53	0.23	IMABv04g004736	-	3684265	3688125	5'_97943	--	--	Biological Process: mRNA splicing, via spliceosome (GO:0000398);; Cellular Component: spliceosomal complex (GO:0005681);	K12863|3.2e-114|bvg:104891978|K12863 protein CWC15 | (RefSeq) protein CWC15 homolog	[S]	Function unknown	Cwf15/Cwc15 cell cycle control protein	--	Uncharacterized protein OS=Beta vulgaris subsp. vulgaris OX=3555 GN=BVRB_4g090780 PE=3 SV=1	A	RNA processing and modification	PREDICTED: protein CWC15 homolog [Beta vulgaris subsp. vulgaris]
Sugar	emmax	Chr4	3786068	8.82e-07	6.05	T/C	T:175_C:53	0.23	IMABv04g004737	+	3720942	3725163	3'_60905	--	--	--	--	--	--	--	--	--	--	--	--
Sugar	emmax	Chr4	3786068	8.82e-07	6.05	T/C	T:175_C:53	0.23	IMABv04g004738	+	3733272	3738246	3'_47822	[H]	Coenzyme transport and metabolism	Biological Process: isoprenoid biosynthetic process (GO:0008299);; Molecular Function: transferase activity, transferring alkyl or aryl (other than methyl) groups (GO:0016765);	K00787|4.0e-198|bvg:104891890|K00787 farnesyl diphosphate synthase [EC:2.5.1.1 2.5.1.10] | (RefSeq) farnesyl pyrophosphate synthase 1	[H]	Coenzyme transport and metabolism	Polyprenyl synthetase	Farnesyl pyrophosphate synthase OS=Panax ginseng OX=4054 GN=FPS PE=2 SV=1	Uncharacterized protein OS=Spinacia oleracea OX=3562 GN=SOVF_128270 PE=3 SV=1	H	Coenzyme transport and metabolism	PREDICTED: farnesyl pyrophosphate synthase 1 [Beta vulgaris subsp. vulgaris]
Sugar	emmax	Chr4	3786068	8.82e-07	6.05	T/C	T:175_C:53	0.23	IMABv04g004739	-	3738987	3740167	5'_45901	--	--	Molecular Function: DNA-binding transcription factor activity (GO:0003700);; Biological Process: positive regulation of transcription, DNA-templated (GO:0045893);	K14432|5.0e-06|bna:106438563|K14432 ABA responsive element binding factor | (RefSeq) ABSCISIC ACID-INSENSITIVE 5-like protein 6 isoform X1	--	--	Basic region leucine zipper	--	BZIP domain-containing protein OS=Vitis vinifera OX=29760 GN=CK203_081196 PE=4 SV=1	K	Transcription	PREDICTED: G-box-binding factor 4 [Vitis vinifera]
Sugar	emmax	Chr4	3786068	8.82e-07	6.05	T/C	T:175_C:53	0.23	IMABv04g004740	-	3753929	3761097	5'_24971	--	--	Molecular Function: protein binding (GO:0005515);; Cellular Component: cellular_component (GO:0005575);; Cellular Component: intracellular (GO:0005622);; Cellular Component: obsolete cell (GO:0005623);; Cellular Component: nucleus (GO:0005634);; Cellular Component: nucleoplasm (GO:0005654);; Cellular Component: nuclear body (GO:0016604);; Cellular Component: nuclear speck (GO:0016607);; Cellular …	--	--	--	WW domain	--	Uncharacterized protein OS=Spinacia oleracea OX=3562 GN=SOVF_128280 PE=4 SV=1	A	RNA processing and modification	hypothetical protein BVRB_4g090730 isoform B [Beta vulgaris subsp. vulgaris]
Sugar	emmax	Chr4	3786068	8.82e-07	6.05	T/C	T:175_C:53	0.23	IMABv04g004741	+	3762962	3769911	3'_16157	--	--	--	--	--	--	--	--	--	--	--	--
Sugar	emmax	Chr4	3786068	8.82e-07	6.05	T/C	T:175_C:53	0.23	IMABv04g004742	-	3771191	3774617	5'_11451	[O]	Posttranslational modification, protein turnover, chaperones	Molecular Function: ATP binding (GO:0005524);; Biological Process: protein folding (GO:0006457);; Molecular Function: unfolded protein binding (GO:0051082);	K04079|5.4e-167|bvg:104891886|K04079 molecular chaperone HtpG | (RefSeq) heat shock cognate protein 80	[O]	Posttranslational modification, protein turnover, chaperones	Hsp90 protein	Heat shock protein 90-2 OS=Arabidopsis thaliana OX=3702 GN=HSP90-2 PE=1 SV=1	Heat shock protein Hsp90 family OS=Macleaya cordata OX=56857 GN=BVC80_8899g19 PE=3 SV=1	O	Posttranslational modification, protein turnover, chaperones	Heat shock protein Hsp90 family [Macleaya cordata]
Sugar	emmax	Chr4	3786068	8.82e-07	6.05	T/C	T:175_C:53	0.23	IMABv04g004743	+	3779982	3785494	3'_574	[O]	Posttranslational modification, protein turnover, chaperones	Molecular Function: peptidyl-prolyl cis-trans isomerase activity (GO:0003755);	K14826|6.6e-10|aof:109819725|K14826 FK506-binding nuclear protein [EC:5.2.1.8] | (RefSeq) peptidyl-prolyl cis-trans isomerase FKBP43-like isoform X1	[O]	Posttranslational modification, protein turnover, chaperones	FKBP-type peptidyl-prolyl cis-trans isomerase	Peptidyl-prolyl cis-trans isomerase FKBP16-1, chloroplastic OS=Arabidopsis thaliana OX=3702 GN=FKBP16-1 PE=2 SV=1	Peptidylprolyl isomerase OS=Spinacia oleracea OX=3562 GN=SOVF_128310 PE=4 SV=1	O	Posttranslational modification, protein turnover, chaperones	PREDICTED: peptidyl-prolyl cis-trans isomerase FKBP16-1, chloroplastic isoform X1 [Beta vulgaris subsp. vulgaris]
Sugar	emmax	Chr4	3786068	8.82e-07	6.05	T/C	T:175_C:53	0.23	IMABv04g004744	+	3801492	3809215	5'_15424	--	--	Cellular Component: integral component of membrane (GO:0016021);; Molecular Function: cellulose synthase (UDP-forming) activity (GO:0016760);; Biological Process: cellulose biosynthetic process (GO:0030244);; Biological Process: cell wall organization (GO:0071555);	K10999|4.4e-78|smo:SELMODRAFT_73698|K10999 cellulose synthase A [EC:2.4.1.12] | (RefSeq) hypothetical protein	--	--	Cellulose synthase	Cellulose synthase-like protein E6 OS=Oryza sativa subsp. japonica OX=39947 GN=CSLE6 PE=2 SV=1	Uncharacterized protein OS=Spinacia oleracea OX=3562 GN=SOVF_198040 PE=4 SV=1	G	Carbohydrate transport and metabolism	hypothetical protein BVRB_4g090680 [Beta vulgaris subsp. vulgaris]
Sugar	emmax	Chr4	3786068	8.82e-07	6.05	T/C	T:175_C:53	0.23	IMABv04g004745	+	3810222	3817263	5'_24154	--	--	Cellular Component: endoplasmic reticulum membrane (GO:0005789);; Cellular Component: integral component of membrane (GO:0016021);	K20347|3.9e-79|obr:102702031|K20347 p24 family protein beta-1 | (RefSeq) transmembrane emp24 domain-containing protein p24beta2-like	[U]	Intracellular trafficking, secretion, and vesicular transport	emp24/gp25L/p24 family/GOLD	Transmembrane emp24 domain-containing protein p24beta2 OS=Arabidopsis thaliana OX=3702 GN=At3g07680 PE=1 SV=1	GOLD domain-containing protein OS=Spinacia oleracea OX=3562 GN=SOVF_198030 PE=3 SV=1	U	Intracellular trafficking, secretion, and vesicular transport	PREDICTED: transmembrane emp24 domain-containing protein p24beta2-like isoform X1 [Beta vulgaris subsp. vulgaris]
Sugar	emmax	Chr4	3786068	8.82e-07	6.05	T/C	T:175_C:53	0.23	IMABv04g004746	-	3818103	3822647	3'_32035	--	--	--	K13456|3.5e-09|rcu:8279052|K13456 RPM1-interacting protein 4 | (RefSeq) RPM1-interacting protein 4	--	--	Cleavage site for pathogenic type III effector avirulence factor Avr	Protein NOI4 OS=Arabidopsis thaliana OX=3702 GN=NOI4 PE=1 SV=1	AvrRpt-cleavage domain-containing protein OS=Spinacia oleracea OX=3562 GN=SOVF_198020 PE=4 SV=1	S	Function unknown	PREDICTED: RPM1-interacting protein 4 [Beta vulgaris subsp. vulgaris]
Sugar	emmax	Chr4	3786068	8.82e-07	6.05	T/C	T:175_C:53	0.23	IMABv04g004747	+	3825412	3831171	5'_39344	--	--	Molecular Function: ubiquitin-protein transferase activity (GO:0004842);	K17964|2.7e-65|cann:107868197|K17964 leucine-rich PPR motif-containing protein, mitochondrial | (RefSeq) pentatricopeptide repeat-containing protein At5g55840	[R]	General function prediction only	PPR repeat family	Pentatricopeptide repeat-containing protein At5g55840 OS=Arabidopsis thaliana OX=3702 GN=At5g55840 PE=3 SV=2	HECT domain-containing protein OS=Spinacia oleracea OX=3562 GN=SOVF_020550 PE=4 SV=1	O	Posttranslational modification, protein turnover, chaperones	PREDICTED: pentatricopeptide repeat-containing protein At5g55840 [Beta vulgaris subsp. vulgaris]
Sugar	emmax	Chr4	3786068	8.82e-07	6.05	T/C	T:175_C:53	0.23	IMABv04g004748	+	3835812	3852822	5'_49744	--	--	Molecular Function: ubiquitin-protein transferase activity (GO:0004842);	K10592|0.0e+00|smo:SELMODRAFT_160088|K10592 E3 ubiquitin-protein ligase HUWE1 [EC:2.3.2.26] | (RefSeq) UPL1-1; ubiquitin-protein ligase, UPL1	[OK]	--	Domain of Unknown Function (DUF913)	E3 ubiquitin-protein ligase UPL1 OS=Arabidopsis thaliana OX=3702 GN=UPL1 PE=1 SV=3	HECT-type E3 ubiquitin transferase OS=Spinacia oleracea OX=3562 GN=SOVF_020560 PE=4 SV=1	O	Posttranslational modification, protein turnover, chaperones	PREDICTED: E3 ubiquitin-protein ligase UPL1-like isoform X2 [Beta vulgaris subsp. vulgaris]
Sugar	emmax	Chr4	3786068	8.82e-07	6.05	T/C	T:175_C:53	0.23	IMABv04g004749	-	3859463	3866477	3'_73395	[I]	Lipid transport and metabolism	Molecular Function: acetyl-CoA C-acetyltransferase activity (GO:0003985);	K00626|6.2e-219|bvg:104891878|K00626 acetyl-CoA C-acetyltransferase [EC:2.3.1.9] | (RefSeq) acetyl-CoA acetyltransferase, cytosolic 1	[I]	Lipid transport and metabolism	Thiolase, N-terminal domain	Probable acetyl-CoA acetyltransferase, cytosolic 2 OS=Arabidopsis thaliana OX=3702 GN=At5g47720 PE=2 SV=1	Acetoacetyl-CoA transferase OS=Phytolacca americana OX=3527 PE=2 SV=1	I	Lipid transport and metabolism	PREDICTED: acetyl-CoA acetyltransferase, cytosolic 1 [Beta vulgaris subsp. vulgaris]
Sugar	emmax	Chr4	3786068	8.82e-07	6.05	T/C	T:175_C:53	0.23	IMABv04g004750	+	3868182	3872594	5'_82114	--	--	Biological Process: cellulose microfibril organization (GO:0010215);; Cellular Component: anchored component of membrane (GO:0031225);	--	--	--	COBRA-like protein	COBRA-like protein 6 OS=Arabidopsis thaliana OX=3702 GN=COBL6 PE=2 SV=2	COBRA domain-containing protein (Fragment) OS=Cephalotus follicularis OX=3775 GN=CFOL_v3_04728 PE=3 SV=1	S	Function unknown	hypothetical protein BVRB_4g090600 [Beta vulgaris subsp. vulgaris]
Sugar	emmax	Chr4	3786068	8.82e-07	6.05	T/C	T:175_C:53	0.23	IMABv04g004751	-	3872715	3876267	3'_86647	--	--	--	--	--	--	--	--	Uncharacterized protein OS=Spinacia oleracea OX=3562 GN=SOVF_020590 PE=4 SV=1	--	--	PREDICTED: uncharacterized protein LOC104891876 isoform X2 [Beta vulgaris subsp. vulgaris]
Sugar	emmax	Chr4	3786068	8.82e-07	6.05	T/C	T:175_C:53	0.23	IMABv04g004752	-	3877323	3879207	3'_91255	--	--	--	--	--	--	--	--	--	--	--	PREDICTED: uncharacterized protein LOC104891875 [Beta vulgaris subsp. vulgaris]
Sugar	emmax	Chr4	3789807	6.34e-06	5.2	G/A	G:164_A:60	0.27	IMABv04g004737	+	3720942	3725163	3'_64644	--	--	--	--	--	--	--	--	--	--	--	--
Sugar	emmax	Chr4	3789807	6.34e-06	5.2	G/A	G:164_A:60	0.27	IMABv04g004738	+	3733272	3738246	3'_51561	[H]	Coenzyme transport and metabolism	Biological Process: isoprenoid biosynthetic process (GO:0008299);; Molecular Function: transferase activity, transferring alkyl or aryl (other than methyl) groups (GO:0016765);	K00787|4.0e-198|bvg:104891890|K00787 farnesyl diphosphate synthase [EC:2.5.1.1 2.5.1.10] | (RefSeq) farnesyl pyrophosphate synthase 1	[H]	Coenzyme transport and metabolism	Polyprenyl synthetase	Farnesyl pyrophosphate synthase OS=Panax ginseng OX=4054 GN=FPS PE=2 SV=1	Uncharacterized protein OS=Spinacia oleracea OX=3562 GN=SOVF_128270 PE=3 SV=1	H	Coenzyme transport and metabolism	PREDICTED: farnesyl pyrophosphate synthase 1 [Beta vulgaris subsp. vulgaris]
Sugar	emmax	Chr4	3789807	6.34e-06	5.2	G/A	G:164_A:60	0.27	IMABv04g004739	-	3738987	3740167	5'_49640	--	--	Molecular Function: DNA-binding transcription factor activity (GO:0003700);; Biological Process: positive regulation of transcription, DNA-templated (GO:0045893);	K14432|5.0e-06|bna:106438563|K14432 ABA responsive element binding factor | (RefSeq) ABSCISIC ACID-INSENSITIVE 5-like protein 6 isoform X1	--	--	Basic region leucine zipper	--	BZIP domain-containing protein OS=Vitis vinifera OX=29760 GN=CK203_081196 PE=4 SV=1	K	Transcription	PREDICTED: G-box-binding factor 4 [Vitis vinifera]
Sugar	emmax	Chr4	3789807	6.34e-06	5.2	G/A	G:164_A:60	0.27	IMABv04g004740	-	3753929	3761097	5'_28710	--	--	Molecular Function: protein binding (GO:0005515);; Cellular Component: cellular_component (GO:0005575);; Cellular Component: intracellular (GO:0005622);; Cellular Component: obsolete cell (GO:0005623);; Cellular Component: nucleus (GO:0005634);; Cellular Component: nucleoplasm (GO:0005654);; Cellular Component: nuclear body (GO:0016604);; Cellular Component: nuclear speck (GO:0016607);; Cellular …	--	--	--	WW domain	--	Uncharacterized protein OS=Spinacia oleracea OX=3562 GN=SOVF_128280 PE=4 SV=1	A	RNA processing and modification	hypothetical protein BVRB_4g090730 isoform B [Beta vulgaris subsp. vulgaris]
Sugar	emmax	Chr4	3789807	6.34e-06	5.2	G/A	G:164_A:60	0.27	IMABv04g004741	+	3762962	3769911	3'_19896	--	--	--	--	--	--	--	--	--	--	--	--
Sugar	emmax	Chr4	3789807	6.34e-06	5.2	G/A	G:164_A:60	0.27	IMABv04g004742	-	3771191	3774617	5'_15190	[O]	Posttranslational modification, protein turnover, chaperones	Molecular Function: ATP binding (GO:0005524);; Biological Process: protein folding (GO:0006457);; Molecular Function: unfolded protein binding (GO:0051082);	K04079|5.4e-167|bvg:104891886|K04079 molecular chaperone HtpG | (RefSeq) heat shock cognate protein 80	[O]	Posttranslational modification, protein turnover, chaperones	Hsp90 protein	Heat shock protein 90-2 OS=Arabidopsis thaliana OX=3702 GN=HSP90-2 PE=1 SV=1	Heat shock protein Hsp90 family OS=Macleaya cordata OX=56857 GN=BVC80_8899g19 PE=3 SV=1	O	Posttranslational modification, protein turnover, chaperones	Heat shock protein Hsp90 family [Macleaya cordata]
Sugar	emmax	Chr4	3789807	6.34e-06	5.2	G/A	G:164_A:60	0.27	IMABv04g004743	+	3779982	3785494	3'_4313	[O]	Posttranslational modification, protein turnover, chaperones	Molecular Function: peptidyl-prolyl cis-trans isomerase activity (GO:0003755);	K14826|6.6e-10|aof:109819725|K14826 FK506-binding nuclear protein [EC:5.2.1.8] | (RefSeq) peptidyl-prolyl cis-trans isomerase FKBP43-like isoform X1	[O]	Posttranslational modification, protein turnover, chaperones	FKBP-type peptidyl-prolyl cis-trans isomerase	Peptidyl-prolyl cis-trans isomerase FKBP16-1, chloroplastic OS=Arabidopsis thaliana OX=3702 GN=FKBP16-1 PE=2 SV=1	Peptidylprolyl isomerase OS=Spinacia oleracea OX=3562 GN=SOVF_128310 PE=4 SV=1	O	Posttranslational modification, protein turnover, chaperones	PREDICTED: peptidyl-prolyl cis-trans isomerase FKBP16-1, chloroplastic isoform X1 [Beta vulgaris subsp. vulgaris]
Sugar	emmax	Chr4	3789807	6.34e-06	5.2	G/A	G:164_A:60	0.27	IMABv04g004744	+	3801492	3809215	5'_11685	--	--	Cellular Component: integral component of membrane (GO:0016021);; Molecular Function: cellulose synthase (UDP-forming) activity (GO:0016760);; Biological Process: cellulose biosynthetic process (GO:0030244);; Biological Process: cell wall organization (GO:0071555);	K10999|4.4e-78|smo:SELMODRAFT_73698|K10999 cellulose synthase A [EC:2.4.1.12] | (RefSeq) hypothetical protein	--	--	Cellulose synthase	Cellulose synthase-like protein E6 OS=Oryza sativa subsp. japonica OX=39947 GN=CSLE6 PE=2 SV=1	Uncharacterized protein OS=Spinacia oleracea OX=3562 GN=SOVF_198040 PE=4 SV=1	G	Carbohydrate transport and metabolism	hypothetical protein BVRB_4g090680 [Beta vulgaris subsp. vulgaris]
Sugar	emmax	Chr4	3789807	6.34e-06	5.2	G/A	G:164_A:60	0.27	IMABv04g004745	+	3810222	3817263	5'_20415	--	--	Cellular Component: endoplasmic reticulum membrane (GO:0005789);; Cellular Component: integral component of membrane (GO:0016021);	K20347|3.9e-79|obr:102702031|K20347 p24 family protein beta-1 | (RefSeq) transmembrane emp24 domain-containing protein p24beta2-like	[U]	Intracellular trafficking, secretion, and vesicular transport	emp24/gp25L/p24 family/GOLD	Transmembrane emp24 domain-containing protein p24beta2 OS=Arabidopsis thaliana OX=3702 GN=At3g07680 PE=1 SV=1	GOLD domain-containing protein OS=Spinacia oleracea OX=3562 GN=SOVF_198030 PE=3 SV=1	U	Intracellular trafficking, secretion, and vesicular transport	PREDICTED: transmembrane emp24 domain-containing protein p24beta2-like isoform X1 [Beta vulgaris subsp. vulgaris]
Sugar	emmax	Chr4	3789807	6.34e-06	5.2	G/A	G:164_A:60	0.27	IMABv04g004746	-	3818103	3822647	3'_28296	--	--	--	K13456|3.5e-09|rcu:8279052|K13456 RPM1-interacting protein 4 | (RefSeq) RPM1-interacting protein 4	--	--	Cleavage site for pathogenic type III effector avirulence factor Avr	Protein NOI4 OS=Arabidopsis thaliana OX=3702 GN=NOI4 PE=1 SV=1	AvrRpt-cleavage domain-containing protein OS=Spinacia oleracea OX=3562 GN=SOVF_198020 PE=4 SV=1	S	Function unknown	PREDICTED: RPM1-interacting protein 4 [Beta vulgaris subsp. vulgaris]
Sugar	emmax	Chr4	3789807	6.34e-06	5.2	G/A	G:164_A:60	0.27	IMABv04g004747	+	3825412	3831171	5'_35605	--	--	Molecular Function: ubiquitin-protein transferase activity (GO:0004842);	K17964|2.7e-65|cann:107868197|K17964 leucine-rich PPR motif-containing protein, mitochondrial | (RefSeq) pentatricopeptide repeat-containing protein At5g55840	[R]	General function prediction only	PPR repeat family	Pentatricopeptide repeat-containing protein At5g55840 OS=Arabidopsis thaliana OX=3702 GN=At5g55840 PE=3 SV=2	HECT domain-containing protein OS=Spinacia oleracea OX=3562 GN=SOVF_020550 PE=4 SV=1	O	Posttranslational modification, protein turnover, chaperones	PREDICTED: pentatricopeptide repeat-containing protein At5g55840 [Beta vulgaris subsp. vulgaris]
Sugar	emmax	Chr4	3789807	6.34e-06	5.2	G/A	G:164_A:60	0.27	IMABv04g004748	+	3835812	3852822	5'_46005	--	--	Molecular Function: ubiquitin-protein transferase activity (GO:0004842);	K10592|0.0e+00|smo:SELMODRAFT_160088|K10592 E3 ubiquitin-protein ligase HUWE1 [EC:2.3.2.26] | (RefSeq) UPL1-1; ubiquitin-protein ligase, UPL1	[OK]	--	Domain of Unknown Function (DUF913)	E3 ubiquitin-protein ligase UPL1 OS=Arabidopsis thaliana OX=3702 GN=UPL1 PE=1 SV=3	HECT-type E3 ubiquitin transferase OS=Spinacia oleracea OX=3562 GN=SOVF_020560 PE=4 SV=1	O	Posttranslational modification, protein turnover, chaperones	PREDICTED: E3 ubiquitin-protein ligase UPL1-like isoform X2 [Beta vulgaris subsp. vulgaris]
Sugar	emmax	Chr4	3789807	6.34e-06	5.2	G/A	G:164_A:60	0.27	IMABv04g004749	-	3859463	3866477	3'_69656	[I]	Lipid transport and metabolism	Molecular Function: acetyl-CoA C-acetyltransferase activity (GO:0003985);	K00626|6.2e-219|bvg:104891878|K00626 acetyl-CoA C-acetyltransferase [EC:2.3.1.9] | (RefSeq) acetyl-CoA acetyltransferase, cytosolic 1	[I]	Lipid transport and metabolism	Thiolase, N-terminal domain	Probable acetyl-CoA acetyltransferase, cytosolic 2 OS=Arabidopsis thaliana OX=3702 GN=At5g47720 PE=2 SV=1	Acetoacetyl-CoA transferase OS=Phytolacca americana OX=3527 PE=2 SV=1	I	Lipid transport and metabolism	PREDICTED: acetyl-CoA acetyltransferase, cytosolic 1 [Beta vulgaris subsp. vulgaris]
Sugar	emmax	Chr4	3789807	6.34e-06	5.2	G/A	G:164_A:60	0.27	IMABv04g004750	+	3868182	3872594	5'_78375	--	--	Biological Process: cellulose microfibril organization (GO:0010215);; Cellular Component: anchored component of membrane (GO:0031225);	--	--	--	COBRA-like protein	COBRA-like protein 6 OS=Arabidopsis thaliana OX=3702 GN=COBL6 PE=2 SV=2	COBRA domain-containing protein (Fragment) OS=Cephalotus follicularis OX=3775 GN=CFOL_v3_04728 PE=3 SV=1	S	Function unknown	hypothetical protein BVRB_4g090600 [Beta vulgaris subsp. vulgaris]
Sugar	emmax	Chr4	3789807	6.34e-06	5.2	G/A	G:164_A:60	0.27	IMABv04g004751	-	3872715	3876267	3'_82908	--	--	--	--	--	--	--	--	Uncharacterized protein OS=Spinacia oleracea OX=3562 GN=SOVF_020590 PE=4 SV=1	--	--	PREDICTED: uncharacterized protein LOC104891876 isoform X2 [Beta vulgaris subsp. vulgaris]
Sugar	emmax	Chr4	3789807	6.34e-06	5.2	G/A	G:164_A:60	0.27	IMABv04g004752	-	3877323	3879207	3'_87516	--	--	--	--	--	--	--	--	--	--	--	PREDICTED: uncharacterized protein LOC104891875 [Beta vulgaris subsp. vulgaris]
Sugar	emmax	Chr4	3789807	6.34e-06	5.2	G/A	G:164_A:60	0.27	IMABv04g004753	+	3889599	3898587	5'_99792	--	--	Cellular Component: integral component of membrane (GO:0016021);	--	--	--	--	--	Uncharacterized protein OS=Spinacia oleracea OX=3562 GN=SOVF_041060 PE=4 SV=1	S	Function unknown	PREDICTED: uncharacterized protein LOC104891874 [Beta vulgaris subsp. vulgaris]
Sugar	emmax	Chr4	3804724	8.29e-06	5.08	T/C	T:163_C:55	0.25	IMABv04g004737	+	3720942	3725163	3'_79561	--	--	--	--	--	--	--	--	--	--	--	--
Sugar	emmax	Chr4	3804724	8.29e-06	5.08	T/C	T:163_C:55	0.25	IMABv04g004738	+	3733272	3738246	3'_66478	[H]	Coenzyme transport and metabolism	Biological Process: isoprenoid biosynthetic process (GO:0008299);; Molecular Function: transferase activity, transferring alkyl or aryl (other than methyl) groups (GO:0016765);	K00787|4.0e-198|bvg:104891890|K00787 farnesyl diphosphate synthase [EC:2.5.1.1 2.5.1.10] | (RefSeq) farnesyl pyrophosphate synthase 1	[H]	Coenzyme transport and metabolism	Polyprenyl synthetase	Farnesyl pyrophosphate synthase OS=Panax ginseng OX=4054 GN=FPS PE=2 SV=1	Uncharacterized protein OS=Spinacia oleracea OX=3562 GN=SOVF_128270 PE=3 SV=1	H	Coenzyme transport and metabolism	PREDICTED: farnesyl pyrophosphate synthase 1 [Beta vulgaris subsp. vulgaris]
Sugar	emmax	Chr4	3804724	8.29e-06	5.08	T/C	T:163_C:55	0.25	IMABv04g004739	-	3738987	3740167	5'_64557	--	--	Molecular Function: DNA-binding transcription factor activity (GO:0003700);; Biological Process: positive regulation of transcription, DNA-templated (GO:0045893);	K14432|5.0e-06|bna:106438563|K14432 ABA responsive element binding factor | (RefSeq) ABSCISIC ACID-INSENSITIVE 5-like protein 6 isoform X1	--	--	Basic region leucine zipper	--	BZIP domain-containing protein OS=Vitis vinifera OX=29760 GN=CK203_081196 PE=4 SV=1	K	Transcription	PREDICTED: G-box-binding factor 4 [Vitis vinifera]
Sugar	emmax	Chr4	3804724	8.29e-06	5.08	T/C	T:163_C:55	0.25	IMABv04g004740	-	3753929	3761097	5'_43627	--	--	Molecular Function: protein binding (GO:0005515);; Cellular Component: cellular_component (GO:0005575);; Cellular Component: intracellular (GO:0005622);; Cellular Component: obsolete cell (GO:0005623);; Cellular Component: nucleus (GO:0005634);; Cellular Component: nucleoplasm (GO:0005654);; Cellular Component: nuclear body (GO:0016604);; Cellular Component: nuclear speck (GO:0016607);; Cellular …	--	--	--	WW domain	--	Uncharacterized protein OS=Spinacia oleracea OX=3562 GN=SOVF_128280 PE=4 SV=1	A	RNA processing and modification	hypothetical protein BVRB_4g090730 isoform B [Beta vulgaris subsp. vulgaris]
Sugar	emmax	Chr4	3804724	8.29e-06	5.08	T/C	T:163_C:55	0.25	IMABv04g004741	+	3762962	3769911	3'_34813	--	--	--	--	--	--	--	--	--	--	--	--
Sugar	emmax	Chr4	3804724	8.29e-06	5.08	T/C	T:163_C:55	0.25	IMABv04g004742	-	3771191	3774617	5'_30107	[O]	Posttranslational modification, protein turnover, chaperones	Molecular Function: ATP binding (GO:0005524);; Biological Process: protein folding (GO:0006457);; Molecular Function: unfolded protein binding (GO:0051082);	K04079|5.4e-167|bvg:104891886|K04079 molecular chaperone HtpG | (RefSeq) heat shock cognate protein 80	[O]	Posttranslational modification, protein turnover, chaperones	Hsp90 protein	Heat shock protein 90-2 OS=Arabidopsis thaliana OX=3702 GN=HSP90-2 PE=1 SV=1	Heat shock protein Hsp90 family OS=Macleaya cordata OX=56857 GN=BVC80_8899g19 PE=3 SV=1	O	Posttranslational modification, protein turnover, chaperones	Heat shock protein Hsp90 family [Macleaya cordata]
Sugar	emmax	Chr4	3804724	8.29e-06	5.08	T/C	T:163_C:55	0.25	IMABv04g004743	+	3779982	3785494	3'_19230	[O]	Posttranslational modification, protein turnover, chaperones	Molecular Function: peptidyl-prolyl cis-trans isomerase activity (GO:0003755);	K14826|6.6e-10|aof:109819725|K14826 FK506-binding nuclear protein [EC:5.2.1.8] | (RefSeq) peptidyl-prolyl cis-trans isomerase FKBP43-like isoform X1	[O]	Posttranslational modification, protein turnover, chaperones	FKBP-type peptidyl-prolyl cis-trans isomerase	Peptidyl-prolyl cis-trans isomerase FKBP16-1, chloroplastic OS=Arabidopsis thaliana OX=3702 GN=FKBP16-1 PE=2 SV=1	Peptidylprolyl isomerase OS=Spinacia oleracea OX=3562 GN=SOVF_128310 PE=4 SV=1	O	Posttranslational modification, protein turnover, chaperones	PREDICTED: peptidyl-prolyl cis-trans isomerase FKBP16-1, chloroplastic isoform X1 [Beta vulgaris subsp. vulgaris]
Sugar	emmax	Chr4	3804724	8.29e-06	5.08	T/C	T:163_C:55	0.25	IMABv04g004744	+	3801492	3809215	--	--	--	Cellular Component: integral component of membrane (GO:0016021);; Molecular Function: cellulose synthase (UDP-forming) activity (GO:0016760);; Biological Process: cellulose biosynthetic process (GO:0030244);; Biological Process: cell wall organization (GO:0071555);	K10999|4.4e-78|smo:SELMODRAFT_73698|K10999 cellulose synthase A [EC:2.4.1.12] | (RefSeq) hypothetical protein	--	--	Cellulose synthase	Cellulose synthase-like protein E6 OS=Oryza sativa subsp. japonica OX=39947 GN=CSLE6 PE=2 SV=1	Uncharacterized protein OS=Spinacia oleracea OX=3562 GN=SOVF_198040 PE=4 SV=1	G	Carbohydrate transport and metabolism	hypothetical protein BVRB_4g090680 [Beta vulgaris subsp. vulgaris]
Sugar	emmax	Chr4	3804724	8.29e-06	5.08	T/C	T:163_C:55	0.25	IMABv04g004745	+	3810222	3817263	5'_5498	--	--	Cellular Component: endoplasmic reticulum membrane (GO:0005789);; Cellular Component: integral component of membrane (GO:0016021);	K20347|3.9e-79|obr:102702031|K20347 p24 family protein beta-1 | (RefSeq) transmembrane emp24 domain-containing protein p24beta2-like	[U]	Intracellular trafficking, secretion, and vesicular transport	emp24/gp25L/p24 family/GOLD	Transmembrane emp24 domain-containing protein p24beta2 OS=Arabidopsis thaliana OX=3702 GN=At3g07680 PE=1 SV=1	GOLD domain-containing protein OS=Spinacia oleracea OX=3562 GN=SOVF_198030 PE=3 SV=1	U	Intracellular trafficking, secretion, and vesicular transport	PREDICTED: transmembrane emp24 domain-containing protein p24beta2-like isoform X1 [Beta vulgaris subsp. vulgaris]
Sugar	emmax	Chr4	3804724	8.29e-06	5.08	T/C	T:163_C:55	0.25	IMABv04g004746	-	3818103	3822647	3'_13379	--	--	--	K13456|3.5e-09|rcu:8279052|K13456 RPM1-interacting protein 4 | (RefSeq) RPM1-interacting protein 4	--	--	Cleavage site for pathogenic type III effector avirulence factor Avr	Protein NOI4 OS=Arabidopsis thaliana OX=3702 GN=NOI4 PE=1 SV=1	AvrRpt-cleavage domain-containing protein OS=Spinacia oleracea OX=3562 GN=SOVF_198020 PE=4 SV=1	S	Function unknown	PREDICTED: RPM1-interacting protein 4 [Beta vulgaris subsp. vulgaris]
Sugar	emmax	Chr4	3804724	8.29e-06	5.08	T/C	T:163_C:55	0.25	IMABv04g004747	+	3825412	3831171	5'_20688	--	--	Molecular Function: ubiquitin-protein transferase activity (GO:0004842);	K17964|2.7e-65|cann:107868197|K17964 leucine-rich PPR motif-containing protein, mitochondrial | (RefSeq) pentatricopeptide repeat-containing protein At5g55840	[R]	General function prediction only	PPR repeat family	Pentatricopeptide repeat-containing protein At5g55840 OS=Arabidopsis thaliana OX=3702 GN=At5g55840 PE=3 SV=2	HECT domain-containing protein OS=Spinacia oleracea OX=3562 GN=SOVF_020550 PE=4 SV=1	O	Posttranslational modification, protein turnover, chaperones	PREDICTED: pentatricopeptide repeat-containing protein At5g55840 [Beta vulgaris subsp. vulgaris]
Sugar	emmax	Chr4	3804724	8.29e-06	5.08	T/C	T:163_C:55	0.25	IMABv04g004748	+	3835812	3852822	5'_31088	--	--	Molecular Function: ubiquitin-protein transferase activity (GO:0004842);	K10592|0.0e+00|smo:SELMODRAFT_160088|K10592 E3 ubiquitin-protein ligase HUWE1 [EC:2.3.2.26] | (RefSeq) UPL1-1; ubiquitin-protein ligase, UPL1	[OK]	--	Domain of Unknown Function (DUF913)	E3 ubiquitin-protein ligase UPL1 OS=Arabidopsis thaliana OX=3702 GN=UPL1 PE=1 SV=3	HECT-type E3 ubiquitin transferase OS=Spinacia oleracea OX=3562 GN=SOVF_020560 PE=4 SV=1	O	Posttranslational modification, protein turnover, chaperones	PREDICTED: E3 ubiquitin-protein ligase UPL1-like isoform X2 [Beta vulgaris subsp. vulgaris]
Sugar	emmax	Chr4	3804724	8.29e-06	5.08	T/C	T:163_C:55	0.25	IMABv04g004749	-	3859463	3866477	3'_54739	[I]	Lipid transport and metabolism	Molecular Function: acetyl-CoA C-acetyltransferase activity (GO:0003985);	K00626|6.2e-219|bvg:104891878|K00626 acetyl-CoA C-acetyltransferase [EC:2.3.1.9] | (RefSeq) acetyl-CoA acetyltransferase, cytosolic 1	[I]	Lipid transport and metabolism	Thiolase, N-terminal domain	Probable acetyl-CoA acetyltransferase, cytosolic 2 OS=Arabidopsis thaliana OX=3702 GN=At5g47720 PE=2 SV=1	Acetoacetyl-CoA transferase OS=Phytolacca americana OX=3527 PE=2 SV=1	I	Lipid transport and metabolism	PREDICTED: acetyl-CoA acetyltransferase, cytosolic 1 [Beta vulgaris subsp. vulgaris]
Sugar	emmax	Chr4	3804724	8.29e-06	5.08	T/C	T:163_C:55	0.25	IMABv04g004750	+	3868182	3872594	5'_63458	--	--	Biological Process: cellulose microfibril organization (GO:0010215);; Cellular Component: anchored component of membrane (GO:0031225);	--	--	--	COBRA-like protein	COBRA-like protein 6 OS=Arabidopsis thaliana OX=3702 GN=COBL6 PE=2 SV=2	COBRA domain-containing protein (Fragment) OS=Cephalotus follicularis OX=3775 GN=CFOL_v3_04728 PE=3 SV=1	S	Function unknown	hypothetical protein BVRB_4g090600 [Beta vulgaris subsp. vulgaris]
Sugar	emmax	Chr4	3804724	8.29e-06	5.08	T/C	T:163_C:55	0.25	IMABv04g004751	-	3872715	3876267	3'_67991	--	--	--	--	--	--	--	--	Uncharacterized protein OS=Spinacia oleracea OX=3562 GN=SOVF_020590 PE=4 SV=1	--	--	PREDICTED: uncharacterized protein LOC104891876 isoform X2 [Beta vulgaris subsp. vulgaris]
Sugar	emmax	Chr4	3804724	8.29e-06	5.08	T/C	T:163_C:55	0.25	IMABv04g004752	-	3877323	3879207	3'_72599	--	--	--	--	--	--	--	--	--	--	--	PREDICTED: uncharacterized protein LOC104891875 [Beta vulgaris subsp. vulgaris]
Sugar	emmax	Chr4	3804724	8.29e-06	5.08	T/C	T:163_C:55	0.25	IMABv04g004753	+	3889599	3898587	5'_84875	--	--	Cellular Component: integral component of membrane (GO:0016021);	--	--	--	--	--	Uncharacterized protein OS=Spinacia oleracea OX=3562 GN=SOVF_041060 PE=4 SV=1	S	Function unknown	PREDICTED: uncharacterized protein LOC104891874 [Beta vulgaris subsp. vulgaris]
Sugar	emmax	Chr2	12407212	3.48e-06	5.46	C/T	C:180_T:30	0.14	IMABv02g030471	-	12330956	12332897	5'_74315	--	--	Cellular Component: nucleolus (GO:0005730);; Biological Process: rRNA processing (GO:0006364);; Biological Process: megagametogenesis (GO:0009561);	K14549|1.6e-251|bvg:104906169|K14549 U3 small nucleolar RNA-associated protein 15 | (RefSeq) protein SLOW WALKER 1	[S]	Function unknown	UTP15 C terminal	Protein SLOW WALKER 1 OS=Arabidopsis thaliana OX=3702 GN=SWA1 PE=2 SV=1	WD_REPEATS_REGION domain-containing protein OS=Beta vulgaris subsp. vulgaris OX=3555 GN=BVRB_2g046420 PE=4 SV=1	S	Function unknown	PREDICTED: protein SLOW WALKER 1 [Beta vulgaris subsp. vulgaris]
Sugar	emmax	Chr2	12407212	3.48e-06	5.46	C/T	C:180_T:30	0.14	IMABv02g030472	+	12333162	12336298	3'_70914	--	--	--	K10401|2.3e-14|pda:113463215|K10401 kinesin family member 18/19 | (RefSeq) uncharacterized protein LOC113463215	[R]	General function prediction only	Domain of unknown function (DUF4283)	--	DUF4283 domain-containing protein OS=Spinacia oleracea OX=3562 GN=SOVF_080640 PE=4 SV=1	E	Amino acid transport and metabolism	hypothetical protein BVRB_6g151190 [Beta vulgaris subsp. vulgaris]
Sugar	emmax	Chr2	12407212	3.48e-06	5.46	C/T	C:180_T:30	0.14	IMABv02g030473	-	12350455	12351187	5'_56025	--	--	Biological Process: mRNA processing (GO:0006397);	--	--	--	--	--	Uncharacterized protein OS=Beta vulgaris subsp. vulgaris OX=3555 GN=BVRB_5g124760 PE=4 SV=1	S	Function unknown	PREDICTED: uncharacterized protein LOC104908257 [Beta vulgaris subsp. vulgaris]
Sugar	emmax	Chr2	12407212	3.48e-06	5.46	C/T	C:180_T:30	0.14	IMABv02g030474	+	12359202	12360858	3'_46354	--	--	Biological Process: protein transport (GO:0015031);; Cellular Component: integral component of membrane (GO:0016021);	--	--	--	--	--	Plug_translocon domain-containing protein OS=Beta vulgaris subsp. vulgaris OX=3555 GN=BVRB_002920 PE=4 SV=1	--	--	hypothetical protein BVRB_002920 [Beta vulgaris subsp. vulgaris]
Sugar	emmax	Chr2	12407212	3.48e-06	5.46	C/T	C:180_T:30	0.14	IMABv02g030475	+	12378692	12404323	3'_2889	--	--	Molecular Function: RNA binding (GO:0003723);	K13161|2.8e-15|ppp:112294590|K13161 heterogeneous nuclear ribonucleoprotein R | (RefSeq) heterogeneous nuclear ribonucleoprotein Q-like	--	--	RNA recognition motif. (a.k.a. RRM, RBD, or RNP domain)	--	Uncharacterized protein OS=Beta vulgaris subsp. vulgaris OX=3555 GN=BVRB_2g046430 PE=4 SV=1	A	RNA processing and modification	PREDICTED: uncharacterized protein LOC104906171 isoform X1 [Beta vulgaris subsp. vulgaris]
Sugar	emmax	Chr2	12407212	3.48e-06	5.46	C/T	C:180_T:30	0.14	IMABv02g030476	-	12451393	12472170	3'_44181	--	--	Molecular Function: DNA binding (GO:0003677);; Cellular Component: nuclear origin of replication recognition complex (GO:0005664);; Biological Process: DNA replication (GO:0006260);	K02605|0.0e+00|bvg:104906174|K02605 origin recognition complex subunit 3 | (RefSeq) origin of replication complex subunit 3	[L]	Replication, recombination and repair	Origin recognition complex (ORC) subunit 3 N-terminus	Origin of replication complex subunit 3 OS=Arabidopsis thaliana OX=3702 GN=ORC3 PE=1 SV=1	ORC_WH_C domain-containing protein OS=Beta vulgaris subsp. vulgaris OX=3555 GN=BVRB_2g046450 PE=3 SV=1	L	Replication, recombination and repair	PREDICTED: origin of replication complex subunit 3 [Beta vulgaris subsp. vulgaris]
Sugar	emmax	Chr2	12407212	3.48e-06	5.46	C/T	C:180_T:30	0.14	IMABv02g030477	-	12486006	12487690	3'_78794	--	--	--	--	--	--	--	--	Rep_fac-A_C domain-containing protein OS=Beta vulgaris subsp. vulgaris OX=3555 GN=BVRB_6g155910 PE=4 SV=1	L	Replication, recombination and repair	PREDICTED: replication protein A 70 kDa DNA-binding subunit B-like [Beta vulgaris subsp. vulgaris]
Sugar	emmax	Chr5	20656909	2.14e-06	5.67	C/T	C:181_T:15	0.08	IMABv05g001267	+	20559770	20563968	3'_92941	[O]	Posttranslational modification, protein turnover, chaperones	Molecular Function: ATP binding (GO:0005524);	K03695|0.0e+00|bvg:104907875|K03695 ATP-dependent Clp protease ATP-binding subunit ClpB | (RefSeq) chaperone protein ClpB1	[O]	Posttranslational modification, protein turnover, chaperones	AAA domain (Cdc48 subfamily)	Chaperone protein ClpB1 OS=Arabidopsis thaliana OX=3702 GN=CLPB1 PE=1 SV=2	Uncharacterized protein OS=Spinacia oleracea OX=3562 GN=SOVF_120460 PE=3 SV=1	O	Posttranslational modification, protein turnover, chaperones	PREDICTED: chaperone protein ClpB1 isoform X1 [Beta vulgaris subsp. vulgaris]
Sugar	emmax	Chr5	20656909	2.14e-06	5.67	C/T	C:181_T:15	0.08	IMABv05g001268	-	20592450	20593025	5'_63884	--	--	--	--	--	--	--	--	--	--	--	--
Sugar	emmax	Chr5	20656909	2.14e-06	5.67	C/T	C:181_T:15	0.08	IMABv05g001269	+	20598310	20604145	3'_52764	[QV]	--	Molecular Function: monooxygenase activity (GO:0004497);; Molecular Function: iron ion binding (GO:0005506);; Cellular Component: integral component of membrane (GO:0016021);; Molecular Function: oxidoreductase activity, acting on paired donors, with incorporation or reduction of molecular oxygen (GO:0016705);; Molecular Function: heme binding (GO:0020037);	K05280|5.8e-201|bvg:104907876|K05280 flavonoid 3'-monooxygenase [EC:1.14.14.82] | (RefSeq) flavonoid 3'-monooxygenase	[Q]	Secondary metabolites biosynthesis, transport and catabolism	Cytochrome P450	Flavonoid 3'-monooxygenase OS=Petunia hybrida OX=4102 GN=CYP75B2 PE=2 SV=1	Flavonoid 3'hydroxylase OS=Silene littorea OX=39892 PE=2 SV=1	Q	Secondary metabolites biosynthesis, transport and catabolism	PREDICTED: flavonoid 3'-monooxygenase [Beta vulgaris subsp. vulgaris]
Sugar	emmax	Chr5	20656909	2.14e-06	5.67	C/T	C:181_T:15	0.08	IMABv05g001270	-	20607426	20608635	5'_48274	--	--	Molecular Function: nucleic acid binding (GO:0003676);; Molecular Function: ATP binding (GO:0005524);	K18663|5.0e-27|bvg:104907877|K18663 activating signal cointegrator complex subunit 3 [EC:3.6.4.12] | (RefSeq) DExH-box ATP-dependent RNA helicase DExH14	[A]	RNA processing and modification	--	DExH-box ATP-dependent RNA helicase DExH14 OS=Arabidopsis thaliana OX=3702 GN=BRR2C PE=2 SV=1	Uncharacterized protein OS=Spinacia oleracea OX=3562 GN=SOVF_120440 PE=4 SV=1	A	RNA processing and modification	PREDICTED: DExH-box ATP-dependent RNA helicase DExH14 [Beta vulgaris subsp. vulgaris]
Sugar	emmax	Chr5	20656909	2.14e-06	5.67	C/T	C:181_T:15	0.08	IMABv05g001271	+	20635680	20636173	3'_20736	--	--	--	--	--	--	--	--	--	--	--	--
Sugar	emmax	Chr5	20656909	2.14e-06	5.67	C/T	C:181_T:15	0.08	IMABv05g001272	+	20648080	20653184	3'_3725	--	--	Molecular Function: obsolete pattern binding (GO:0001871);; Molecular Function: (1->3)-beta-D-glucan binding (GO:0001872);; Molecular Function: molecular_function (GO:0003674);; Molecular Function: catalytic activity (GO:0003824);; Molecular Function: hydrolase activity, hydrolyzing O-glycosyl compounds (GO:0004553);; Molecular Function: binding (GO:0005488);; Cellular Component: cellular_compone…	K19891|1.1e-18|gmx:100789267|K19891 glucan endo-1,3-beta-glucosidase 1/2/3 [EC:3.2.1.39] | (RefSeq) glucan endo-1,3-beta-glucosidase 3 isoform X1	--	--	X8 domain	PLASMODESMATA CALLOSE-BINDING PROTEIN 1 OS=Arabidopsis thaliana OX=3702 GN=PDCB1 PE=1 SV=1	X8 domain-containing protein OS=Spinacia oleracea OX=3562 GN=SOVF_096600 PE=4 SV=1	S	Function unknown	PREDICTED: PLASMODESMATA CALLOSE-BINDING PROTEIN 3 [Beta vulgaris subsp. vulgaris]
Sugar	emmax	Chr5	20656909	2.14e-06	5.67	C/T	C:181_T:15	0.08	IMABv05g001273	-	20687561	20689393	3'_30652	--	--	Cellular Component: chromatin (GO:0000785);; Molecular Function: molecular_function (GO:0003674);; Molecular Function: nucleic acid binding (GO:0003676);; Molecular Function: DNA binding (GO:0003677);; Molecular Function: chromatin binding (GO:0003682);; Molecular Function: catalytic activity (GO:0003824);; Molecular Function: helicase activity (GO:0004386);; Molecular Function: binding (GO:00054…	--	--	--	Tify domain binding domain	Increased DNA methylation 1 OS=Arabidopsis thaliana OX=3702 GN=IDM1 PE=1 SV=1	PHD-type domain-containing protein OS=Vitis vinifera OX=29760 GN=VITISV_029947 PE=4 SV=1	S	Function unknown	increased DNA methylation 1-like [Chenopodium quinoa]
Sugar	emmax	Chr5	20656909	2.14e-06	5.67	C/T	C:181_T:15	0.08	IMABv05g001274	+	20695078	20695959	5'_38169	[V]	Defense mechanisms	Cellular Component: nucleus (GO:0005634);	K11420|9.9e-34|hbr:110648349|K11420 [histone H3]-lysine9 N-trimethyltransferase EHMT [EC:2.1.1.355] | (RefSeq) uncharacterized protein LOC110648349	--	--	SAD/SRA domain	YDG domain-containing protein At5g47150 OS=Arabidopsis thaliana OX=3702 GN=At5g47150 PE=2 SV=1	YDG domain-containing protein OS=Spinacia oleracea OX=3562 GN=SOVF_043450 PE=4 SV=1	B	Chromatin structure and dynamics	PREDICTED: histone-lysine N-methyltransferase, H3 lysine-9 specific SUVH5-like [Beta vulgaris subsp. vulgaris]
Sugar	emmax	Chr5	20656909	2.14e-06	5.67	C/T	C:181_T:15	0.08	IMABv05g001275	+	20701548	20703358	5'_44639	[V]	Defense mechanisms	Cellular Component: nucleus (GO:0005634);	K11420|9.7e-46|fve:101300058|K11420 [histone H3]-lysine9 N-trimethyltransferase EHMT [EC:2.1.1.355] | (RefSeq) histone-lysine N-methyltransferase, H3 lysine-9 specific SUVH6	--	--	SAD/SRA domain	Histone-lysine N-methyltransferase, H3 lysine-9 specific SUVH5 OS=Arabidopsis thaliana OX=3702 GN=SUVH5 PE=1 SV=1	YDG domain-containing protein OS=Spinacia oleracea OX=3562 GN=SOVF_156130 PE=4 SV=1	B	Chromatin structure and dynamics	PREDICTED: histone-lysine N-methyltransferase, H3 lysine-9 specific SUVH6 [Beta vulgaris subsp. vulgaris]
Sugar	emmax	Chr5	20656909	2.14e-06	5.67	C/T	C:181_T:15	0.08	IMABv05g001276	+	20705678	20707696	5'_48769	--	--	Molecular Function: DNA binding (GO:0003677);; Molecular Function: DNA-binding transcription factor activity (GO:0003700);; Cellular Component: nucleus (GO:0005634);; Biological Process: regulation of transcription, DNA-templated (GO:0006355);	K09287|9.3e-14|lsv:111919359|K09287 RAV-like factor | (RefSeq) AP2/ERF and B3 domain-containing transcription factor At1g50680-like	--	--	AP2 domain	Ethylene-responsive transcription factor 5 OS=Nicotiana sylvestris OX=4096 GN=ERF5 PE=2 SV=1	AP2/ERF domain-containing protein OS=Spinacia oleracea OX=3562 GN=SOVF_064760 PE=4 SV=1	S	Function unknown	PREDICTED: AP2/ERF and B3 domain-containing transcription factor At1g50680 [Beta vulgaris subsp. vulgaris]
Sugar	emmax	Chr5	20656909	2.14e-06	5.67	C/T	C:181_T:15	0.08	IMABv05g001277	-	20708550	20711713	3'_51641	[G]	Carbohydrate transport and metabolism	Biological Process: biosynthetic process (GO:0009058);; Molecular Function: strictosidine synthase activity (GO:0016844);	K01757|1.7e-49|bna:106381362|K01757 strictosidine synthase [EC:4.3.3.2] | (RefSeq) protein STRICTOSIDINE SYNTHASE-LIKE 12-like	[R]	General function prediction only	Strictosidine synthase	Protein STRICTOSIDINE SYNTHASE-LIKE 10 OS=Arabidopsis thaliana OX=3702 GN=SSL10 PE=2 SV=1	Str_synth domain-containing protein OS=Spinacia oleracea OX=3562 GN=SOVF_075840 PE=3 SV=1	J	Translation, ribosomal structure and biogenesis	PREDICTED: protein STRICTOSIDINE SYNTHASE-LIKE 10-like [Beta vulgaris subsp. vulgaris]
Sugar	emmax	Chr5	20656909	2.14e-06	5.67	C/T	C:181_T:15	0.08	IMABv05g001278	-	20715922	20717113	3'_59013	[I]	Lipid transport and metabolism	Molecular Function: hydrolase activity (GO:0016787);	K13258|1.3e-78|ccaj:109794824|K13258 2-hydroxyisoflavanone dehydratase [EC:4.2.1.105] | (RefSeq) 2-hydroxyisoflavanone dehydratase-like	[V]	Defense mechanisms	alpha/beta hydrolase fold	2-hydroxyisoflavanone dehydratase OS=Glycyrrhiza echinata OX=46348 GN=HIDM PE=1 SV=1	Abhydrolase_3 domain-containing protein OS=Spinacia oleracea OX=3562 GN=SOVF_043460 PE=4 SV=1	V	Defense mechanisms	hypothetical protein BVRB_5g104940 [Beta vulgaris subsp. vulgaris]
Sugar	emmax	Chr5	20656909	2.14e-06	5.67	C/T	C:181_T:15	0.08	IMABv05g001279	+	20738668	20739864	5'_81759	[I]	Lipid transport and metabolism	Molecular Function: hydrolase activity (GO:0016787);	K13258|3.7e-81|ccaj:109794824|K13258 2-hydroxyisoflavanone dehydratase [EC:4.2.1.105] | (RefSeq) 2-hydroxyisoflavanone dehydratase-like	[V]	Defense mechanisms	alpha/beta hydrolase fold	2-hydroxyisoflavanone dehydratase OS=Glycyrrhiza echinata OX=46348 GN=HIDM PE=1 SV=1	Abhydrolase_3 domain-containing protein OS=Spinacia oleracea OX=3562 GN=SOVF_043460 PE=4 SV=1	V	Defense mechanisms	hypothetical protein BVRB_5g104940 [Beta vulgaris subsp. vulgaris]
Sugar	emmax	Chr5	20656909	2.14e-06	5.67	C/T	C:181_T:15	0.08	IMABv05g001280	+	20743998	20747228	5'_87089	[G]	Carbohydrate transport and metabolism	Biological Process: biosynthetic process (GO:0009058);; Molecular Function: strictosidine synthase activity (GO:0016844);	K01757|2.3e-49|bna:106381362|K01757 strictosidine synthase [EC:4.3.3.2] | (RefSeq) protein STRICTOSIDINE SYNTHASE-LIKE 12-like	[R]	General function prediction only	Strictosidine synthase	Protein STRICTOSIDINE SYNTHASE-LIKE 10 OS=Arabidopsis thaliana OX=3702 GN=SSL10 PE=2 SV=1	Str_synth domain-containing protein OS=Spinacia oleracea OX=3562 GN=SOVF_075840 PE=3 SV=1	J	Translation, ribosomal structure and biogenesis	PREDICTED: protein STRICTOSIDINE SYNTHASE-LIKE 10-like [Beta vulgaris subsp. vulgaris]
Sugar	emmax	Chr5	20656909	2.14e-06	5.67	C/T	C:181_T:15	0.08	IMABv05g001281	-	20748129	20748713	3'_91220	--	--	Molecular Function: DNA binding (GO:0003677);; Molecular Function: DNA-binding transcription factor activity (GO:0003700);; Cellular Component: nucleus (GO:0005634);	K09287|4.1e-19|pvu:PHAVU_007G002900g|K09287 RAV-like factor | (RefSeq) hypothetical protein	--	--	AP2 domain	APETALA2-like protein 4 OS=Oryza sativa subsp. japonica OX=39947 GN=AP2-4 PE=2 SV=2	AP2/ERF domain-containing protein OS=Spinacia oleracea OX=3562 GN=SOVF_064760 PE=4 SV=1	S	Function unknown	PREDICTED: AP2/ERF and B3 domain-containing transcription factor At1g50680 [Beta vulgaris subsp. vulgaris]
Sugar	emmax	Chr5	20656909	2.14e-06	5.67	C/T	C:181_T:15	0.08	IMABv05g001282	-	20752422	20754223	3'_95513	[V]	Defense mechanisms	Cellular Component: nucleus (GO:0005634);	K11420|2.2e-45|fve:101300058|K11420 [histone H3]-lysine9 N-trimethyltransferase EHMT [EC:2.1.1.355] | (RefSeq) histone-lysine N-methyltransferase, H3 lysine-9 specific SUVH6	--	--	SAD/SRA domain	Histone-lysine N-methyltransferase, H3 lysine-9 specific SUVH5 OS=Arabidopsis thaliana OX=3702 GN=SUVH5 PE=1 SV=1	YDG domain-containing protein OS=Spinacia oleracea OX=3562 GN=SOVF_156130 PE=4 SV=1	B	Chromatin structure and dynamics	PREDICTED: histone-lysine N-methyltransferase, H3 lysine-9 specific SUVH6 [Beta vulgaris subsp. vulgaris]
Sugar	emmax	Chr5	20656919	2.14e-06	5.67	G/A	G:181_A:15	0.08	IMABv05g001267	+	20559770	20563968	3'_92951	[O]	Posttranslational modification, protein turnover, chaperones	Molecular Function: ATP binding (GO:0005524);	K03695|0.0e+00|bvg:104907875|K03695 ATP-dependent Clp protease ATP-binding subunit ClpB | (RefSeq) chaperone protein ClpB1	[O]	Posttranslational modification, protein turnover, chaperones	AAA domain (Cdc48 subfamily)	Chaperone protein ClpB1 OS=Arabidopsis thaliana OX=3702 GN=CLPB1 PE=1 SV=2	Uncharacterized protein OS=Spinacia oleracea OX=3562 GN=SOVF_120460 PE=3 SV=1	O	Posttranslational modification, protein turnover, chaperones	PREDICTED: chaperone protein ClpB1 isoform X1 [Beta vulgaris subsp. vulgaris]
Sugar	emmax	Chr5	20656919	2.14e-06	5.67	G/A	G:181_A:15	0.08	IMABv05g001268	-	20592450	20593025	5'_63894	--	--	--	--	--	--	--	--	--	--	--	--
Sugar	emmax	Chr5	20656919	2.14e-06	5.67	G/A	G:181_A:15	0.08	IMABv05g001269	+	20598310	20604145	3'_52774	[QV]	--	Molecular Function: monooxygenase activity (GO:0004497);; Molecular Function: iron ion binding (GO:0005506);; Cellular Component: integral component of membrane (GO:0016021);; Molecular Function: oxidoreductase activity, acting on paired donors, with incorporation or reduction of molecular oxygen (GO:0016705);; Molecular Function: heme binding (GO:0020037);	K05280|5.8e-201|bvg:104907876|K05280 flavonoid 3'-monooxygenase [EC:1.14.14.82] | (RefSeq) flavonoid 3'-monooxygenase	[Q]	Secondary metabolites biosynthesis, transport and catabolism	Cytochrome P450	Flavonoid 3'-monooxygenase OS=Petunia hybrida OX=4102 GN=CYP75B2 PE=2 SV=1	Flavonoid 3'hydroxylase OS=Silene littorea OX=39892 PE=2 SV=1	Q	Secondary metabolites biosynthesis, transport and catabolism	PREDICTED: flavonoid 3'-monooxygenase [Beta vulgaris subsp. vulgaris]
Sugar	emmax	Chr5	20656919	2.14e-06	5.67	G/A	G:181_A:15	0.08	IMABv05g001270	-	20607426	20608635	5'_48284	--	--	Molecular Function: nucleic acid binding (GO:0003676);; Molecular Function: ATP binding (GO:0005524);	K18663|5.0e-27|bvg:104907877|K18663 activating signal cointegrator complex subunit 3 [EC:3.6.4.12] | (RefSeq) DExH-box ATP-dependent RNA helicase DExH14	[A]	RNA processing and modification	--	DExH-box ATP-dependent RNA helicase DExH14 OS=Arabidopsis thaliana OX=3702 GN=BRR2C PE=2 SV=1	Uncharacterized protein OS=Spinacia oleracea OX=3562 GN=SOVF_120440 PE=4 SV=1	A	RNA processing and modification	PREDICTED: DExH-box ATP-dependent RNA helicase DExH14 [Beta vulgaris subsp. vulgaris]
Sugar	emmax	Chr5	20656919	2.14e-06	5.67	G/A	G:181_A:15	0.08	IMABv05g001271	+	20635680	20636173	3'_20746	--	--	--	--	--	--	--	--	--	--	--	--
Sugar	emmax	Chr5	20656919	2.14e-06	5.67	G/A	G:181_A:15	0.08	IMABv05g001272	+	20648080	20653184	3'_3735	--	--	Molecular Function: obsolete pattern binding (GO:0001871);; Molecular Function: (1->3)-beta-D-glucan binding (GO:0001872);; Molecular Function: molecular_function (GO:0003674);; Molecular Function: catalytic activity (GO:0003824);; Molecular Function: hydrolase activity, hydrolyzing O-glycosyl compounds (GO:0004553);; Molecular Function: binding (GO:0005488);; Cellular Component: cellular_compone…	K19891|1.1e-18|gmx:100789267|K19891 glucan endo-1,3-beta-glucosidase 1/2/3 [EC:3.2.1.39] | (RefSeq) glucan endo-1,3-beta-glucosidase 3 isoform X1	--	--	X8 domain	PLASMODESMATA CALLOSE-BINDING PROTEIN 1 OS=Arabidopsis thaliana OX=3702 GN=PDCB1 PE=1 SV=1	X8 domain-containing protein OS=Spinacia oleracea OX=3562 GN=SOVF_096600 PE=4 SV=1	S	Function unknown	PREDICTED: PLASMODESMATA CALLOSE-BINDING PROTEIN 3 [Beta vulgaris subsp. vulgaris]
Sugar	emmax	Chr5	20656919	2.14e-06	5.67	G/A	G:181_A:15	0.08	IMABv05g001273	-	20687561	20689393	3'_30642	--	--	Cellular Component: chromatin (GO:0000785);; Molecular Function: molecular_function (GO:0003674);; Molecular Function: nucleic acid binding (GO:0003676);; Molecular Function: DNA binding (GO:0003677);; Molecular Function: chromatin binding (GO:0003682);; Molecular Function: catalytic activity (GO:0003824);; Molecular Function: helicase activity (GO:0004386);; Molecular Function: binding (GO:00054…	--	--	--	Tify domain binding domain	Increased DNA methylation 1 OS=Arabidopsis thaliana OX=3702 GN=IDM1 PE=1 SV=1	PHD-type domain-containing protein OS=Vitis vinifera OX=29760 GN=VITISV_029947 PE=4 SV=1	S	Function unknown	increased DNA methylation 1-like [Chenopodium quinoa]
Sugar	emmax	Chr5	20656919	2.14e-06	5.67	G/A	G:181_A:15	0.08	IMABv05g001274	+	20695078	20695959	5'_38159	[V]	Defense mechanisms	Cellular Component: nucleus (GO:0005634);	K11420|9.9e-34|hbr:110648349|K11420 [histone H3]-lysine9 N-trimethyltransferase EHMT [EC:2.1.1.355] | (RefSeq) uncharacterized protein LOC110648349	--	--	SAD/SRA domain	YDG domain-containing protein At5g47150 OS=Arabidopsis thaliana OX=3702 GN=At5g47150 PE=2 SV=1	YDG domain-containing protein OS=Spinacia oleracea OX=3562 GN=SOVF_043450 PE=4 SV=1	B	Chromatin structure and dynamics	PREDICTED: histone-lysine N-methyltransferase, H3 lysine-9 specific SUVH5-like [Beta vulgaris subsp. vulgaris]
Sugar	emmax	Chr5	20656919	2.14e-06	5.67	G/A	G:181_A:15	0.08	IMABv05g001275	+	20701548	20703358	5'_44629	[V]	Defense mechanisms	Cellular Component: nucleus (GO:0005634);	K11420|9.7e-46|fve:101300058|K11420 [histone H3]-lysine9 N-trimethyltransferase EHMT [EC:2.1.1.355] | (RefSeq) histone-lysine N-methyltransferase, H3 lysine-9 specific SUVH6	--	--	SAD/SRA domain	Histone-lysine N-methyltransferase, H3 lysine-9 specific SUVH5 OS=Arabidopsis thaliana OX=3702 GN=SUVH5 PE=1 SV=1	YDG domain-containing protein OS=Spinacia oleracea OX=3562 GN=SOVF_156130 PE=4 SV=1	B	Chromatin structure and dynamics	PREDICTED: histone-lysine N-methyltransferase, H3 lysine-9 specific SUVH6 [Beta vulgaris subsp. vulgaris]
Sugar	emmax	Chr5	20656919	2.14e-06	5.67	G/A	G:181_A:15	0.08	IMABv05g001276	+	20705678	20707696	5'_48759	--	--	Molecular Function: DNA binding (GO:0003677);; Molecular Function: DNA-binding transcription factor activity (GO:0003700);; Cellular Component: nucleus (GO:0005634);; Biological Process: regulation of transcription, DNA-templated (GO:0006355);	K09287|9.3e-14|lsv:111919359|K09287 RAV-like factor | (RefSeq) AP2/ERF and B3 domain-containing transcription factor At1g50680-like	--	--	AP2 domain	Ethylene-responsive transcription factor 5 OS=Nicotiana sylvestris OX=4096 GN=ERF5 PE=2 SV=1	AP2/ERF domain-containing protein OS=Spinacia oleracea OX=3562 GN=SOVF_064760 PE=4 SV=1	S	Function unknown	PREDICTED: AP2/ERF and B3 domain-containing transcription factor At1g50680 [Beta vulgaris subsp. vulgaris]
Sugar	emmax	Chr5	20656919	2.14e-06	5.67	G/A	G:181_A:15	0.08	IMABv05g001277	-	20708550	20711713	3'_51631	[G]	Carbohydrate transport and metabolism	Biological Process: biosynthetic process (GO:0009058);; Molecular Function: strictosidine synthase activity (GO:0016844);	K01757|1.7e-49|bna:106381362|K01757 strictosidine synthase [EC:4.3.3.2] | (RefSeq) protein STRICTOSIDINE SYNTHASE-LIKE 12-like	[R]	General function prediction only	Strictosidine synthase	Protein STRICTOSIDINE SYNTHASE-LIKE 10 OS=Arabidopsis thaliana OX=3702 GN=SSL10 PE=2 SV=1	Str_synth domain-containing protein OS=Spinacia oleracea OX=3562 GN=SOVF_075840 PE=3 SV=1	J	Translation, ribosomal structure and biogenesis	PREDICTED: protein STRICTOSIDINE SYNTHASE-LIKE 10-like [Beta vulgaris subsp. vulgaris]
Sugar	emmax	Chr5	20656919	2.14e-06	5.67	G/A	G:181_A:15	0.08	IMABv05g001278	-	20715922	20717113	3'_59003	[I]	Lipid transport and metabolism	Molecular Function: hydrolase activity (GO:0016787);	K13258|1.3e-78|ccaj:109794824|K13258 2-hydroxyisoflavanone dehydratase [EC:4.2.1.105] | (RefSeq) 2-hydroxyisoflavanone dehydratase-like	[V]	Defense mechanisms	alpha/beta hydrolase fold	2-hydroxyisoflavanone dehydratase OS=Glycyrrhiza echinata OX=46348 GN=HIDM PE=1 SV=1	Abhydrolase_3 domain-containing protein OS=Spinacia oleracea OX=3562 GN=SOVF_043460 PE=4 SV=1	V	Defense mechanisms	hypothetical protein BVRB_5g104940 [Beta vulgaris subsp. vulgaris]
Sugar	emmax	Chr5	20656919	2.14e-06	5.67	G/A	G:181_A:15	0.08	IMABv05g001279	+	20738668	20739864	5'_81749	[I]	Lipid transport and metabolism	Molecular Function: hydrolase activity (GO:0016787);	K13258|3.7e-81|ccaj:109794824|K13258 2-hydroxyisoflavanone dehydratase [EC:4.2.1.105] | (RefSeq) 2-hydroxyisoflavanone dehydratase-like	[V]	Defense mechanisms	alpha/beta hydrolase fold	2-hydroxyisoflavanone dehydratase OS=Glycyrrhiza echinata OX=46348 GN=HIDM PE=1 SV=1	Abhydrolase_3 domain-containing protein OS=Spinacia oleracea OX=3562 GN=SOVF_043460 PE=4 SV=1	V	Defense mechanisms	hypothetical protein BVRB_5g104940 [Beta vulgaris subsp. vulgaris]
Sugar	emmax	Chr5	20656919	2.14e-06	5.67	G/A	G:181_A:15	0.08	IMABv05g001280	+	20743998	20747228	5'_87079	[G]	Carbohydrate transport and metabolism	Biological Process: biosynthetic process (GO:0009058);; Molecular Function: strictosidine synthase activity (GO:0016844);	K01757|2.3e-49|bna:106381362|K01757 strictosidine synthase [EC:4.3.3.2] | (RefSeq) protein STRICTOSIDINE SYNTHASE-LIKE 12-like	[R]	General function prediction only	Strictosidine synthase	Protein STRICTOSIDINE SYNTHASE-LIKE 10 OS=Arabidopsis thaliana OX=3702 GN=SSL10 PE=2 SV=1	Str_synth domain-containing protein OS=Spinacia oleracea OX=3562 GN=SOVF_075840 PE=3 SV=1	J	Translation, ribosomal structure and biogenesis	PREDICTED: protein STRICTOSIDINE SYNTHASE-LIKE 10-like [Beta vulgaris subsp. vulgaris]
Sugar	emmax	Chr5	20656919	2.14e-06	5.67	G/A	G:181_A:15	0.08	IMABv05g001281	-	20748129	20748713	3'_91210	--	--	Molecular Function: DNA binding (GO:0003677);; Molecular Function: DNA-binding transcription factor activity (GO:0003700);; Cellular Component: nucleus (GO:0005634);	K09287|4.1e-19|pvu:PHAVU_007G002900g|K09287 RAV-like factor | (RefSeq) hypothetical protein	--	--	AP2 domain	APETALA2-like protein 4 OS=Oryza sativa subsp. japonica OX=39947 GN=AP2-4 PE=2 SV=2	AP2/ERF domain-containing protein OS=Spinacia oleracea OX=3562 GN=SOVF_064760 PE=4 SV=1	S	Function unknown	PREDICTED: AP2/ERF and B3 domain-containing transcription factor At1g50680 [Beta vulgaris subsp. vulgaris]
Sugar	emmax	Chr5	20656919	2.14e-06	5.67	G/A	G:181_A:15	0.08	IMABv05g001282	-	20752422	20754223	3'_95503	[V]	Defense mechanisms	Cellular Component: nucleus (GO:0005634);	K11420|2.2e-45|fve:101300058|K11420 [histone H3]-lysine9 N-trimethyltransferase EHMT [EC:2.1.1.355] | (RefSeq) histone-lysine N-methyltransferase, H3 lysine-9 specific SUVH6	--	--	SAD/SRA domain	Histone-lysine N-methyltransferase, H3 lysine-9 specific SUVH5 OS=Arabidopsis thaliana OX=3702 GN=SUVH5 PE=1 SV=1	YDG domain-containing protein OS=Spinacia oleracea OX=3562 GN=SOVF_156130 PE=4 SV=1	B	Chromatin structure and dynamics	PREDICTED: histone-lysine N-methyltransferase, H3 lysine-9 specific SUVH6 [Beta vulgaris subsp. vulgaris]
Sugar	emmax	Chr5	20656939	5.45e-06	5.26	G/A	G:180_A:16	0.08	IMABv05g001267	+	20559770	20563968	3'_92971	[O]	Posttranslational modification, protein turnover, chaperones	Molecular Function: ATP binding (GO:0005524);	K03695|0.0e+00|bvg:104907875|K03695 ATP-dependent Clp protease ATP-binding subunit ClpB | (RefSeq) chaperone protein ClpB1	[O]	Posttranslational modification, protein turnover, chaperones	AAA domain (Cdc48 subfamily)	Chaperone protein ClpB1 OS=Arabidopsis thaliana OX=3702 GN=CLPB1 PE=1 SV=2	Uncharacterized protein OS=Spinacia oleracea OX=3562 GN=SOVF_120460 PE=3 SV=1	O	Posttranslational modification, protein turnover, chaperones	PREDICTED: chaperone protein ClpB1 isoform X1 [Beta vulgaris subsp. vulgaris]
Sugar	emmax	Chr5	20656939	5.45e-06	5.26	G/A	G:180_A:16	0.08	IMABv05g001268	-	20592450	20593025	5'_63914	--	--	--	--	--	--	--	--	--	--	--	--
Sugar	emmax	Chr5	20656939	5.45e-06	5.26	G/A	G:180_A:16	0.08	IMABv05g001269	+	20598310	20604145	3'_52794	[QV]	--	Molecular Function: monooxygenase activity (GO:0004497);; Molecular Function: iron ion binding (GO:0005506);; Cellular Component: integral component of membrane (GO:0016021);; Molecular Function: oxidoreductase activity, acting on paired donors, with incorporation or reduction of molecular oxygen (GO:0016705);; Molecular Function: heme binding (GO:0020037);	K05280|5.8e-201|bvg:104907876|K05280 flavonoid 3'-monooxygenase [EC:1.14.14.82] | (RefSeq) flavonoid 3'-monooxygenase	[Q]	Secondary metabolites biosynthesis, transport and catabolism	Cytochrome P450	Flavonoid 3'-monooxygenase OS=Petunia hybrida OX=4102 GN=CYP75B2 PE=2 SV=1	Flavonoid 3'hydroxylase OS=Silene littorea OX=39892 PE=2 SV=1	Q	Secondary metabolites biosynthesis, transport and catabolism	PREDICTED: flavonoid 3'-monooxygenase [Beta vulgaris subsp. vulgaris]
Sugar	emmax	Chr5	20656939	5.45e-06	5.26	G/A	G:180_A:16	0.08	IMABv05g001270	-	20607426	20608635	5'_48304	--	--	Molecular Function: nucleic acid binding (GO:0003676);; Molecular Function: ATP binding (GO:0005524);	K18663|5.0e-27|bvg:104907877|K18663 activating signal cointegrator complex subunit 3 [EC:3.6.4.12] | (RefSeq) DExH-box ATP-dependent RNA helicase DExH14	[A]	RNA processing and modification	--	DExH-box ATP-dependent RNA helicase DExH14 OS=Arabidopsis thaliana OX=3702 GN=BRR2C PE=2 SV=1	Uncharacterized protein OS=Spinacia oleracea OX=3562 GN=SOVF_120440 PE=4 SV=1	A	RNA processing and modification	PREDICTED: DExH-box ATP-dependent RNA helicase DExH14 [Beta vulgaris subsp. vulgaris]
Sugar	emmax	Chr5	20656939	5.45e-06	5.26	G/A	G:180_A:16	0.08	IMABv05g001271	+	20635680	20636173	3'_20766	--	--	--	--	--	--	--	--	--	--	--	--
Sugar	emmax	Chr5	20656939	5.45e-06	5.26	G/A	G:180_A:16	0.08	IMABv05g001272	+	20648080	20653184	3'_3755	--	--	Molecular Function: obsolete pattern binding (GO:0001871);; Molecular Function: (1->3)-beta-D-glucan binding (GO:0001872);; Molecular Function: molecular_function (GO:0003674);; Molecular Function: catalytic activity (GO:0003824);; Molecular Function: hydrolase activity, hydrolyzing O-glycosyl compounds (GO:0004553);; Molecular Function: binding (GO:0005488);; Cellular Component: cellular_compone…	K19891|1.1e-18|gmx:100789267|K19891 glucan endo-1,3-beta-glucosidase 1/2/3 [EC:3.2.1.39] | (RefSeq) glucan endo-1,3-beta-glucosidase 3 isoform X1	--	--	X8 domain	PLASMODESMATA CALLOSE-BINDING PROTEIN 1 OS=Arabidopsis thaliana OX=3702 GN=PDCB1 PE=1 SV=1	X8 domain-containing protein OS=Spinacia oleracea OX=3562 GN=SOVF_096600 PE=4 SV=1	S	Function unknown	PREDICTED: PLASMODESMATA CALLOSE-BINDING PROTEIN 3 [Beta vulgaris subsp. vulgaris]
Sugar	emmax	Chr5	20656939	5.45e-06	5.26	G/A	G:180_A:16	0.08	IMABv05g001273	-	20687561	20689393	3'_30622	--	--	Cellular Component: chromatin (GO:0000785);; Molecular Function: molecular_function (GO:0003674);; Molecular Function: nucleic acid binding (GO:0003676);; Molecular Function: DNA binding (GO:0003677);; Molecular Function: chromatin binding (GO:0003682);; Molecular Function: catalytic activity (GO:0003824);; Molecular Function: helicase activity (GO:0004386);; Molecular Function: binding (GO:00054…	--	--	--	Tify domain binding domain	Increased DNA methylation 1 OS=Arabidopsis thaliana OX=3702 GN=IDM1 PE=1 SV=1	PHD-type domain-containing protein OS=Vitis vinifera OX=29760 GN=VITISV_029947 PE=4 SV=1	S	Function unknown	increased DNA methylation 1-like [Chenopodium quinoa]
Sugar	emmax	Chr5	20656939	5.45e-06	5.26	G/A	G:180_A:16	0.08	IMABv05g001274	+	20695078	20695959	5'_38139	[V]	Defense mechanisms	Cellular Component: nucleus (GO:0005634);	K11420|9.9e-34|hbr:110648349|K11420 [histone H3]-lysine9 N-trimethyltransferase EHMT [EC:2.1.1.355] | (RefSeq) uncharacterized protein LOC110648349	--	--	SAD/SRA domain	YDG domain-containing protein At5g47150 OS=Arabidopsis thaliana OX=3702 GN=At5g47150 PE=2 SV=1	YDG domain-containing protein OS=Spinacia oleracea OX=3562 GN=SOVF_043450 PE=4 SV=1	B	Chromatin structure and dynamics	PREDICTED: histone-lysine N-methyltransferase, H3 lysine-9 specific SUVH5-like [Beta vulgaris subsp. vulgaris]
Sugar	emmax	Chr5	20656939	5.45e-06	5.26	G/A	G:180_A:16	0.08	IMABv05g001275	+	20701548	20703358	5'_44609	[V]	Defense mechanisms	Cellular Component: nucleus (GO:0005634);	K11420|9.7e-46|fve:101300058|K11420 [histone H3]-lysine9 N-trimethyltransferase EHMT [EC:2.1.1.355] | (RefSeq) histone-lysine N-methyltransferase, H3 lysine-9 specific SUVH6	--	--	SAD/SRA domain	Histone-lysine N-methyltransferase, H3 lysine-9 specific SUVH5 OS=Arabidopsis thaliana OX=3702 GN=SUVH5 PE=1 SV=1	YDG domain-containing protein OS=Spinacia oleracea OX=3562 GN=SOVF_156130 PE=4 SV=1	B	Chromatin structure and dynamics	PREDICTED: histone-lysine N-methyltransferase, H3 lysine-9 specific SUVH6 [Beta vulgaris subsp. vulgaris]
Sugar	emmax	Chr5	20656939	5.45e-06	5.26	G/A	G:180_A:16	0.08	IMABv05g001276	+	20705678	20707696	5'_48739	--	--	Molecular Function: DNA binding (GO:0003677);; Molecular Function: DNA-binding transcription factor activity (GO:0003700);; Cellular Component: nucleus (GO:0005634);; Biological Process: regulation of transcription, DNA-templated (GO:0006355);	K09287|9.3e-14|lsv:111919359|K09287 RAV-like factor | (RefSeq) AP2/ERF and B3 domain-containing transcription factor At1g50680-like	--	--	AP2 domain	Ethylene-responsive transcription factor 5 OS=Nicotiana sylvestris OX=4096 GN=ERF5 PE=2 SV=1	AP2/ERF domain-containing protein OS=Spinacia oleracea OX=3562 GN=SOVF_064760 PE=4 SV=1	S	Function unknown	PREDICTED: AP2/ERF and B3 domain-containing transcription factor At1g50680 [Beta vulgaris subsp. vulgaris]
Sugar	emmax	Chr5	20656939	5.45e-06	5.26	G/A	G:180_A:16	0.08	IMABv05g001277	-	20708550	20711713	3'_51611	[G]	Carbohydrate transport and metabolism	Biological Process: biosynthetic process (GO:0009058);; Molecular Function: strictosidine synthase activity (GO:0016844);	K01757|1.7e-49|bna:106381362|K01757 strictosidine synthase [EC:4.3.3.2] | (RefSeq) protein STRICTOSIDINE SYNTHASE-LIKE 12-like	[R]	General function prediction only	Strictosidine synthase	Protein STRICTOSIDINE SYNTHASE-LIKE 10 OS=Arabidopsis thaliana OX=3702 GN=SSL10 PE=2 SV=1	Str_synth domain-containing protein OS=Spinacia oleracea OX=3562 GN=SOVF_075840 PE=3 SV=1	J	Translation, ribosomal structure and biogenesis	PREDICTED: protein STRICTOSIDINE SYNTHASE-LIKE 10-like [Beta vulgaris subsp. vulgaris]
Sugar	emmax	Chr5	20656939	5.45e-06	5.26	G/A	G:180_A:16	0.08	IMABv05g001278	-	20715922	20717113	3'_58983	[I]	Lipid transport and metabolism	Molecular Function: hydrolase activity (GO:0016787);	K13258|1.3e-78|ccaj:109794824|K13258 2-hydroxyisoflavanone dehydratase [EC:4.2.1.105] | (RefSeq) 2-hydroxyisoflavanone dehydratase-like	[V]	Defense mechanisms	alpha/beta hydrolase fold	2-hydroxyisoflavanone dehydratase OS=Glycyrrhiza echinata OX=46348 GN=HIDM PE=1 SV=1	Abhydrolase_3 domain-containing protein OS=Spinacia oleracea OX=3562 GN=SOVF_043460 PE=4 SV=1	V	Defense mechanisms	hypothetical protein BVRB_5g104940 [Beta vulgaris subsp. vulgaris]
Sugar	emmax	Chr5	20656939	5.45e-06	5.26	G/A	G:180_A:16	0.08	IMABv05g001279	+	20738668	20739864	5'_81729	[I]	Lipid transport and metabolism	Molecular Function: hydrolase activity (GO:0016787);	K13258|3.7e-81|ccaj:109794824|K13258 2-hydroxyisoflavanone dehydratase [EC:4.2.1.105] | (RefSeq) 2-hydroxyisoflavanone dehydratase-like	[V]	Defense mechanisms	alpha/beta hydrolase fold	2-hydroxyisoflavanone dehydratase OS=Glycyrrhiza echinata OX=46348 GN=HIDM PE=1 SV=1	Abhydrolase_3 domain-containing protein OS=Spinacia oleracea OX=3562 GN=SOVF_043460 PE=4 SV=1	V	Defense mechanisms	hypothetical protein BVRB_5g104940 [Beta vulgaris subsp. vulgaris]
Sugar	emmax	Chr5	20656939	5.45e-06	5.26	G/A	G:180_A:16	0.08	IMABv05g001280	+	20743998	20747228	5'_87059	[G]	Carbohydrate transport and metabolism	Biological Process: biosynthetic process (GO:0009058);; Molecular Function: strictosidine synthase activity (GO:0016844);	K01757|2.3e-49|bna:106381362|K01757 strictosidine synthase [EC:4.3.3.2] | (RefSeq) protein STRICTOSIDINE SYNTHASE-LIKE 12-like	[R]	General function prediction only	Strictosidine synthase	Protein STRICTOSIDINE SYNTHASE-LIKE 10 OS=Arabidopsis thaliana OX=3702 GN=SSL10 PE=2 SV=1	Str_synth domain-containing protein OS=Spinacia oleracea OX=3562 GN=SOVF_075840 PE=3 SV=1	J	Translation, ribosomal structure and biogenesis	PREDICTED: protein STRICTOSIDINE SYNTHASE-LIKE 10-like [Beta vulgaris subsp. vulgaris]
Sugar	emmax	Chr5	20656939	5.45e-06	5.26	G/A	G:180_A:16	0.08	IMABv05g001281	-	20748129	20748713	3'_91190	--	--	Molecular Function: DNA binding (GO:0003677);; Molecular Function: DNA-binding transcription factor activity (GO:0003700);; Cellular Component: nucleus (GO:0005634);	K09287|4.1e-19|pvu:PHAVU_007G002900g|K09287 RAV-like factor | (RefSeq) hypothetical protein	--	--	AP2 domain	APETALA2-like protein 4 OS=Oryza sativa subsp. japonica OX=39947 GN=AP2-4 PE=2 SV=2	AP2/ERF domain-containing protein OS=Spinacia oleracea OX=3562 GN=SOVF_064760 PE=4 SV=1	S	Function unknown	PREDICTED: AP2/ERF and B3 domain-containing transcription factor At1g50680 [Beta vulgaris subsp. vulgaris]
Sugar	emmax	Chr5	20656939	5.45e-06	5.26	G/A	G:180_A:16	0.08	IMABv05g001282	-	20752422	20754223	3'_95483	[V]	Defense mechanisms	Cellular Component: nucleus (GO:0005634);	K11420|2.2e-45|fve:101300058|K11420 [histone H3]-lysine9 N-trimethyltransferase EHMT [EC:2.1.1.355] | (RefSeq) histone-lysine N-methyltransferase, H3 lysine-9 specific SUVH6	--	--	SAD/SRA domain	Histone-lysine N-methyltransferase, H3 lysine-9 specific SUVH5 OS=Arabidopsis thaliana OX=3702 GN=SUVH5 PE=1 SV=1	YDG domain-containing protein OS=Spinacia oleracea OX=3562 GN=SOVF_156130 PE=4 SV=1	B	Chromatin structure and dynamics	PREDICTED: histone-lysine N-methyltransferase, H3 lysine-9 specific SUVH6 [Beta vulgaris subsp. vulgaris]
Sugar	emmax	Chr5	20656955	5.77e-06	5.24	A/G	A:174_G:16	0.08	IMABv05g001267	+	20559770	20563968	3'_92987	[O]	Posttranslational modification, protein turnover, chaperones	Molecular Function: ATP binding (GO:0005524);	K03695|0.0e+00|bvg:104907875|K03695 ATP-dependent Clp protease ATP-binding subunit ClpB | (RefSeq) chaperone protein ClpB1	[O]	Posttranslational modification, protein turnover, chaperones	AAA domain (Cdc48 subfamily)	Chaperone protein ClpB1 OS=Arabidopsis thaliana OX=3702 GN=CLPB1 PE=1 SV=2	Uncharacterized protein OS=Spinacia oleracea OX=3562 GN=SOVF_120460 PE=3 SV=1	O	Posttranslational modification, protein turnover, chaperones	PREDICTED: chaperone protein ClpB1 isoform X1 [Beta vulgaris subsp. vulgaris]
Sugar	emmax	Chr5	20656955	5.77e-06	5.24	A/G	A:174_G:16	0.08	IMABv05g001268	-	20592450	20593025	5'_63930	--	--	--	--	--	--	--	--	--	--	--	--
Sugar	emmax	Chr5	20656955	5.77e-06	5.24	A/G	A:174_G:16	0.08	IMABv05g001269	+	20598310	20604145	3'_52810	[QV]	--	Molecular Function: monooxygenase activity (GO:0004497);; Molecular Function: iron ion binding (GO:0005506);; Cellular Component: integral component of membrane (GO:0016021);; Molecular Function: oxidoreductase activity, acting on paired donors, with incorporation or reduction of molecular oxygen (GO:0016705);; Molecular Function: heme binding (GO:0020037);	K05280|5.8e-201|bvg:104907876|K05280 flavonoid 3'-monooxygenase [EC:1.14.14.82] | (RefSeq) flavonoid 3'-monooxygenase	[Q]	Secondary metabolites biosynthesis, transport and catabolism	Cytochrome P450	Flavonoid 3'-monooxygenase OS=Petunia hybrida OX=4102 GN=CYP75B2 PE=2 SV=1	Flavonoid 3'hydroxylase OS=Silene littorea OX=39892 PE=2 SV=1	Q	Secondary metabolites biosynthesis, transport and catabolism	PREDICTED: flavonoid 3'-monooxygenase [Beta vulgaris subsp. vulgaris]
Sugar	emmax	Chr5	20656955	5.77e-06	5.24	A/G	A:174_G:16	0.08	IMABv05g001270	-	20607426	20608635	5'_48320	--	--	Molecular Function: nucleic acid binding (GO:0003676);; Molecular Function: ATP binding (GO:0005524);	K18663|5.0e-27|bvg:104907877|K18663 activating signal cointegrator complex subunit 3 [EC:3.6.4.12] | (RefSeq) DExH-box ATP-dependent RNA helicase DExH14	[A]	RNA processing and modification	--	DExH-box ATP-dependent RNA helicase DExH14 OS=Arabidopsis thaliana OX=3702 GN=BRR2C PE=2 SV=1	Uncharacterized protein OS=Spinacia oleracea OX=3562 GN=SOVF_120440 PE=4 SV=1	A	RNA processing and modification	PREDICTED: DExH-box ATP-dependent RNA helicase DExH14 [Beta vulgaris subsp. vulgaris]
Sugar	emmax	Chr5	20656955	5.77e-06	5.24	A/G	A:174_G:16	0.08	IMABv05g001271	+	20635680	20636173	3'_20782	--	--	--	--	--	--	--	--	--	--	--	--
Sugar	emmax	Chr5	20656955	5.77e-06	5.24	A/G	A:174_G:16	0.08	IMABv05g001272	+	20648080	20653184	3'_3771	--	--	Molecular Function: obsolete pattern binding (GO:0001871);; Molecular Function: (1->3)-beta-D-glucan binding (GO:0001872);; Molecular Function: molecular_function (GO:0003674);; Molecular Function: catalytic activity (GO:0003824);; Molecular Function: hydrolase activity, hydrolyzing O-glycosyl compounds (GO:0004553);; Molecular Function: binding (GO:0005488);; Cellular Component: cellular_compone…	K19891|1.1e-18|gmx:100789267|K19891 glucan endo-1,3-beta-glucosidase 1/2/3 [EC:3.2.1.39] | (RefSeq) glucan endo-1,3-beta-glucosidase 3 isoform X1	--	--	X8 domain	PLASMODESMATA CALLOSE-BINDING PROTEIN 1 OS=Arabidopsis thaliana OX=3702 GN=PDCB1 PE=1 SV=1	X8 domain-containing protein OS=Spinacia oleracea OX=3562 GN=SOVF_096600 PE=4 SV=1	S	Function unknown	PREDICTED: PLASMODESMATA CALLOSE-BINDING PROTEIN 3 [Beta vulgaris subsp. vulgaris]
Sugar	emmax	Chr5	20656955	5.77e-06	5.24	A/G	A:174_G:16	0.08	IMABv05g001273	-	20687561	20689393	3'_30606	--	--	Cellular Component: chromatin (GO:0000785);; Molecular Function: molecular_function (GO:0003674);; Molecular Function: nucleic acid binding (GO:0003676);; Molecular Function: DNA binding (GO:0003677);; Molecular Function: chromatin binding (GO:0003682);; Molecular Function: catalytic activity (GO:0003824);; Molecular Function: helicase activity (GO:0004386);; Molecular Function: binding (GO:00054…	--	--	--	Tify domain binding domain	Increased DNA methylation 1 OS=Arabidopsis thaliana OX=3702 GN=IDM1 PE=1 SV=1	PHD-type domain-containing protein OS=Vitis vinifera OX=29760 GN=VITISV_029947 PE=4 SV=1	S	Function unknown	increased DNA methylation 1-like [Chenopodium quinoa]
Sugar	emmax	Chr5	20656955	5.77e-06	5.24	A/G	A:174_G:16	0.08	IMABv05g001274	+	20695078	20695959	5'_38123	[V]	Defense mechanisms	Cellular Component: nucleus (GO:0005634);	K11420|9.9e-34|hbr:110648349|K11420 [histone H3]-lysine9 N-trimethyltransferase EHMT [EC:2.1.1.355] | (RefSeq) uncharacterized protein LOC110648349	--	--	SAD/SRA domain	YDG domain-containing protein At5g47150 OS=Arabidopsis thaliana OX=3702 GN=At5g47150 PE=2 SV=1	YDG domain-containing protein OS=Spinacia oleracea OX=3562 GN=SOVF_043450 PE=4 SV=1	B	Chromatin structure and dynamics	PREDICTED: histone-lysine N-methyltransferase, H3 lysine-9 specific SUVH5-like [Beta vulgaris subsp. vulgaris]
Sugar	emmax	Chr5	20656955	5.77e-06	5.24	A/G	A:174_G:16	0.08	IMABv05g001275	+	20701548	20703358	5'_44593	[V]	Defense mechanisms	Cellular Component: nucleus (GO:0005634);	K11420|9.7e-46|fve:101300058|K11420 [histone H3]-lysine9 N-trimethyltransferase EHMT [EC:2.1.1.355] | (RefSeq) histone-lysine N-methyltransferase, H3 lysine-9 specific SUVH6	--	--	SAD/SRA domain	Histone-lysine N-methyltransferase, H3 lysine-9 specific SUVH5 OS=Arabidopsis thaliana OX=3702 GN=SUVH5 PE=1 SV=1	YDG domain-containing protein OS=Spinacia oleracea OX=3562 GN=SOVF_156130 PE=4 SV=1	B	Chromatin structure and dynamics	PREDICTED: histone-lysine N-methyltransferase, H3 lysine-9 specific SUVH6 [Beta vulgaris subsp. vulgaris]
Sugar	emmax	Chr5	20656955	5.77e-06	5.24	A/G	A:174_G:16	0.08	IMABv05g001276	+	20705678	20707696	5'_48723	--	--	Molecular Function: DNA binding (GO:0003677);; Molecular Function: DNA-binding transcription factor activity (GO:0003700);; Cellular Component: nucleus (GO:0005634);; Biological Process: regulation of transcription, DNA-templated (GO:0006355);	K09287|9.3e-14|lsv:111919359|K09287 RAV-like factor | (RefSeq) AP2/ERF and B3 domain-containing transcription factor At1g50680-like	--	--	AP2 domain	Ethylene-responsive transcription factor 5 OS=Nicotiana sylvestris OX=4096 GN=ERF5 PE=2 SV=1	AP2/ERF domain-containing protein OS=Spinacia oleracea OX=3562 GN=SOVF_064760 PE=4 SV=1	S	Function unknown	PREDICTED: AP2/ERF and B3 domain-containing transcription factor At1g50680 [Beta vulgaris subsp. vulgaris]
Sugar	emmax	Chr5	20656955	5.77e-06	5.24	A/G	A:174_G:16	0.08	IMABv05g001277	-	20708550	20711713	3'_51595	[G]	Carbohydrate transport and metabolism	Biological Process: biosynthetic process (GO:0009058);; Molecular Function: strictosidine synthase activity (GO:0016844);	K01757|1.7e-49|bna:106381362|K01757 strictosidine synthase [EC:4.3.3.2] | (RefSeq) protein STRICTOSIDINE SYNTHASE-LIKE 12-like	[R]	General function prediction only	Strictosidine synthase	Protein STRICTOSIDINE SYNTHASE-LIKE 10 OS=Arabidopsis thaliana OX=3702 GN=SSL10 PE=2 SV=1	Str_synth domain-containing protein OS=Spinacia oleracea OX=3562 GN=SOVF_075840 PE=3 SV=1	J	Translation, ribosomal structure and biogenesis	PREDICTED: protein STRICTOSIDINE SYNTHASE-LIKE 10-like [Beta vulgaris subsp. vulgaris]
Sugar	emmax	Chr5	20656955	5.77e-06	5.24	A/G	A:174_G:16	0.08	IMABv05g001278	-	20715922	20717113	3'_58967	[I]	Lipid transport and metabolism	Molecular Function: hydrolase activity (GO:0016787);	K13258|1.3e-78|ccaj:109794824|K13258 2-hydroxyisoflavanone dehydratase [EC:4.2.1.105] | (RefSeq) 2-hydroxyisoflavanone dehydratase-like	[V]	Defense mechanisms	alpha/beta hydrolase fold	2-hydroxyisoflavanone dehydratase OS=Glycyrrhiza echinata OX=46348 GN=HIDM PE=1 SV=1	Abhydrolase_3 domain-containing protein OS=Spinacia oleracea OX=3562 GN=SOVF_043460 PE=4 SV=1	V	Defense mechanisms	hypothetical protein BVRB_5g104940 [Beta vulgaris subsp. vulgaris]
Sugar	emmax	Chr5	20656955	5.77e-06	5.24	A/G	A:174_G:16	0.08	IMABv05g001279	+	20738668	20739864	5'_81713	[I]	Lipid transport and metabolism	Molecular Function: hydrolase activity (GO:0016787);	K13258|3.7e-81|ccaj:109794824|K13258 2-hydroxyisoflavanone dehydratase [EC:4.2.1.105] | (RefSeq) 2-hydroxyisoflavanone dehydratase-like	[V]	Defense mechanisms	alpha/beta hydrolase fold	2-hydroxyisoflavanone dehydratase OS=Glycyrrhiza echinata OX=46348 GN=HIDM PE=1 SV=1	Abhydrolase_3 domain-containing protein OS=Spinacia oleracea OX=3562 GN=SOVF_043460 PE=4 SV=1	V	Defense mechanisms	hypothetical protein BVRB_5g104940 [Beta vulgaris subsp. vulgaris]
Sugar	emmax	Chr5	20656955	5.77e-06	5.24	A/G	A:174_G:16	0.08	IMABv05g001280	+	20743998	20747228	5'_87043	[G]	Carbohydrate transport and metabolism	Biological Process: biosynthetic process (GO:0009058);; Molecular Function: strictosidine synthase activity (GO:0016844);	K01757|2.3e-49|bna:106381362|K01757 strictosidine synthase [EC:4.3.3.2] | (RefSeq) protein STRICTOSIDINE SYNTHASE-LIKE 12-like	[R]	General function prediction only	Strictosidine synthase	Protein STRICTOSIDINE SYNTHASE-LIKE 10 OS=Arabidopsis thaliana OX=3702 GN=SSL10 PE=2 SV=1	Str_synth domain-containing protein OS=Spinacia oleracea OX=3562 GN=SOVF_075840 PE=3 SV=1	J	Translation, ribosomal structure and biogenesis	PREDICTED: protein STRICTOSIDINE SYNTHASE-LIKE 10-like [Beta vulgaris subsp. vulgaris]
Sugar	emmax	Chr5	20656955	5.77e-06	5.24	A/G	A:174_G:16	0.08	IMABv05g001281	-	20748129	20748713	3'_91174	--	--	Molecular Function: DNA binding (GO:0003677);; Molecular Function: DNA-binding transcription factor activity (GO:0003700);; Cellular Component: nucleus (GO:0005634);	K09287|4.1e-19|pvu:PHAVU_007G002900g|K09287 RAV-like factor | (RefSeq) hypothetical protein	--	--	AP2 domain	APETALA2-like protein 4 OS=Oryza sativa subsp. japonica OX=39947 GN=AP2-4 PE=2 SV=2	AP2/ERF domain-containing protein OS=Spinacia oleracea OX=3562 GN=SOVF_064760 PE=4 SV=1	S	Function unknown	PREDICTED: AP2/ERF and B3 domain-containing transcription factor At1g50680 [Beta vulgaris subsp. vulgaris]
Sugar	emmax	Chr5	20656955	5.77e-06	5.24	A/G	A:174_G:16	0.08	IMABv05g001282	-	20752422	20754223	3'_95467	[V]	Defense mechanisms	Cellular Component: nucleus (GO:0005634);	K11420|2.2e-45|fve:101300058|K11420 [histone H3]-lysine9 N-trimethyltransferase EHMT [EC:2.1.1.355] | (RefSeq) histone-lysine N-methyltransferase, H3 lysine-9 specific SUVH6	--	--	SAD/SRA domain	Histone-lysine N-methyltransferase, H3 lysine-9 specific SUVH5 OS=Arabidopsis thaliana OX=3702 GN=SUVH5 PE=1 SV=1	YDG domain-containing protein OS=Spinacia oleracea OX=3562 GN=SOVF_156130 PE=4 SV=1	B	Chromatin structure and dynamics	PREDICTED: histone-lysine N-methyltransferase, H3 lysine-9 specific SUVH6 [Beta vulgaris subsp. vulgaris]
Sugar	emmax	Chr4	24348597	5.73e-06	5.24	A/T	A:178_T:12	0.06	IMABv04g005840	-	24248659	24258965	5'_89632	--	--	Molecular Function: DNA binding (GO:0003677);; Molecular Function: chromatin binding (GO:0003682);; Cellular Component: nucleus (GO:0005634);	--	--	--	SAWADEE domain	Protein SAWADEE HOMEODOMAIN HOMOLOG 2 OS=Arabidopsis thaliana OX=3702 GN=SHH2 PE=2 SV=1	Homeobox domain-containing protein OS=Spinacia oleracea OX=3562 GN=SOVF_023560 PE=4 SV=1	K	Transcription	PREDICTED: putative uncharacterized protein DDB_G0290521 [Beta vulgaris subsp. vulgaris]
Sugar	emmax	Chr4	24348597	5.73e-06	5.24	A/T	A:178_T:12	0.06	IMABv04g005841	-	24282373	24285312	5'_63285	--	--	Molecular Function: molecular_function (GO:0003674);; Molecular Function: nucleic acid binding (GO:0003676);; Molecular Function: RNA binding (GO:0003723);; Molecular Function: catalytic activity (GO:0003824);; Molecular Function: nuclease activity (GO:0004518);; Molecular Function: endonuclease activity (GO:0004519);; Molecular Function: binding (GO:0005488);; Cellular Component: cellular_compon…	--	[R]	General function prediction only	PPR repeat family	Pentatricopeptide repeat-containing protein At5g38730 OS=Arabidopsis thaliana OX=3702 GN=At5g38730 PE=2 SV=1	Uncharacterized protein OS=Spinacia oleracea OX=3562 GN=SOVF_178850 PE=4 SV=1	U	Intracellular trafficking, secretion, and vesicular transport	PREDICTED: pentatricopeptide repeat-containing protein At5g38730 [Beta vulgaris subsp. vulgaris]
Sugar	emmax	Chr4	24348597	5.73e-06	5.24	A/T	A:178_T:12	0.06	IMABv04g005842	+	24358177	24366486	5'_9580	--	--	Molecular Function: nucleic acid binding (GO:0003676);; Molecular Function: zinc ion binding (GO:0008270);	--	--	--	--	--	CCHC-type domain-containing protein (Fragment) OS=Spinacia oleracea OX=3562 GN=SOVF_037600 PE=4 SV=1	L	Replication, recombination and repair	hypothetical protein BVRB_4g078970 [Beta vulgaris subsp. vulgaris]
Sugar	emmax	Chr4	24348597	5.73e-06	5.24	A/T	A:178_T:12	0.06	IMABv04g005843	+	24383197	24384091	5'_34600	--	--	Molecular Function: nucleic acid binding (GO:0003676);; Biological Process: DNA integration (GO:0015074);; Molecular Function: kinase activity (GO:0016301);	--	--	--	--	--	Cysteine-rich RLK (Receptor-like protein kinase) 8 OS=Artemisia annua OX=35608 GN=CTI12_AA182380 PE=4 SV=1	L	Replication, recombination and repair	PREDICTED: uncharacterized protein LOC104898283 [Beta vulgaris subsp. vulgaris]
Sugar	emmax	Chr4	24348597	5.73e-06	5.24	A/T	A:178_T:12	0.06	IMABv04g005844	-	24391507	24406242	3'_42910	--	--	Molecular Function: nucleic acid binding (GO:0003676);; Biological Process: rRNA processing (GO:0006364);; Molecular Function: 3'-5' exonuclease activity (GO:0008408);	K18327|4.2e-142|bvg:104891447|K18327 RNA exonuclease 4 [EC:3.1.-.-] | (RefSeq) RNA exonuclease 4	[L]	Replication, recombination and repair	Exonuclease	Small RNA degrading nuclease 2 OS=Arabidopsis thaliana OX=3702 GN=SDN2 PE=2 SV=1	RNA exonuclease 4 OS=Spinacia oleracea OX=3562 GN=SOVF_077550 PE=3 SV=1	L	Replication, recombination and repair	PREDICTED: RNA exonuclease 4 [Beta vulgaris subsp. vulgaris]
Sugar	emmax	Chr4	24348597	5.73e-06	5.24	A/T	A:178_T:12	0.06	IMABv04g005845	+	24415097	24444426	5'_66500	--	--	--	K19041|1.5e-69|bvg:104891445|K19041 E3 ubiquitin-protein ligase RNF38/44 [EC:2.3.2.27] | (RefSeq) probable E3 ubiquitin-protein ligase HIP1	[O]	Posttranslational modification, protein turnover, chaperones	Ring finger domain	E3 ubiquitin-protein ligase MBR1 OS=Arabidopsis thaliana OX=3702 GN=MBR1 PE=1 SV=1	RING-type domain-containing protein OS=Spinacia oleracea OX=3562 GN=SOVF_171690 PE=4 SV=1	O	Posttranslational modification, protein turnover, chaperones	PREDICTED: probable E3 ubiquitin-protein ligase HIP1 [Beta vulgaris subsp. vulgaris]
Sugar	emmax	Chr4	24348611	6.49e-06	5.19	G/T	G:178_T:12	0.06	IMABv04g005840	-	24248659	24258965	5'_89646	--	--	Molecular Function: DNA binding (GO:0003677);; Molecular Function: chromatin binding (GO:0003682);; Cellular Component: nucleus (GO:0005634);	--	--	--	SAWADEE domain	Protein SAWADEE HOMEODOMAIN HOMOLOG 2 OS=Arabidopsis thaliana OX=3702 GN=SHH2 PE=2 SV=1	Homeobox domain-containing protein OS=Spinacia oleracea OX=3562 GN=SOVF_023560 PE=4 SV=1	K	Transcription	PREDICTED: putative uncharacterized protein DDB_G0290521 [Beta vulgaris subsp. vulgaris]
Sugar	emmax	Chr4	24348611	6.49e-06	5.19	G/T	G:178_T:12	0.06	IMABv04g005841	-	24282373	24285312	5'_63299	--	--	Molecular Function: molecular_function (GO:0003674);; Molecular Function: nucleic acid binding (GO:0003676);; Molecular Function: RNA binding (GO:0003723);; Molecular Function: catalytic activity (GO:0003824);; Molecular Function: nuclease activity (GO:0004518);; Molecular Function: endonuclease activity (GO:0004519);; Molecular Function: binding (GO:0005488);; Cellular Component: cellular_compon…	--	[R]	General function prediction only	PPR repeat family	Pentatricopeptide repeat-containing protein At5g38730 OS=Arabidopsis thaliana OX=3702 GN=At5g38730 PE=2 SV=1	Uncharacterized protein OS=Spinacia oleracea OX=3562 GN=SOVF_178850 PE=4 SV=1	U	Intracellular trafficking, secretion, and vesicular transport	PREDICTED: pentatricopeptide repeat-containing protein At5g38730 [Beta vulgaris subsp. vulgaris]
Sugar	emmax	Chr4	24348611	6.49e-06	5.19	G/T	G:178_T:12	0.06	IMABv04g005842	+	24358177	24366486	5'_9566	--	--	Molecular Function: nucleic acid binding (GO:0003676);; Molecular Function: zinc ion binding (GO:0008270);	--	--	--	--	--	CCHC-type domain-containing protein (Fragment) OS=Spinacia oleracea OX=3562 GN=SOVF_037600 PE=4 SV=1	L	Replication, recombination and repair	hypothetical protein BVRB_4g078970 [Beta vulgaris subsp. vulgaris]
Sugar	emmax	Chr4	24348611	6.49e-06	5.19	G/T	G:178_T:12	0.06	IMABv04g005843	+	24383197	24384091	5'_34586	--	--	Molecular Function: nucleic acid binding (GO:0003676);; Biological Process: DNA integration (GO:0015074);; Molecular Function: kinase activity (GO:0016301);	--	--	--	--	--	Cysteine-rich RLK (Receptor-like protein kinase) 8 OS=Artemisia annua OX=35608 GN=CTI12_AA182380 PE=4 SV=1	L	Replication, recombination and repair	PREDICTED: uncharacterized protein LOC104898283 [Beta vulgaris subsp. vulgaris]
Sugar	emmax	Chr4	24348611	6.49e-06	5.19	G/T	G:178_T:12	0.06	IMABv04g005844	-	24391507	24406242	3'_42896	--	--	Molecular Function: nucleic acid binding (GO:0003676);; Biological Process: rRNA processing (GO:0006364);; Molecular Function: 3'-5' exonuclease activity (GO:0008408);	K18327|4.2e-142|bvg:104891447|K18327 RNA exonuclease 4 [EC:3.1.-.-] | (RefSeq) RNA exonuclease 4	[L]	Replication, recombination and repair	Exonuclease	Small RNA degrading nuclease 2 OS=Arabidopsis thaliana OX=3702 GN=SDN2 PE=2 SV=1	RNA exonuclease 4 OS=Spinacia oleracea OX=3562 GN=SOVF_077550 PE=3 SV=1	L	Replication, recombination and repair	PREDICTED: RNA exonuclease 4 [Beta vulgaris subsp. vulgaris]
Sugar	emmax	Chr4	24348611	6.49e-06	5.19	G/T	G:178_T:12	0.06	IMABv04g005845	+	24415097	24444426	5'_66486	--	--	--	K19041|1.5e-69|bvg:104891445|K19041 E3 ubiquitin-protein ligase RNF38/44 [EC:2.3.2.27] | (RefSeq) probable E3 ubiquitin-protein ligase HIP1	[O]	Posttranslational modification, protein turnover, chaperones	Ring finger domain	E3 ubiquitin-protein ligase MBR1 OS=Arabidopsis thaliana OX=3702 GN=MBR1 PE=1 SV=1	RING-type domain-containing protein OS=Spinacia oleracea OX=3562 GN=SOVF_171690 PE=4 SV=1	O	Posttranslational modification, protein turnover, chaperones	PREDICTED: probable E3 ubiquitin-protein ligase HIP1 [Beta vulgaris subsp. vulgaris]
Sugar	emmax	Chr3	28774341	3.68e-07	6.43	C/A	C:188_A:26	0.12	IMABv03g010123	+	28680062	28683890	3'_90451	--	--	Molecular Function: peptidase activity (GO:0008233);	--	--	--	--	--	OTU-like cysteine protease family protein OS=Striga asiatica OX=4170 GN=STAS_06933 PE=4 SV=1	--	--	PREDICTED: uncharacterized protein LOC104897321 [Beta vulgaris subsp. vulgaris]
Sugar	emmax	Chr3	28774341	3.68e-07	6.43	C/A	C:188_A:26	0.12	IMABv03g010124	-	28684184	28690297	5'_84044	--	--	--	--	--	--	--	--	Uncharacterized protein OS=Beta vulgaris subsp. vulgaris OX=3555 GN=BVRB_2g045170 PE=4 SV=1	--	--	PREDICTED: serine/threonine-protein phosphatase 7 long form homolog [Beta vulgaris subsp. vulgaris]
Sugar	emmax	Chr3	28774341	3.68e-07	6.43	C/A	C:188_A:26	0.12	IMABv03g010125	-	28703519	28708877	5'_65464	--	--	--	--	--	--	--	--	--	--	--	PREDICTED: serine/threonine-protein phosphatase 7 long form homolog [Beta vulgaris subsp. vulgaris]
Sugar	emmax	Chr3	28774341	3.68e-07	6.43	C/A	C:188_A:26	0.12	IMABv03g010126	+	28713102	28756612	3'_17729	[K]	Transcription	Molecular Function: DNA binding (GO:0003677);; Molecular Function: DNA-directed 5'-3' RNA polymerase activity (GO:0003899);; Biological Process: transcription, DNA-templated (GO:0006351);	K03018|0.0e+00|bvg:104883712|K03018 DNA-directed RNA polymerase III subunit RPC1 [EC:2.7.7.6] | (RefSeq) DNA-directed RNA polymerase III subunit 1	[K]	Transcription	RNA polymerase Rpb1, domain 5	DNA-directed RNA polymerase III subunit 1 OS=Arabidopsis thaliana OX=3702 GN=NRPC1 PE=2 SV=1	DNA-directed RNA polymerase subunit OS=Beta vulgaris subsp. vulgaris OX=3555 GN=BVRB_002940 PE=3 SV=1	K	Transcription	PREDICTED: DNA-directed RNA polymerase III subunit 1 [Beta vulgaris subsp. vulgaris]
Sugar	emmax	Chr3	28774341	3.68e-07	6.43	C/A	C:188_A:26	0.12	IMABv03g010127	+	28864580	28878107	5'_90239	--	--	Molecular Function: microtubule motor activity (GO:0003777);; Molecular Function: ATP binding (GO:0005524);; Cellular Component: Golgi stack (GO:0005795);; Cellular Component: microtubule (GO:0005874);; Cellular Component: plasma membrane (GO:0005886);; Biological Process: microtubule-based movement (GO:0007018);; Biological Process: microtubule depolymerization (GO:0007019);; Molecular Function:…	K10393|0.0e+00|bvg:104884771|K10393 kinesin family member 2/24 | (RefSeq) kinesin-like protein KIN-13A	[Z]	Cytoskeleton	Kinesin motor domain	Kinesin-like protein KIN-13A OS=Arabidopsis thaliana OX=3702 GN=KIN13A PE=1 SV=1	Kinesin-like protein OS=Beta vulgaris subsp. vulgaris OX=3555 GN=BVRB_011930 PE=3 SV=1	Z	Cytoskeleton	PREDICTED: kinesin-like protein KIN-13A [Beta vulgaris subsp. vulgaris]
Sugar	emmax	Chr3	30089161	6.26e-07	6.2	C/A	C:191_A:29	0.13	IMABv03g010151	-	30016358	30023000	5'_66161	--	--	Cellular Component: mitochondrion (GO:0005739);	--	--	--	--	--	Uncharacterized protein OS=Beta vulgaris subsp. vulgaris OX=3555 GN=BVRB_004090 PE=4 SV=1	--	--	PREDICTED: uncharacterized protein LOC104883865 isoform X1 [Beta vulgaris subsp. vulgaris]
Sugar	emmax	Chr3	30089161	6.26e-07	6.2	C/A	C:191_A:29	0.13	IMABv03g010152	+	30036015	30038734	3'_50427	--	--	--	K00815|1.4e-33|jcu:105637437|K00815 tyrosine aminotransferase [EC:2.6.1.5] | (RefSeq) probable aminotransferase TAT2	--	--	--	--	Uncharacterized protein OS=Beta vulgaris subsp. vulgaris OX=3555 GN=BVRB_012090 PE=4 SV=1	--	--	hypothetical protein BVRB_012090 isoform A [Beta vulgaris subsp. vulgaris]
Sugar	emmax	Chr3	30089161	6.26e-07	6.2	C/A	C:191_A:29	0.13	IMABv03g010153	-	30038967	30062370	5'_26791	--	--	Molecular Function: DNA binding (GO:0003677);; Cellular Component: nucleus (GO:0005634);; Biological Process: transcription, DNA-templated (GO:0006351);; Cellular Component: transcription repressor complex (GO:0017053);	K03164|2.0e-24|bna:106383351|K03164 DNA topoisomerase II [EC:5.6.2.2] | (RefSeq) DNA topoisomerase 2-like	[BDT]	--	DIRP	Protein ALWAYS EARLY 3 OS=Arabidopsis thaliana OX=3702 GN=ALY3 PE=1 SV=1	SANT domain-containing protein OS=Beta vulgaris subsp. vulgaris OX=3555 GN=BVRB_012080 PE=4 SV=1	K	Transcription	PREDICTED: protein ALWAYS EARLY 3 isoform X1 [Beta vulgaris subsp. vulgaris]
Sugar	emmax	Chr3	30089161	6.26e-07	6.2	C/A	C:191_A:29	0.13	IMABv03g010154	+	30148508	30148935	5'_59347	--	--	--	--	--	--	--	--	Uncharacterized protein OS=Beta vulgaris subsp. vulgaris OX=3555 GN=BVRB_7g179110 PE=4 SV=1	--	--	hypothetical protein BVRB_7g179110 [Beta vulgaris subsp. vulgaris]
Sugar	emmax	Chr1	33558189	4.04e-06	5.39	C/T	C:150_T:42	0.22	IMABv01g025579	-	33497353	33500185	5'_58004	--	--	Molecular Function: electron transfer activity (GO:0009055);	--	--	--	Plastocyanin-like domain	Basic blue protein OS=Cucumis sativus OX=3659 PE=1 SV=1	Phytocyanin domain-containing protein OS=Beta vulgaris subsp. vulgaris OX=3555 GN=BVRB_1g023170 PE=4 SV=1	S	Function unknown	PREDICTED: basic blue protein [Beta vulgaris subsp. vulgaris]
Sugar	emmax	Chr1	33558189	4.04e-06	5.39	C/T	C:150_T:42	0.22	IMABv01g025580	-	33513951	33514465	5'_43724	--	--	Molecular Function: electron transfer activity (GO:0009055);	--	--	--	--	Basic blue protein OS=Arabidopsis thaliana OX=3702 GN=ARPN PE=2 SV=2	Phytocyanin domain-containing protein OS=Beta vulgaris subsp. vulgaris OX=3555 GN=BVRB_1g023180 PE=4 SV=1	S	Function unknown	PREDICTED: basic blue protein [Beta vulgaris subsp. vulgaris]
Sugar	emmax	Chr1	33558189	4.04e-06	5.39	C/T	C:150_T:42	0.22	IMABv01g025581	+	33534550	33534945	3'_23244	--	--	--	--	--	--	--	--	--	--	--	--
Sugar	emmax	Chr1	33558189	4.04e-06	5.39	C/T	C:150_T:42	0.22	IMABv01g025582	-	33541523	33548955	5'_9234	[C]	Energy production and conversion	Molecular Function: oxidoreductase activity, acting on the aldehyde or oxo group of donors, NAD or NADP as acceptor (GO:0016620);	K15015|1.1e-41|bvg:104899646|K15015 solute carrier family 32 (vesicular inhibitory amino acid transporter) | (RefSeq) vacuolar amino acid transporter 1-like	[C]	Energy production and conversion	Aldehyde dehydrogenase family	Betaine aldehyde dehydrogenase, chloroplastic OS=Beta vulgaris OX=161934 PE=2 SV=1	Aldedh domain-containing protein OS=Beta vulgaris subsp. vulgaris OX=3555 GN=BVRB_1g023190 PE=4 SV=1	E	Amino acid transport and metabolism	hypothetical protein BVRB_1g023190 isoform A [Beta vulgaris subsp. vulgaris]
Sugar	emmax	Chr1	33558189	4.04e-06	5.39	C/T	C:150_T:42	0.22	IMABv01g025583	-	33576335	33577845	3'_18146	--	--	--	--	--	--	--	--	--	--	--	--
Sugar	emmax	Chr1	33558189	4.04e-06	5.39	C/T	C:150_T:42	0.22	IMABv01g025584	+	33600210	33600930	5'_42021	--	--	--	--	--	--	--	--	--	--	--	--
Sugar	emmax	Chr1	33558189	4.04e-06	5.39	C/T	C:150_T:42	0.22	IMABv01g025585	-	33608390	33615635	3'_50201	[G]	Carbohydrate transport and metabolism	Molecular Function: catalytic activity (GO:0003824);	K01637|2.9e-11|cmo:103495946|K01637 isocitrate lyase [EC:4.1.3.1] | (RefSeq) isocitrate lyase	[C]	Energy production and conversion	Phosphoenolpyruvate phosphomutase	Petal death protein OS=Dianthus caryophyllus OX=3570 GN=PDP PE=1 SV=1	Uncharacterized protein OS=Beta vulgaris subsp. vulgaris OX=3555 GN=BVRB_1g023210 PE=4 SV=1	C	Energy production and conversion	PREDICTED: petal death protein [Beta vulgaris subsp. vulgaris]
Sugar	emmax	Chr1	33558189	4.04e-06	5.39	C/T	C:150_T:42	0.22	IMABv01g025586	-	33637662	33640685	3'_79473	[G]	Carbohydrate transport and metabolism	Molecular Function: catalytic activity (GO:0003824);	K01637|5.1e-10|jcu:105645378|K01637 isocitrate lyase [EC:4.1.3.1] | (RefSeq) isocitrate lyase	[C]	Energy production and conversion	Phosphoenolpyruvate phosphomutase	Petal death protein OS=Dianthus caryophyllus OX=3570 GN=PDP PE=1 SV=1	Uncharacterized protein OS=Beta vulgaris subsp. vulgaris OX=3555 GN=BVRB_1g023220 PE=4 SV=1	C	Energy production and conversion	PREDICTED: petal death protein [Beta vulgaris subsp. vulgaris]
Sugar	emmax	Chr1	33558189	4.04e-06	5.39	C/T	C:150_T:42	0.22	IMABv01g025587	-	33655500	33658905	3'_97311	[G]	Carbohydrate transport and metabolism	Molecular Function: catalytic activity (GO:0003824);	K01637|2.9e-11|cmo:103495946|K01637 isocitrate lyase [EC:4.1.3.1] | (RefSeq) isocitrate lyase	[C]	Energy production and conversion	Phosphoenolpyruvate phosphomutase	Petal death protein OS=Dianthus caryophyllus OX=3570 GN=PDP PE=1 SV=1	Uncharacterized protein OS=Beta vulgaris subsp. vulgaris OX=3555 GN=BVRB_1g023230 PE=4 SV=1	C	Energy production and conversion	PREDICTED: petal death protein [Beta vulgaris subsp. vulgaris]
Sugar	emmax	Chr1	39063586	8.71e-06	5.06	G/A	G:189_A:15	0.07	IMABv01g025732	-	39123835	39125939	3'_60249	--	--	--	--	--	--	--	--	--	--	--	--
Sugar	emmax	Chr1	39063586	8.71e-06	5.06	G/A	G:189_A:15	0.07	IMABv01g025733	+	39140204	39142917	5'_76618	--	--	--	K01051|1.3e-20|var:108341535|K01051 pectinesterase [EC:3.1.1.11] | (RefSeq) probable pectinesterase/pectinesterase inhibitor 58	[K]	Transcription	Myb/SANT-like DNA-binding domain	Trihelix transcription factor DF1 OS=Arabidopsis thaliana OX=3702 GN=DF1 PE=4 SV=1	Uncharacterized protein OS=Spinacia oleracea OX=3562 GN=SOVF_081010 PE=4 SV=1	K	Transcription	PREDICTED: trihelix transcription factor GT-2 [Beta vulgaris subsp. vulgaris]
Sugar	emmax	Chr6	45292912	1.71e-06	5.77	G/A	G:203_A:17	0.08	IMABv06g018226	-	45232039	45234008	5'_58904	--	--	--	K23877|3.6e-39|oeu:111400864|K23877 xyloglucan O-acetyltransferase | (RefSeq) protein ALTERED XYLOGLUCAN 4-like	--	--	GDSL/SGNH-like Acyl-Esterase family found in Pmr5 and Cas1p	Protein trichome birefringence OS=Arabidopsis thaliana OX=3702 GN=TBR PE=1 SV=1	PMR5N domain-containing protein OS=Beta vulgaris subsp. vulgaris OX=3555 GN=BVRB_9g225220 PE=3 SV=1	S	Function unknown	PREDICTED: protein PMR5 [Beta vulgaris subsp. vulgaris]
Sugar	emmax	Chr6	45292912	1.71e-06	5.77	G/A	G:203_A:17	0.08	IMABv06g018227	-	45242029	45242708	5'_50204	--	--	--	--	--	--	--	--	--	--	--	--
Sugar	emmax	Chr6	45292912	1.71e-06	5.77	G/A	G:203_A:17	0.08	IMABv06g018228	+	45248473	45249510	3'_43402	--	--	Molecular Function: nucleic acid binding (GO:0003676);; Molecular Function: RNA-DNA hybrid ribonuclease activity (GO:0004523);	--	--	--	zinc-binding in reverse transcriptase	--	Reverse transcriptase domain-containing protein OS=Beta vulgaris subsp. vulgaris OX=3555 PE=4 SV=1	E	Amino acid transport and metabolism	uncharacterized protein LOC110684687 [Chenopodium quinoa]
Sugar	emmax	Chr6	45292912	1.71e-06	5.77	G/A	G:203_A:17	0.08	IMABv06g018229	-	45266872	45276808	5'_16104	[D]	Cell cycle control, cell division, chromosome partitioning	Molecular Function: protein kinase activity (GO:0004672);; Molecular Function: ATP binding (GO:0005524);	K08819|9.8e-295|bvg:104896561|K08819 cyclin-dependent kinase 12/13 [EC:2.7.11.22 2.7.11.23] | (RefSeq) cyclin-dependent kinase C-2	[D]	Cell cycle control, cell division, chromosome partitioning	Protein kinase domain	Cyclin-dependent kinase C-1 OS=Arabidopsis thaliana OX=3702 GN=CDKC-1 PE=1 SV=1	Protein kinase domain-containing protein OS=Spinacia oleracea OX=3562 GN=SOVF_137020 PE=4 SV=1	T	Signal transduction mechanisms	PREDICTED: cyclin-dependent kinase C-2 isoform X1 [Beta vulgaris subsp. vulgaris]
Sugar	emmax	Chr6	45292912	1.71e-06	5.77	G/A	G:203_A:17	0.08	IMABv06g018230	+	45279843	45282444	3'_10468	--	--	Cellular Component: integral component of membrane (GO:0016021);	--	--	--	--	--	DDE Tnp4 domain-containing protein OS=Beta vulgaris subsp. vulgaris OX=3555 GN=BVRB_001860 PE=3 SV=1	L	Replication, recombination and repair	PREDICTED: uncharacterized protein LOC104896563 [Beta vulgaris subsp. vulgaris]
Sugar	emmax	Chr6	45292912	1.71e-06	5.77	G/A	G:203_A:17	0.08	IMABv06g018231	+	45285203	45293387	--	--	--	--	--	--	--	Putative gypsy type transposon	--	--	--	--	PREDICTED: uncharacterized protein LOC104896515 [Beta vulgaris subsp. vulgaris]
Sugar	emmax	Chr6	45292912	1.71e-06	5.77	G/A	G:203_A:17	0.08	IMABv06g018232	+	45326853	45329441	5'_33941	--	--	--	--	--	--	Plant mobile domain	--	PMD domain-containing protein OS=Vitis vinifera OX=29760 GN=VITISV_000588 PE=4 SV=1	S	Function unknown	uncharacterized protein LOC110696272 isoform X1 [Chenopodium quinoa]
Sugar	emmax	Chr6	45292912	1.71e-06	5.77	G/A	G:203_A:17	0.08	IMABv06g018233	+	45350525	45355306	5'_57613	--	--	Molecular Function: chromatin binding (GO:0003682);; Cellular Component: nucleus (GO:0005634);	K17361|3.3e-08|bvg:104889030|K17361 acyl-coenzyme A thioesterase 9 [EC:3.1.2.-] | (RefSeq) acyl-coenzyme A thioesterase 9, mitochondrial	[I]	Lipid transport and metabolism	--	--	Uncharacterized protein OS=Spinacia oleracea OX=3562 GN=SOVF_190500 PE=4 SV=1	K	Transcription	PREDICTED: uncharacterized protein LOC104885715 [Beta vulgaris subsp. vulgaris]
Sugar	emmax	Chr6	45292912	1.71e-06	5.77	G/A	G:203_A:17	0.08	IMABv06g018234	-	45366475	45370090	3'_73563	--	--	--	--	--	--	--	--	--	--	--	PREDICTED: transcription factor APG isoform X1 [Beta vulgaris subsp. vulgaris]
Sugar	emmax	Chr6	45292912	1.71e-06	5.77	G/A	G:203_A:17	0.08	IMABv06g018235	-	45382883	45384390	3'_89971	--	--	--	--	--	--	--	--	--	--	--	--
Sugar	emmax	Chr6	45311536	8.08e-08	7.09	A/G	A:209_G:15	0.07	IMABv06g018226	-	45232039	45234008	5'_77528	--	--	--	K23877|3.6e-39|oeu:111400864|K23877 xyloglucan O-acetyltransferase | (RefSeq) protein ALTERED XYLOGLUCAN 4-like	--	--	GDSL/SGNH-like Acyl-Esterase family found in Pmr5 and Cas1p	Protein trichome birefringence OS=Arabidopsis thaliana OX=3702 GN=TBR PE=1 SV=1	PMR5N domain-containing protein OS=Beta vulgaris subsp. vulgaris OX=3555 GN=BVRB_9g225220 PE=3 SV=1	S	Function unknown	PREDICTED: protein PMR5 [Beta vulgaris subsp. vulgaris]
Sugar	emmax	Chr6	45311536	8.08e-08	7.09	A/G	A:209_G:15	0.07	IMABv06g018227	-	45242029	45242708	5'_68828	--	--	--	--	--	--	--	--	--	--	--	--
Sugar	emmax	Chr6	45311536	8.08e-08	7.09	A/G	A:209_G:15	0.07	IMABv06g018228	+	45248473	45249510	3'_62026	--	--	Molecular Function: nucleic acid binding (GO:0003676);; Molecular Function: RNA-DNA hybrid ribonuclease activity (GO:0004523);	--	--	--	zinc-binding in reverse transcriptase	--	Reverse transcriptase domain-containing protein OS=Beta vulgaris subsp. vulgaris OX=3555 PE=4 SV=1	E	Amino acid transport and metabolism	uncharacterized protein LOC110684687 [Chenopodium quinoa]
Sugar	emmax	Chr6	45311536	8.08e-08	7.09	A/G	A:209_G:15	0.07	IMABv06g018229	-	45266872	45276808	5'_34728	[D]	Cell cycle control, cell division, chromosome partitioning	Molecular Function: protein kinase activity (GO:0004672);; Molecular Function: ATP binding (GO:0005524);	K08819|9.8e-295|bvg:104896561|K08819 cyclin-dependent kinase 12/13 [EC:2.7.11.22 2.7.11.23] | (RefSeq) cyclin-dependent kinase C-2	[D]	Cell cycle control, cell division, chromosome partitioning	Protein kinase domain	Cyclin-dependent kinase C-1 OS=Arabidopsis thaliana OX=3702 GN=CDKC-1 PE=1 SV=1	Protein kinase domain-containing protein OS=Spinacia oleracea OX=3562 GN=SOVF_137020 PE=4 SV=1	T	Signal transduction mechanisms	PREDICTED: cyclin-dependent kinase C-2 isoform X1 [Beta vulgaris subsp. vulgaris]
Sugar	emmax	Chr6	45311536	8.08e-08	7.09	A/G	A:209_G:15	0.07	IMABv06g018230	+	45279843	45282444	3'_29092	--	--	Cellular Component: integral component of membrane (GO:0016021);	--	--	--	--	--	DDE Tnp4 domain-containing protein OS=Beta vulgaris subsp. vulgaris OX=3555 GN=BVRB_001860 PE=3 SV=1	L	Replication, recombination and repair	PREDICTED: uncharacterized protein LOC104896563 [Beta vulgaris subsp. vulgaris]
Sugar	emmax	Chr6	45311536	8.08e-08	7.09	A/G	A:209_G:15	0.07	IMABv06g018231	+	45285203	45293387	3'_18149	--	--	--	--	--	--	Putative gypsy type transposon	--	--	--	--	PREDICTED: uncharacterized protein LOC104896515 [Beta vulgaris subsp. vulgaris]
Sugar	emmax	Chr6	45311536	8.08e-08	7.09	A/G	A:209_G:15	0.07	IMABv06g018232	+	45326853	45329441	5'_15317	--	--	--	--	--	--	Plant mobile domain	--	PMD domain-containing protein OS=Vitis vinifera OX=29760 GN=VITISV_000588 PE=4 SV=1	S	Function unknown	uncharacterized protein LOC110696272 isoform X1 [Chenopodium quinoa]
Sugar	emmax	Chr6	45311536	8.08e-08	7.09	A/G	A:209_G:15	0.07	IMABv06g018233	+	45350525	45355306	5'_38989	--	--	Molecular Function: chromatin binding (GO:0003682);; Cellular Component: nucleus (GO:0005634);	K17361|3.3e-08|bvg:104889030|K17361 acyl-coenzyme A thioesterase 9 [EC:3.1.2.-] | (RefSeq) acyl-coenzyme A thioesterase 9, mitochondrial	[I]	Lipid transport and metabolism	--	--	Uncharacterized protein OS=Spinacia oleracea OX=3562 GN=SOVF_190500 PE=4 SV=1	K	Transcription	PREDICTED: uncharacterized protein LOC104885715 [Beta vulgaris subsp. vulgaris]
Sugar	emmax	Chr6	45311536	8.08e-08	7.09	A/G	A:209_G:15	0.07	IMABv06g018234	-	45366475	45370090	3'_54939	--	--	--	--	--	--	--	--	--	--	--	PREDICTED: transcription factor APG isoform X1 [Beta vulgaris subsp. vulgaris]
Sugar	emmax	Chr6	45311536	8.08e-08	7.09	A/G	A:209_G:15	0.07	IMABv06g018235	-	45382883	45384390	3'_71347	--	--	--	--	--	--	--	--	--	--	--	--
Sugar	emmax	Chr6	45311536	8.08e-08	7.09	A/G	A:209_G:15	0.07	IMABv06g018236	+	45396275	45403290	5'_84739	--	--	Cellular Component: RNA polymerase V complex (GO:0000419);; Cellular Component: DNA-directed RNA polymerase complex (GO:0000428);; Molecular Function: molecular_function (GO:0003674);; Molecular Function: DNA binding (GO:0003677);; Molecular Function: catalytic activity (GO:0003824);; Molecular Function: DNA-directed 5'-3' RNA polymerase activity (GO:0003899);; Cellular Component: cellular_compon…	K16251|2.6e-32|soe:110798720|K16251 DNA-directed RNA polymerase V subunit 1 [EC:2.7.7.6] | (RefSeq) DNA-directed RNA polymerase V subunit 1	--	--	--	DNA-directed RNA polymerase V subunit 1 OS=Arabidopsis thaliana OX=3702 GN=NRPE1 PE=1 SV=1	DNA-directed RNA polymerase (Fragment) OS=Spinacia oleracea OX=3562 GN=NRPD1b PE=2 SV=1	K	Transcription	DNA-directed RNA polymerase alpha subunit, partial [Spinacia oleracea]
Sugar	emmax	Chr6	45324687	5.97e-06	5.22	A/G	A:194_G:14	0.07	IMABv06g018226	-	45232039	45234008	5'_90679	--	--	--	K23877|3.6e-39|oeu:111400864|K23877 xyloglucan O-acetyltransferase | (RefSeq) protein ALTERED XYLOGLUCAN 4-like	--	--	GDSL/SGNH-like Acyl-Esterase family found in Pmr5 and Cas1p	Protein trichome birefringence OS=Arabidopsis thaliana OX=3702 GN=TBR PE=1 SV=1	PMR5N domain-containing protein OS=Beta vulgaris subsp. vulgaris OX=3555 GN=BVRB_9g225220 PE=3 SV=1	S	Function unknown	PREDICTED: protein PMR5 [Beta vulgaris subsp. vulgaris]
Sugar	emmax	Chr6	45324687	5.97e-06	5.22	A/G	A:194_G:14	0.07	IMABv06g018227	-	45242029	45242708	5'_81979	--	--	--	--	--	--	--	--	--	--	--	--
Sugar	emmax	Chr6	45324687	5.97e-06	5.22	A/G	A:194_G:14	0.07	IMABv06g018228	+	45248473	45249510	3'_75177	--	--	Molecular Function: nucleic acid binding (GO:0003676);; Molecular Function: RNA-DNA hybrid ribonuclease activity (GO:0004523);	--	--	--	zinc-binding in reverse transcriptase	--	Reverse transcriptase domain-containing protein OS=Beta vulgaris subsp. vulgaris OX=3555 PE=4 SV=1	E	Amino acid transport and metabolism	uncharacterized protein LOC110684687 [Chenopodium quinoa]
Sugar	emmax	Chr6	45324687	5.97e-06	5.22	A/G	A:194_G:14	0.07	IMABv06g018229	-	45266872	45276808	5'_47879	[D]	Cell cycle control, cell division, chromosome partitioning	Molecular Function: protein kinase activity (GO:0004672);; Molecular Function: ATP binding (GO:0005524);	K08819|9.8e-295|bvg:104896561|K08819 cyclin-dependent kinase 12/13 [EC:2.7.11.22 2.7.11.23] | (RefSeq) cyclin-dependent kinase C-2	[D]	Cell cycle control, cell division, chromosome partitioning	Protein kinase domain	Cyclin-dependent kinase C-1 OS=Arabidopsis thaliana OX=3702 GN=CDKC-1 PE=1 SV=1	Protein kinase domain-containing protein OS=Spinacia oleracea OX=3562 GN=SOVF_137020 PE=4 SV=1	T	Signal transduction mechanisms	PREDICTED: cyclin-dependent kinase C-2 isoform X1 [Beta vulgaris subsp. vulgaris]
Sugar	emmax	Chr6	45324687	5.97e-06	5.22	A/G	A:194_G:14	0.07	IMABv06g018230	+	45279843	45282444	3'_42243	--	--	Cellular Component: integral component of membrane (GO:0016021);	--	--	--	--	--	DDE Tnp4 domain-containing protein OS=Beta vulgaris subsp. vulgaris OX=3555 GN=BVRB_001860 PE=3 SV=1	L	Replication, recombination and repair	PREDICTED: uncharacterized protein LOC104896563 [Beta vulgaris subsp. vulgaris]
Sugar	emmax	Chr6	45324687	5.97e-06	5.22	A/G	A:194_G:14	0.07	IMABv06g018231	+	45285203	45293387	3'_31300	--	--	--	--	--	--	Putative gypsy type transposon	--	--	--	--	PREDICTED: uncharacterized protein LOC104896515 [Beta vulgaris subsp. vulgaris]
Sugar	emmax	Chr6	45324687	5.97e-06	5.22	A/G	A:194_G:14	0.07	IMABv06g018232	+	45326853	45329441	5'_2166	--	--	--	--	--	--	Plant mobile domain	--	PMD domain-containing protein OS=Vitis vinifera OX=29760 GN=VITISV_000588 PE=4 SV=1	S	Function unknown	uncharacterized protein LOC110696272 isoform X1 [Chenopodium quinoa]
Sugar	emmax	Chr6	45324687	5.97e-06	5.22	A/G	A:194_G:14	0.07	IMABv06g018233	+	45350525	45355306	5'_25838	--	--	Molecular Function: chromatin binding (GO:0003682);; Cellular Component: nucleus (GO:0005634);	K17361|3.3e-08|bvg:104889030|K17361 acyl-coenzyme A thioesterase 9 [EC:3.1.2.-] | (RefSeq) acyl-coenzyme A thioesterase 9, mitochondrial	[I]	Lipid transport and metabolism	--	--	Uncharacterized protein OS=Spinacia oleracea OX=3562 GN=SOVF_190500 PE=4 SV=1	K	Transcription	PREDICTED: uncharacterized protein LOC104885715 [Beta vulgaris subsp. vulgaris]
Sugar	emmax	Chr6	45324687	5.97e-06	5.22	A/G	A:194_G:14	0.07	IMABv06g018234	-	45366475	45370090	3'_41788	--	--	--	--	--	--	--	--	--	--	--	PREDICTED: transcription factor APG isoform X1 [Beta vulgaris subsp. vulgaris]
Sugar	emmax	Chr6	45324687	5.97e-06	5.22	A/G	A:194_G:14	0.07	IMABv06g018235	-	45382883	45384390	3'_58196	--	--	--	--	--	--	--	--	--	--	--	--
Sugar	emmax	Chr6	45324687	5.97e-06	5.22	A/G	A:194_G:14	0.07	IMABv06g018236	+	45396275	45403290	5'_71588	--	--	Cellular Component: RNA polymerase V complex (GO:0000419);; Cellular Component: DNA-directed RNA polymerase complex (GO:0000428);; Molecular Function: molecular_function (GO:0003674);; Molecular Function: DNA binding (GO:0003677);; Molecular Function: catalytic activity (GO:0003824);; Molecular Function: DNA-directed 5'-3' RNA polymerase activity (GO:0003899);; Cellular Component: cellular_compon…	K16251|2.6e-32|soe:110798720|K16251 DNA-directed RNA polymerase V subunit 1 [EC:2.7.7.6] | (RefSeq) DNA-directed RNA polymerase V subunit 1	--	--	--	DNA-directed RNA polymerase V subunit 1 OS=Arabidopsis thaliana OX=3702 GN=NRPE1 PE=1 SV=1	DNA-directed RNA polymerase (Fragment) OS=Spinacia oleracea OX=3562 GN=NRPD1b PE=2 SV=1	K	Transcription	DNA-directed RNA polymerase alpha subunit, partial [Spinacia oleracea]
Sugar	emmax	Chr6	45324687	5.97e-06	5.22	A/G	A:194_G:14	0.07	IMABv06g018237	-	45413536	45415050	3'_88849	--	--	--	--	--	--	--	--	--	--	--	--
Sugar	emmax	Chr6	45324701	8.58e-06	5.07	A/G	A:188_G:14	0.07	IMABv06g018226	-	45232039	45234008	5'_90693	--	--	--	K23877|3.6e-39|oeu:111400864|K23877 xyloglucan O-acetyltransferase | (RefSeq) protein ALTERED XYLOGLUCAN 4-like	--	--	GDSL/SGNH-like Acyl-Esterase family found in Pmr5 and Cas1p	Protein trichome birefringence OS=Arabidopsis thaliana OX=3702 GN=TBR PE=1 SV=1	PMR5N domain-containing protein OS=Beta vulgaris subsp. vulgaris OX=3555 GN=BVRB_9g225220 PE=3 SV=1	S	Function unknown	PREDICTED: protein PMR5 [Beta vulgaris subsp. vulgaris]
Sugar	emmax	Chr6	45324701	8.58e-06	5.07	A/G	A:188_G:14	0.07	IMABv06g018227	-	45242029	45242708	5'_81993	--	--	--	--	--	--	--	--	--	--	--	--
Sugar	emmax	Chr6	45324701	8.58e-06	5.07	A/G	A:188_G:14	0.07	IMABv06g018228	+	45248473	45249510	3'_75191	--	--	Molecular Function: nucleic acid binding (GO:0003676);; Molecular Function: RNA-DNA hybrid ribonuclease activity (GO:0004523);	--	--	--	zinc-binding in reverse transcriptase	--	Reverse transcriptase domain-containing protein OS=Beta vulgaris subsp. vulgaris OX=3555 PE=4 SV=1	E	Amino acid transport and metabolism	uncharacterized protein LOC110684687 [Chenopodium quinoa]
Sugar	emmax	Chr6	45324701	8.58e-06	5.07	A/G	A:188_G:14	0.07	IMABv06g018229	-	45266872	45276808	5'_47893	[D]	Cell cycle control, cell division, chromosome partitioning	Molecular Function: protein kinase activity (GO:0004672);; Molecular Function: ATP binding (GO:0005524);	K08819|9.8e-295|bvg:104896561|K08819 cyclin-dependent kinase 12/13 [EC:2.7.11.22 2.7.11.23] | (RefSeq) cyclin-dependent kinase C-2	[D]	Cell cycle control, cell division, chromosome partitioning	Protein kinase domain	Cyclin-dependent kinase C-1 OS=Arabidopsis thaliana OX=3702 GN=CDKC-1 PE=1 SV=1	Protein kinase domain-containing protein OS=Spinacia oleracea OX=3562 GN=SOVF_137020 PE=4 SV=1	T	Signal transduction mechanisms	PREDICTED: cyclin-dependent kinase C-2 isoform X1 [Beta vulgaris subsp. vulgaris]
Sugar	emmax	Chr6	45324701	8.58e-06	5.07	A/G	A:188_G:14	0.07	IMABv06g018230	+	45279843	45282444	3'_42257	--	--	Cellular Component: integral component of membrane (GO:0016021);	--	--	--	--	--	DDE Tnp4 domain-containing protein OS=Beta vulgaris subsp. vulgaris OX=3555 GN=BVRB_001860 PE=3 SV=1	L	Replication, recombination and repair	PREDICTED: uncharacterized protein LOC104896563 [Beta vulgaris subsp. vulgaris]
Sugar	emmax	Chr6	45324701	8.58e-06	5.07	A/G	A:188_G:14	0.07	IMABv06g018231	+	45285203	45293387	3'_31314	--	--	--	--	--	--	Putative gypsy type transposon	--	--	--	--	PREDICTED: uncharacterized protein LOC104896515 [Beta vulgaris subsp. vulgaris]
Sugar	emmax	Chr6	45324701	8.58e-06	5.07	A/G	A:188_G:14	0.07	IMABv06g018232	+	45326853	45329441	5'_2152	--	--	--	--	--	--	Plant mobile domain	--	PMD domain-containing protein OS=Vitis vinifera OX=29760 GN=VITISV_000588 PE=4 SV=1	S	Function unknown	uncharacterized protein LOC110696272 isoform X1 [Chenopodium quinoa]
Sugar	emmax	Chr6	45324701	8.58e-06	5.07	A/G	A:188_G:14	0.07	IMABv06g018233	+	45350525	45355306	5'_25824	--	--	Molecular Function: chromatin binding (GO:0003682);; Cellular Component: nucleus (GO:0005634);	K17361|3.3e-08|bvg:104889030|K17361 acyl-coenzyme A thioesterase 9 [EC:3.1.2.-] | (RefSeq) acyl-coenzyme A thioesterase 9, mitochondrial	[I]	Lipid transport and metabolism	--	--	Uncharacterized protein OS=Spinacia oleracea OX=3562 GN=SOVF_190500 PE=4 SV=1	K	Transcription	PREDICTED: uncharacterized protein LOC104885715 [Beta vulgaris subsp. vulgaris]
Sugar	emmax	Chr6	45324701	8.58e-06	5.07	A/G	A:188_G:14	0.07	IMABv06g018234	-	45366475	45370090	3'_41774	--	--	--	--	--	--	--	--	--	--	--	PREDICTED: transcription factor APG isoform X1 [Beta vulgaris subsp. vulgaris]
Sugar	emmax	Chr6	45324701	8.58e-06	5.07	A/G	A:188_G:14	0.07	IMABv06g018235	-	45382883	45384390	3'_58182	--	--	--	--	--	--	--	--	--	--	--	--
Sugar	emmax	Chr6	45324701	8.58e-06	5.07	A/G	A:188_G:14	0.07	IMABv06g018236	+	45396275	45403290	5'_71574	--	--	Cellular Component: RNA polymerase V complex (GO:0000419);; Cellular Component: DNA-directed RNA polymerase complex (GO:0000428);; Molecular Function: molecular_function (GO:0003674);; Molecular Function: DNA binding (GO:0003677);; Molecular Function: catalytic activity (GO:0003824);; Molecular Function: DNA-directed 5'-3' RNA polymerase activity (GO:0003899);; Cellular Component: cellular_compon…	K16251|2.6e-32|soe:110798720|K16251 DNA-directed RNA polymerase V subunit 1 [EC:2.7.7.6] | (RefSeq) DNA-directed RNA polymerase V subunit 1	--	--	--	DNA-directed RNA polymerase V subunit 1 OS=Arabidopsis thaliana OX=3702 GN=NRPE1 PE=1 SV=1	DNA-directed RNA polymerase (Fragment) OS=Spinacia oleracea OX=3562 GN=NRPD1b PE=2 SV=1	K	Transcription	DNA-directed RNA polymerase alpha subunit, partial [Spinacia oleracea]
Sugar	emmax	Chr6	45324701	8.58e-06	5.07	A/G	A:188_G:14	0.07	IMABv06g018237	-	45413536	45415050	3'_88835	--	--	--	--	--	--	--	--	--	--	--	--
Sugar	emmax	Chr6	45324741	6.03e-06	5.22	G/C	G:196_C:14	0.07	IMABv06g018226	-	45232039	45234008	5'_90733	--	--	--	K23877|3.6e-39|oeu:111400864|K23877 xyloglucan O-acetyltransferase | (RefSeq) protein ALTERED XYLOGLUCAN 4-like	--	--	GDSL/SGNH-like Acyl-Esterase family found in Pmr5 and Cas1p	Protein trichome birefringence OS=Arabidopsis thaliana OX=3702 GN=TBR PE=1 SV=1	PMR5N domain-containing protein OS=Beta vulgaris subsp. vulgaris OX=3555 GN=BVRB_9g225220 PE=3 SV=1	S	Function unknown	PREDICTED: protein PMR5 [Beta vulgaris subsp. vulgaris]
Sugar	emmax	Chr6	45324741	6.03e-06	5.22	G/C	G:196_C:14	0.07	IMABv06g018227	-	45242029	45242708	5'_82033	--	--	--	--	--	--	--	--	--	--	--	--
Sugar	emmax	Chr6	45324741	6.03e-06	5.22	G/C	G:196_C:14	0.07	IMABv06g018228	+	45248473	45249510	3'_75231	--	--	Molecular Function: nucleic acid binding (GO:0003676);; Molecular Function: RNA-DNA hybrid ribonuclease activity (GO:0004523);	--	--	--	zinc-binding in reverse transcriptase	--	Reverse transcriptase domain-containing protein OS=Beta vulgaris subsp. vulgaris OX=3555 PE=4 SV=1	E	Amino acid transport and metabolism	uncharacterized protein LOC110684687 [Chenopodium quinoa]
Sugar	emmax	Chr6	45324741	6.03e-06	5.22	G/C	G:196_C:14	0.07	IMABv06g018229	-	45266872	45276808	5'_47933	[D]	Cell cycle control, cell division, chromosome partitioning	Molecular Function: protein kinase activity (GO:0004672);; Molecular Function: ATP binding (GO:0005524);	K08819|9.8e-295|bvg:104896561|K08819 cyclin-dependent kinase 12/13 [EC:2.7.11.22 2.7.11.23] | (RefSeq) cyclin-dependent kinase C-2	[D]	Cell cycle control, cell division, chromosome partitioning	Protein kinase domain	Cyclin-dependent kinase C-1 OS=Arabidopsis thaliana OX=3702 GN=CDKC-1 PE=1 SV=1	Protein kinase domain-containing protein OS=Spinacia oleracea OX=3562 GN=SOVF_137020 PE=4 SV=1	T	Signal transduction mechanisms	PREDICTED: cyclin-dependent kinase C-2 isoform X1 [Beta vulgaris subsp. vulgaris]
Sugar	emmax	Chr6	45324741	6.03e-06	5.22	G/C	G:196_C:14	0.07	IMABv06g018230	+	45279843	45282444	3'_42297	--	--	Cellular Component: integral component of membrane (GO:0016021);	--	--	--	--	--	DDE Tnp4 domain-containing protein OS=Beta vulgaris subsp. vulgaris OX=3555 GN=BVRB_001860 PE=3 SV=1	L	Replication, recombination and repair	PREDICTED: uncharacterized protein LOC104896563 [Beta vulgaris subsp. vulgaris]
Sugar	emmax	Chr6	45324741	6.03e-06	5.22	G/C	G:196_C:14	0.07	IMABv06g018231	+	45285203	45293387	3'_31354	--	--	--	--	--	--	Putative gypsy type transposon	--	--	--	--	PREDICTED: uncharacterized protein LOC104896515 [Beta vulgaris subsp. vulgaris]
Sugar	emmax	Chr6	45324741	6.03e-06	5.22	G/C	G:196_C:14	0.07	IMABv06g018232	+	45326853	45329441	5'_2112	--	--	--	--	--	--	Plant mobile domain	--	PMD domain-containing protein OS=Vitis vinifera OX=29760 GN=VITISV_000588 PE=4 SV=1	S	Function unknown	uncharacterized protein LOC110696272 isoform X1 [Chenopodium quinoa]
Sugar	emmax	Chr6	45324741	6.03e-06	5.22	G/C	G:196_C:14	0.07	IMABv06g018233	+	45350525	45355306	5'_25784	--	--	Molecular Function: chromatin binding (GO:0003682);; Cellular Component: nucleus (GO:0005634);	K17361|3.3e-08|bvg:104889030|K17361 acyl-coenzyme A thioesterase 9 [EC:3.1.2.-] | (RefSeq) acyl-coenzyme A thioesterase 9, mitochondrial	[I]	Lipid transport and metabolism	--	--	Uncharacterized protein OS=Spinacia oleracea OX=3562 GN=SOVF_190500 PE=4 SV=1	K	Transcription	PREDICTED: uncharacterized protein LOC104885715 [Beta vulgaris subsp. vulgaris]
Sugar	emmax	Chr6	45324741	6.03e-06	5.22	G/C	G:196_C:14	0.07	IMABv06g018234	-	45366475	45370090	3'_41734	--	--	--	--	--	--	--	--	--	--	--	PREDICTED: transcription factor APG isoform X1 [Beta vulgaris subsp. vulgaris]
Sugar	emmax	Chr6	45324741	6.03e-06	5.22	G/C	G:196_C:14	0.07	IMABv06g018235	-	45382883	45384390	3'_58142	--	--	--	--	--	--	--	--	--	--	--	--
Sugar	emmax	Chr6	45324741	6.03e-06	5.22	G/C	G:196_C:14	0.07	IMABv06g018236	+	45396275	45403290	5'_71534	--	--	Cellular Component: RNA polymerase V complex (GO:0000419);; Cellular Component: DNA-directed RNA polymerase complex (GO:0000428);; Molecular Function: molecular_function (GO:0003674);; Molecular Function: DNA binding (GO:0003677);; Molecular Function: catalytic activity (GO:0003824);; Molecular Function: DNA-directed 5'-3' RNA polymerase activity (GO:0003899);; Cellular Component: cellular_compon…	K16251|2.6e-32|soe:110798720|K16251 DNA-directed RNA polymerase V subunit 1 [EC:2.7.7.6] | (RefSeq) DNA-directed RNA polymerase V subunit 1	--	--	--	DNA-directed RNA polymerase V subunit 1 OS=Arabidopsis thaliana OX=3702 GN=NRPE1 PE=1 SV=1	DNA-directed RNA polymerase (Fragment) OS=Spinacia oleracea OX=3562 GN=NRPD1b PE=2 SV=1	K	Transcription	DNA-directed RNA polymerase alpha subunit, partial [Spinacia oleracea]
Sugar	emmax	Chr6	45324741	6.03e-06	5.22	G/C	G:196_C:14	0.07	IMABv06g018237	-	45413536	45415050	3'_88795	--	--	--	--	--	--	--	--	--	--	--	--
Sugar	emmax	Chr5	50728715	9.7e-07	6.01	C/T	C:201_T:13	0.06	IMABv05g002059	+	50648987	50653271	3'_75444	[J]	Translation, ribosomal structure and biogenesis	Cellular Component: cellular_component (GO:0005575);; Cellular Component: intracellular (GO:0005622);; Cellular Component: obsolete cell (GO:0005623);; Cellular Component: cytoplasm (GO:0005737);; Cellular Component: chloroplast (GO:0009507);; Cellular Component: plastid envelope (GO:0009526);; Cellular Component: plastid outer membrane (GO:0009527);; Cellular Component: plastid (GO:0009536);; Ce…	K01426|7.7e-65|atr:18440530|K01426 amidase [EC:3.5.1.4] | (RefSeq) amidase 1 isoform X1	[J]	Translation, ribosomal structure and biogenesis	Amidase	Outer envelope protein 64, chloroplastic OS=Arabidopsis thaliana OX=3702 GN=OEP64 PE=1 SV=1	TPR_REGION domain-containing protein OS=Beta vulgaris subsp. vulgaris OX=3555 GN=BVRB_5g112600 PE=4 SV=1	J	Translation, ribosomal structure and biogenesis	PREDICTED: uncharacterized protein LOC104893816 isoform X2 [Beta vulgaris subsp. vulgaris]
Sugar	emmax	Chr5	50728715	9.7e-07	6.01	C/T	C:201_T:13	0.06	IMABv05g002060	+	50663777	50664946	3'_63769	--	--	Cellular Component: cellular_component (GO:0005575);; Cellular Component: intracellular (GO:0005622);; Cellular Component: obsolete cell (GO:0005623);; Cellular Component: cytoplasm (GO:0005737);; Cellular Component: chloroplast (GO:0009507);; Cellular Component: plastid envelope (GO:0009526);; Cellular Component: plastid outer membrane (GO:0009527);; Cellular Component: plastid (GO:0009536);; Ce…	--	[J]	Translation, ribosomal structure and biogenesis	--	Outer envelope protein 64, chloroplastic OS=Arabidopsis thaliana OX=3702 GN=OEP64 PE=1 SV=1	TPR_REGION domain-containing protein OS=Beta vulgaris subsp. vulgaris OX=3555 GN=BVRB_5g112600 PE=4 SV=1	J	Translation, ribosomal structure and biogenesis	PREDICTED: uncharacterized protein LOC104893816 isoform X1 [Beta vulgaris subsp. vulgaris]
Sugar	emmax	Chr5	50728715	9.7e-07	6.01	C/T	C:201_T:13	0.06	IMABv05g002061	+	50672817	50689943	3'_38772	--	--	Molecular Function: protein binding (GO:0005515);; Cellular Component: cellular_component (GO:0005575);; Cellular Component: intracellular (GO:0005622);; Cellular Component: obsolete cell (GO:0005623);; Cellular Component: cytoplasm (GO:0005737);; Cellular Component: chloroplast (GO:0009507);; Cellular Component: plastid envelope (GO:0009526);; Cellular Component: plastid outer membrane (GO:00095…	K01426|9.0e-28|atr:18440530|K01426 amidase [EC:3.5.1.4] | (RefSeq) amidase 1 isoform X1	[R]	General function prediction only	Tetratricopeptide repeat	Translocon at the outer membrane of chloroplasts 64 OS=Pisum sativum OX=3888 GN=TOC64 PE=1 SV=1	TPR_REGION domain-containing protein OS=Beta vulgaris subsp. vulgaris OX=3555 GN=BVRB_5g112600 PE=4 SV=1	J	Translation, ribosomal structure and biogenesis	PREDICTED: uncharacterized protein LOC104893816 isoform X1 [Beta vulgaris subsp. vulgaris]
Sugar	emmax	Chr5	50728715	9.7e-07	6.01	C/T	C:201_T:13	0.06	IMABv05g002062	-	50692892	50706592	5'_22123	[M]	Cell wall/membrane/envelope biogenesis	Molecular Function: protein kinase activity (GO:0004672);; Molecular Function: ATP binding (GO:0005524);	K04424|3.2e-70|psom:113347880|K04424 sterile alpha motif and leucine zipper containing kinase AZK [EC:2.7.11.25] | (RefSeq) probable serine/threonine-protein kinase SIS8	[T]	Signal transduction mechanisms	Protein tyrosine and serine/threonine kinase	Probable serine/threonine-protein kinase SIS8 OS=Arabidopsis thaliana OX=3702 GN=SIS8 PE=1 SV=1	Protein kinase domain-containing protein OS=Beta vulgaris subsp. vulgaris OX=3555 GN=BVRB_5g112590 PE=4 SV=1	T	Signal transduction mechanisms	PREDICTED: serine/threonine-protein kinase EDR1 [Beta vulgaris subsp. vulgaris]
Sugar	emmax	Chr5	50728715	9.7e-07	6.01	C/T	C:201_T:13	0.06	IMABv05g002063	-	50721768	50723342	5'_5373	--	--	Molecular Function: protein kinase activity (GO:0004672);; Molecular Function: ATP binding (GO:0005524);	K04424|2.7e-19|fve:101308436|K04424 sterile alpha motif and leucine zipper containing kinase AZK [EC:2.7.11.25] | (RefSeq) serine/threonine-protein kinase EDR1	[T]	Signal transduction mechanisms	--	Probable serine/threonine-protein kinase SIS8 OS=Arabidopsis thaliana OX=3702 GN=SIS8 PE=1 SV=1	Protein kinase domain-containing protein OS=Beta vulgaris subsp. vulgaris OX=3555 GN=BVRB_5g112590 PE=4 SV=1	T	Signal transduction mechanisms	PREDICTED: serine/threonine-protein kinase EDR1 [Beta vulgaris subsp. vulgaris]
Sugar	emmax	Chr5	50728715	9.7e-07	6.01	C/T	C:201_T:13	0.06	IMABv05g002064	-	50734083	50740562	3'_5368	--	--	Molecular Function: protein kinase activity (GO:0004672);; Molecular Function: ATP binding (GO:0005524);	K04424|1.1e-18|ath:AT5G11850|K04424 sterile alpha motif and leucine zipper containing kinase AZK [EC:2.7.11.25] | (RefSeq) Protein kinase superfamily protein	[T]	Signal transduction mechanisms	--	Probable serine/threonine-protein kinase SIS8 OS=Arabidopsis thaliana OX=3702 GN=SIS8 PE=1 SV=1	Protein kinase domain-containing protein OS=Beta vulgaris subsp. vulgaris OX=3555 GN=BVRB_5g112590 PE=4 SV=1	T	Signal transduction mechanisms	PREDICTED: serine/threonine-protein kinase EDR1 [Beta vulgaris subsp. vulgaris]
Sugar	emmax	Chr5	50728715	9.7e-07	6.01	C/T	C:201_T:13	0.06	IMABv05g002065	-	50746601	50759412	3'_17886	--	--	Molecular Function: protein kinase activity (GO:0004672);; Molecular Function: ATP binding (GO:0005524);	K04424|3.4e-56|cpap:110822048|K04424 sterile alpha motif and leucine zipper containing kinase AZK [EC:2.7.11.25] | (RefSeq) probable serine/threonine-protein kinase SIS8	[T]	Signal transduction mechanisms	Ethylene-responsive protein kinase Le-CTR1	Probable serine/threonine-protein kinase SIS8 OS=Arabidopsis thaliana OX=3702 GN=SIS8 PE=1 SV=1	Protein kinase domain-containing protein OS=Beta vulgaris subsp. vulgaris OX=3555 GN=BVRB_5g112590 PE=4 SV=1	T	Signal transduction mechanisms	PREDICTED: serine/threonine-protein kinase EDR1 [Beta vulgaris subsp. vulgaris]
Sugar	emmax	Chr5	50728715	9.7e-07	6.01	C/T	C:201_T:13	0.06	IMABv05g002066	-	50807743	50812310	3'_79028	--	--	--	--	--	--	Domain of unknown function (DUF3527)	--	Uncharacterized protein OS=Beta vulgaris subsp. vulgaris OX=3555 GN=BVRB_5g112580 PE=4 SV=1	S	Function unknown	PREDICTED: uncharacterized protein LOC104893813 [Beta vulgaris subsp. vulgaris]
Sugar	emmax	Chr6	56607638	7.86e-06	5.1	G/T	G:154_T:30	0.16	IMABv06g018552	-	56519556	56520765	5'_86873	--	--	--	--	--	--	--	--	Uncharacterized protein OS=Beta vulgaris subsp. vulgaris OX=3555 GN=BVRB_7g177440 PE=4 SV=1	--	--	PREDICTED: uncharacterized protein LOC104896310 [Beta vulgaris subsp. vulgaris]
Sugar	emmax	Chr6	56607638	7.86e-06	5.1	G/T	G:154_T:30	0.16	IMABv06g018553	+	56555120	56572314	3'_35324	--	--	Cellular Component: integral component of membrane (GO:0016021);	--	--	--	--	--	Uncharacterized protein OS=Spinacia oleracea OX=3562 GN=SOVF_061580 PE=4 SV=1	S	Function unknown	PREDICTED: uncharacterized protein LOC104896309 isoform X1 [Beta vulgaris subsp. vulgaris]
Sugar	emmax	Chr6	56607638	7.86e-06	5.1	G/T	G:154_T:30	0.16	IMABv06g018554	+	56594780	56597631	3'_10007	--	--	Molecular Function: adenosylmethionine decarboxylase activity (GO:0004014);; Biological Process: S-adenosylmethioninamine biosynthetic process (GO:0006557);; Biological Process: spermine biosynthetic process (GO:0006597);; Biological Process: spermidine biosynthetic process (GO:0008295);	K01611|2.9e-135|bvg:104896306|K01611 S-adenosylmethionine decarboxylase [EC:4.1.1.50] | (RefSeq) S-adenosylmethionine decarboxylase proenzyme-like	[T]	Signal transduction mechanisms	Adenosylmethionine decarboxylase	S-adenosylmethionine decarboxylase proenzyme OS=Spinacia oleracea OX=3562 GN=SAMDC PE=2 SV=1	S-adenosylmethionine decarboxylase proenzyme OS=Spinacia oleracea OX=3562 GN=SOVF_049090 PE=3 SV=1	T	Signal transduction mechanisms	PREDICTED: S-adenosylmethionine decarboxylase proenzyme-like [Beta vulgaris subsp. vulgaris]
Sugar	emmax	Chr6	56607638	7.86e-06	5.1	G/T	G:154_T:30	0.16	IMABv06g018555	+	56621873	56623161	5'_14235	--	--	--	--	--	--	--	--	--	--	--	hypothetical protein BVRB_8g197140 [Beta vulgaris subsp. vulgaris]
Sugar	emmax	Chr6	56607638	7.86e-06	5.1	G/T	G:154_T:30	0.16	IMABv06g018556	+	56635283	56636075	5'_27645	--	--	--	--	--	--	--	--	--	--	--	--
Sugar	emmax	Chr6	56607638	7.86e-06	5.1	G/T	G:154_T:30	0.16	IMABv06g018557	+	56670643	56676569	5'_63005	--	--	Molecular Function: protein serine/threonine kinase activity (GO:0004674);; Molecular Function: ATP binding (GO:0005524);; Cellular Component: integral component of membrane (GO:0016021);	K13418|1.6e-160|ppp:112278174|K13418 somatic embryogenesis receptor kinase 1 [EC:2.7.10.1 2.7.11.1] | (RefSeq) LRR receptor kinase BAK1-like	--	--	Protein kinase domain	Protein NSP-INTERACTING KINASE 1 OS=Arabidopsis thaliana OX=3702 GN=NIK1 PE=1 SV=1	Protein kinase domain OS=Macleaya cordata OX=56857 GN=BVC80_9011g28 PE=3 SV=1	T	Signal transduction mechanisms	PREDICTED: protein NSP-INTERACTING KINASE 1-like [Beta vulgaris subsp. vulgaris]
Sugar	emmax	Chr6	56607638	7.86e-06	5.1	G/T	G:154_T:30	0.16	IMABv06g018558	-	56679535	56682598	3'_71897	--	--	--	K01322|4.3e-08|csat:104767606|K01322 prolyl oligopeptidase [EC:3.4.21.26] | (RefSeq) putative F-box/LRR-repeat protein At3g18150	--	--	FBD	F-box/FBD/LRR-repeat protein At1g13570 OS=Arabidopsis thaliana OX=3702 GN=At1g13570 PE=2 SV=1	FBD domain-containing protein OS=Spinacia oleracea OX=3562 GN=SOVF_147270 PE=4 SV=1	S	Function unknown	PREDICTED: F-box/FBD/LRR-repeat protein At1g13570 [Beta vulgaris subsp. vulgaris]
Sugar	emmax	Chr6	56607638	7.86e-06	5.1	G/T	G:154_T:30	0.16	IMABv06g018559	+	56684533	56698743	5'_76895	--	--	Biological Process: reproduction (GO:0000003);; Biological Process: developmental process involved in reproduction (GO:0003006);; Cellular Component: cellular_component (GO:0005575);; Cellular Component: intracellular (GO:0005622);; Cellular Component: obsolete cell (GO:0005623);; Cellular Component: cytoplasm (GO:0005737);; Biological Process: protein folding (GO:0006457);; Biological Process: p…	K21768|2.4e-290|bvg:104896303|K21768 tubulin-specific chaperone E | (RefSeq) tubulin-folding cofactor E	[S]	Function unknown	CAP-Gly domain	Tubulin-folding cofactor E OS=Arabidopsis thaliana OX=3702 GN=TFCE PE=2 SV=1	CAP-Gly domain-containing protein OS=Spinacia oleracea OX=3562 GN=SOVF_133110 PE=4 SV=1	D	Cell cycle control, cell division, chromosome partitioning	PREDICTED: tubulin-folding cofactor E [Beta vulgaris subsp. vulgaris]
Sugar	emmax	Chr6	56607638	7.86e-06	5.1	G/T	G:154_T:30	0.16	IMABv06g018560	-	56701614	56704068	3'_93976	--	--	--	--	--	--	--	--	--	E	Amino acid transport and metabolism	uncharacterized protein LOC110775387 [Spinacia oleracea]
Sugar	emmax	Chr6	56607638	7.86e-06	5.1	G/T	G:154_T:30	0.16	IMABv06g018561	+	56706573	56708427	5'_98935	--	--	--	--	--	--	Domain of unknown function (DUF4283)	--	PREDICTED: reverse mRNAase OS=Prunus dulcis OX=3755 GN=ALMOND_2B010586 PE=4 SV=1	S	Function unknown	uncharacterized protein LOC110775387 [Spinacia oleracea]
Sugar	emmax	Chr6	56609129	3.32e-06	5.48	G/A	G:198_A:30	0.13	IMABv06g018552	-	56519556	56520765	5'_88364	--	--	--	--	--	--	--	--	Uncharacterized protein OS=Beta vulgaris subsp. vulgaris OX=3555 GN=BVRB_7g177440 PE=4 SV=1	--	--	PREDICTED: uncharacterized protein LOC104896310 [Beta vulgaris subsp. vulgaris]
Sugar	emmax	Chr6	56609129	3.32e-06	5.48	G/A	G:198_A:30	0.13	IMABv06g018553	+	56555120	56572314	3'_36815	--	--	Cellular Component: integral component of membrane (GO:0016021);	--	--	--	--	--	Uncharacterized protein OS=Spinacia oleracea OX=3562 GN=SOVF_061580 PE=4 SV=1	S	Function unknown	PREDICTED: uncharacterized protein LOC104896309 isoform X1 [Beta vulgaris subsp. vulgaris]
Sugar	emmax	Chr6	56609129	3.32e-06	5.48	G/A	G:198_A:30	0.13	IMABv06g018554	+	56594780	56597631	3'_11498	--	--	Molecular Function: adenosylmethionine decarboxylase activity (GO:0004014);; Biological Process: S-adenosylmethioninamine biosynthetic process (GO:0006557);; Biological Process: spermine biosynthetic process (GO:0006597);; Biological Process: spermidine biosynthetic process (GO:0008295);	K01611|2.9e-135|bvg:104896306|K01611 S-adenosylmethionine decarboxylase [EC:4.1.1.50] | (RefSeq) S-adenosylmethionine decarboxylase proenzyme-like	[T]	Signal transduction mechanisms	Adenosylmethionine decarboxylase	S-adenosylmethionine decarboxylase proenzyme OS=Spinacia oleracea OX=3562 GN=SAMDC PE=2 SV=1	S-adenosylmethionine decarboxylase proenzyme OS=Spinacia oleracea OX=3562 GN=SOVF_049090 PE=3 SV=1	T	Signal transduction mechanisms	PREDICTED: S-adenosylmethionine decarboxylase proenzyme-like [Beta vulgaris subsp. vulgaris]
Sugar	emmax	Chr6	56609129	3.32e-06	5.48	G/A	G:198_A:30	0.13	IMABv06g018555	+	56621873	56623161	5'_12744	--	--	--	--	--	--	--	--	--	--	--	hypothetical protein BVRB_8g197140 [Beta vulgaris subsp. vulgaris]
Sugar	emmax	Chr6	56609129	3.32e-06	5.48	G/A	G:198_A:30	0.13	IMABv06g018556	+	56635283	56636075	5'_26154	--	--	--	--	--	--	--	--	--	--	--	--
Sugar	emmax	Chr6	56609129	3.32e-06	5.48	G/A	G:198_A:30	0.13	IMABv06g018557	+	56670643	56676569	5'_61514	--	--	Molecular Function: protein serine/threonine kinase activity (GO:0004674);; Molecular Function: ATP binding (GO:0005524);; Cellular Component: integral component of membrane (GO:0016021);	K13418|1.6e-160|ppp:112278174|K13418 somatic embryogenesis receptor kinase 1 [EC:2.7.10.1 2.7.11.1] | (RefSeq) LRR receptor kinase BAK1-like	--	--	Protein kinase domain	Protein NSP-INTERACTING KINASE 1 OS=Arabidopsis thaliana OX=3702 GN=NIK1 PE=1 SV=1	Protein kinase domain OS=Macleaya cordata OX=56857 GN=BVC80_9011g28 PE=3 SV=1	T	Signal transduction mechanisms	PREDICTED: protein NSP-INTERACTING KINASE 1-like [Beta vulgaris subsp. vulgaris]
Sugar	emmax	Chr6	56609129	3.32e-06	5.48	G/A	G:198_A:30	0.13	IMABv06g018558	-	56679535	56682598	3'_70406	--	--	--	K01322|4.3e-08|csat:104767606|K01322 prolyl oligopeptidase [EC:3.4.21.26] | (RefSeq) putative F-box/LRR-repeat protein At3g18150	--	--	FBD	F-box/FBD/LRR-repeat protein At1g13570 OS=Arabidopsis thaliana OX=3702 GN=At1g13570 PE=2 SV=1	FBD domain-containing protein OS=Spinacia oleracea OX=3562 GN=SOVF_147270 PE=4 SV=1	S	Function unknown	PREDICTED: F-box/FBD/LRR-repeat protein At1g13570 [Beta vulgaris subsp. vulgaris]
Sugar	emmax	Chr6	56609129	3.32e-06	5.48	G/A	G:198_A:30	0.13	IMABv06g018559	+	56684533	56698743	5'_75404	--	--	Biological Process: reproduction (GO:0000003);; Biological Process: developmental process involved in reproduction (GO:0003006);; Cellular Component: cellular_component (GO:0005575);; Cellular Component: intracellular (GO:0005622);; Cellular Component: obsolete cell (GO:0005623);; Cellular Component: cytoplasm (GO:0005737);; Biological Process: protein folding (GO:0006457);; Biological Process: p…	K21768|2.4e-290|bvg:104896303|K21768 tubulin-specific chaperone E | (RefSeq) tubulin-folding cofactor E	[S]	Function unknown	CAP-Gly domain	Tubulin-folding cofactor E OS=Arabidopsis thaliana OX=3702 GN=TFCE PE=2 SV=1	CAP-Gly domain-containing protein OS=Spinacia oleracea OX=3562 GN=SOVF_133110 PE=4 SV=1	D	Cell cycle control, cell division, chromosome partitioning	PREDICTED: tubulin-folding cofactor E [Beta vulgaris subsp. vulgaris]
Sugar	emmax	Chr6	56609129	3.32e-06	5.48	G/A	G:198_A:30	0.13	IMABv06g018560	-	56701614	56704068	3'_92485	--	--	--	--	--	--	--	--	--	E	Amino acid transport and metabolism	uncharacterized protein LOC110775387 [Spinacia oleracea]
Sugar	emmax	Chr6	56609129	3.32e-06	5.48	G/A	G:198_A:30	0.13	IMABv06g018561	+	56706573	56708427	5'_97444	--	--	--	--	--	--	Domain of unknown function (DUF4283)	--	PREDICTED: reverse mRNAase OS=Prunus dulcis OX=3755 GN=ALMOND_2B010586 PE=4 SV=1	S	Function unknown	uncharacterized protein LOC110775387 [Spinacia oleracea]
Sugar	emmax	Chr6	56710743	4.47e-06	5.35	C/T	C:197_T:21	0.1	IMABv06g018555	+	56621873	56623161	3'_87582	--	--	--	--	--	--	--	--	--	--	--	hypothetical protein BVRB_8g197140 [Beta vulgaris subsp. vulgaris]
Sugar	emmax	Chr6	56710743	4.47e-06	5.35	C/T	C:197_T:21	0.1	IMABv06g018556	+	56635283	56636075	3'_74668	--	--	--	--	--	--	--	--	--	--	--	--
Sugar	emmax	Chr6	56710743	4.47e-06	5.35	C/T	C:197_T:21	0.1	IMABv06g018557	+	56670643	56676569	3'_34174	--	--	Molecular Function: protein serine/threonine kinase activity (GO:0004674);; Molecular Function: ATP binding (GO:0005524);; Cellular Component: integral component of membrane (GO:0016021);	K13418|1.6e-160|ppp:112278174|K13418 somatic embryogenesis receptor kinase 1 [EC:2.7.10.1 2.7.11.1] | (RefSeq) LRR receptor kinase BAK1-like	--	--	Protein kinase domain	Protein NSP-INTERACTING KINASE 1 OS=Arabidopsis thaliana OX=3702 GN=NIK1 PE=1 SV=1	Protein kinase domain OS=Macleaya cordata OX=56857 GN=BVC80_9011g28 PE=3 SV=1	T	Signal transduction mechanisms	PREDICTED: protein NSP-INTERACTING KINASE 1-like [Beta vulgaris subsp. vulgaris]
Sugar	emmax	Chr6	56710743	4.47e-06	5.35	C/T	C:197_T:21	0.1	IMABv06g018558	-	56679535	56682598	5'_28145	--	--	--	K01322|4.3e-08|csat:104767606|K01322 prolyl oligopeptidase [EC:3.4.21.26] | (RefSeq) putative F-box/LRR-repeat protein At3g18150	--	--	FBD	F-box/FBD/LRR-repeat protein At1g13570 OS=Arabidopsis thaliana OX=3702 GN=At1g13570 PE=2 SV=1	FBD domain-containing protein OS=Spinacia oleracea OX=3562 GN=SOVF_147270 PE=4 SV=1	S	Function unknown	PREDICTED: F-box/FBD/LRR-repeat protein At1g13570 [Beta vulgaris subsp. vulgaris]
Sugar	emmax	Chr6	56710743	4.47e-06	5.35	C/T	C:197_T:21	0.1	IMABv06g018559	+	56684533	56698743	3'_12000	--	--	Biological Process: reproduction (GO:0000003);; Biological Process: developmental process involved in reproduction (GO:0003006);; Cellular Component: cellular_component (GO:0005575);; Cellular Component: intracellular (GO:0005622);; Cellular Component: obsolete cell (GO:0005623);; Cellular Component: cytoplasm (GO:0005737);; Biological Process: protein folding (GO:0006457);; Biological Process: p…	K21768|2.4e-290|bvg:104896303|K21768 tubulin-specific chaperone E | (RefSeq) tubulin-folding cofactor E	[S]	Function unknown	CAP-Gly domain	Tubulin-folding cofactor E OS=Arabidopsis thaliana OX=3702 GN=TFCE PE=2 SV=1	CAP-Gly domain-containing protein OS=Spinacia oleracea OX=3562 GN=SOVF_133110 PE=4 SV=1	D	Cell cycle control, cell division, chromosome partitioning	PREDICTED: tubulin-folding cofactor E [Beta vulgaris subsp. vulgaris]
Sugar	emmax	Chr6	56710743	4.47e-06	5.35	C/T	C:197_T:21	0.1	IMABv06g018560	-	56701614	56704068	5'_6675	--	--	--	--	--	--	--	--	--	E	Amino acid transport and metabolism	uncharacterized protein LOC110775387 [Spinacia oleracea]
Sugar	emmax	Chr6	56710743	4.47e-06	5.35	C/T	C:197_T:21	0.1	IMABv06g018561	+	56706573	56708427	3'_2316	--	--	--	--	--	--	Domain of unknown function (DUF4283)	--	PREDICTED: reverse mRNAase OS=Prunus dulcis OX=3755 GN=ALMOND_2B010586 PE=4 SV=1	S	Function unknown	uncharacterized protein LOC110775387 [Spinacia oleracea]
Sugar	emmax	Chr6	56710743	4.47e-06	5.35	C/T	C:197_T:21	0.1	IMABv06g018562	-	56716030	56718138	3'_5287	--	--	Molecular Function: protein binding (GO:0005515);; Cellular Component: cellular_component (GO:0005575);; Cellular Component: obsolete cell (GO:0005623);; Cellular Component: plasma membrane (GO:0005886);; Biological Process: multicellular organism development (GO:0007275);; Biological Process: biological_process (GO:0008150);; Biological Process: tissue development (GO:0009888);; Biological Proce…	K13420|1.1e-15|sind:105167308|K13420 LRR receptor-like serine/threonine-protein kinase FLS2 [EC:2.7.11.1] | (RefSeq) LRR receptor-like serine/threonine-protein kinase FLS2	--	--	Leucine rich repeat	--	LRRNT_2 domain-containing protein OS=Spinacia oleracea OX=3562 GN=SOVF_144190 PE=4 SV=1	T	Signal transduction mechanisms	PREDICTED: DNA-damage-repair/toleration protein DRT100 [Beta vulgaris subsp. vulgaris]
Sugar	emmax	Chr6	56710743	4.47e-06	5.35	C/T	C:197_T:21	0.1	IMABv06g018563	-	56756507	56761888	3'_45764	--	--	Molecular Function: protein binding (GO:0005515);	--	--	--	F-box domain	F-box/FBD/LRR-repeat protein At2g04230 OS=Arabidopsis thaliana OX=3702 GN=At2g04230 PE=2 SV=1	F-box domain-containing protein OS=Spinacia oleracea OX=3562 GN=SOVF_030340 PE=4 SV=1	--	--	PREDICTED: F-box/FBD/LRR-repeat protein At1g13570 isoform X1 [Beta vulgaris subsp. vulgaris]
Sugar	emmax	Chr6	56710743	4.47e-06	5.35	C/T	C:197_T:21	0.1	IMABv06g018564	-	56791450	56794094	3'_80707	--	--	Molecular Function: protein binding (GO:0005515);	--	--	--	F-box domain	F-box/FBD/LRR-repeat protein At2g04230 OS=Arabidopsis thaliana OX=3702 GN=At2g04230 PE=2 SV=1	F-box domain-containing protein OS=Spinacia oleracea OX=3562 GN=SOVF_030340 PE=4 SV=1	--	--	PREDICTED: F-box/FBD/LRR-repeat protein At1g13570 isoform X1 [Beta vulgaris subsp. vulgaris]
Sugar	emmax	Chr6	56712464	1.31e-06	5.88	C/T	C:176_T:26	0.13	IMABv06g018555	+	56621873	56623161	3'_89303	--	--	--	--	--	--	--	--	--	--	--	hypothetical protein BVRB_8g197140 [Beta vulgaris subsp. vulgaris]
Sugar	emmax	Chr6	56712464	1.31e-06	5.88	C/T	C:176_T:26	0.13	IMABv06g018556	+	56635283	56636075	3'_76389	--	--	--	--	--	--	--	--	--	--	--	--
Sugar	emmax	Chr6	56712464	1.31e-06	5.88	C/T	C:176_T:26	0.13	IMABv06g018557	+	56670643	56676569	3'_35895	--	--	Molecular Function: protein serine/threonine kinase activity (GO:0004674);; Molecular Function: ATP binding (GO:0005524);; Cellular Component: integral component of membrane (GO:0016021);	K13418|1.6e-160|ppp:112278174|K13418 somatic embryogenesis receptor kinase 1 [EC:2.7.10.1 2.7.11.1] | (RefSeq) LRR receptor kinase BAK1-like	--	--	Protein kinase domain	Protein NSP-INTERACTING KINASE 1 OS=Arabidopsis thaliana OX=3702 GN=NIK1 PE=1 SV=1	Protein kinase domain OS=Macleaya cordata OX=56857 GN=BVC80_9011g28 PE=3 SV=1	T	Signal transduction mechanisms	PREDICTED: protein NSP-INTERACTING KINASE 1-like [Beta vulgaris subsp. vulgaris]
Sugar	emmax	Chr6	56712464	1.31e-06	5.88	C/T	C:176_T:26	0.13	IMABv06g018558	-	56679535	56682598	5'_29866	--	--	--	K01322|4.3e-08|csat:104767606|K01322 prolyl oligopeptidase [EC:3.4.21.26] | (RefSeq) putative F-box/LRR-repeat protein At3g18150	--	--	FBD	F-box/FBD/LRR-repeat protein At1g13570 OS=Arabidopsis thaliana OX=3702 GN=At1g13570 PE=2 SV=1	FBD domain-containing protein OS=Spinacia oleracea OX=3562 GN=SOVF_147270 PE=4 SV=1	S	Function unknown	PREDICTED: F-box/FBD/LRR-repeat protein At1g13570 [Beta vulgaris subsp. vulgaris]
Sugar	emmax	Chr6	56712464	1.31e-06	5.88	C/T	C:176_T:26	0.13	IMABv06g018559	+	56684533	56698743	3'_13721	--	--	Biological Process: reproduction (GO:0000003);; Biological Process: developmental process involved in reproduction (GO:0003006);; Cellular Component: cellular_component (GO:0005575);; Cellular Component: intracellular (GO:0005622);; Cellular Component: obsolete cell (GO:0005623);; Cellular Component: cytoplasm (GO:0005737);; Biological Process: protein folding (GO:0006457);; Biological Process: p…	K21768|2.4e-290|bvg:104896303|K21768 tubulin-specific chaperone E | (RefSeq) tubulin-folding cofactor E	[S]	Function unknown	CAP-Gly domain	Tubulin-folding cofactor E OS=Arabidopsis thaliana OX=3702 GN=TFCE PE=2 SV=1	CAP-Gly domain-containing protein OS=Spinacia oleracea OX=3562 GN=SOVF_133110 PE=4 SV=1	D	Cell cycle control, cell division, chromosome partitioning	PREDICTED: tubulin-folding cofactor E [Beta vulgaris subsp. vulgaris]
Sugar	emmax	Chr6	56712464	1.31e-06	5.88	C/T	C:176_T:26	0.13	IMABv06g018560	-	56701614	56704068	5'_8396	--	--	--	--	--	--	--	--	--	E	Amino acid transport and metabolism	uncharacterized protein LOC110775387 [Spinacia oleracea]
Sugar	emmax	Chr6	56712464	1.31e-06	5.88	C/T	C:176_T:26	0.13	IMABv06g018561	+	56706573	56708427	3'_4037	--	--	--	--	--	--	Domain of unknown function (DUF4283)	--	PREDICTED: reverse mRNAase OS=Prunus dulcis OX=3755 GN=ALMOND_2B010586 PE=4 SV=1	S	Function unknown	uncharacterized protein LOC110775387 [Spinacia oleracea]
Sugar	emmax	Chr6	56712464	1.31e-06	5.88	C/T	C:176_T:26	0.13	IMABv06g018562	-	56716030	56718138	3'_3566	--	--	Molecular Function: protein binding (GO:0005515);; Cellular Component: cellular_component (GO:0005575);; Cellular Component: obsolete cell (GO:0005623);; Cellular Component: plasma membrane (GO:0005886);; Biological Process: multicellular organism development (GO:0007275);; Biological Process: biological_process (GO:0008150);; Biological Process: tissue development (GO:0009888);; Biological Proce…	K13420|1.1e-15|sind:105167308|K13420 LRR receptor-like serine/threonine-protein kinase FLS2 [EC:2.7.11.1] | (RefSeq) LRR receptor-like serine/threonine-protein kinase FLS2	--	--	Leucine rich repeat	--	LRRNT_2 domain-containing protein OS=Spinacia oleracea OX=3562 GN=SOVF_144190 PE=4 SV=1	T	Signal transduction mechanisms	PREDICTED: DNA-damage-repair/toleration protein DRT100 [Beta vulgaris subsp. vulgaris]
Sugar	emmax	Chr6	56712464	1.31e-06	5.88	C/T	C:176_T:26	0.13	IMABv06g018563	-	56756507	56761888	3'_44043	--	--	Molecular Function: protein binding (GO:0005515);	--	--	--	F-box domain	F-box/FBD/LRR-repeat protein At2g04230 OS=Arabidopsis thaliana OX=3702 GN=At2g04230 PE=2 SV=1	F-box domain-containing protein OS=Spinacia oleracea OX=3562 GN=SOVF_030340 PE=4 SV=1	--	--	PREDICTED: F-box/FBD/LRR-repeat protein At1g13570 isoform X1 [Beta vulgaris subsp. vulgaris]
Sugar	emmax	Chr6	56712464	1.31e-06	5.88	C/T	C:176_T:26	0.13	IMABv06g018564	-	56791450	56794094	3'_78986	--	--	Molecular Function: protein binding (GO:0005515);	--	--	--	F-box domain	F-box/FBD/LRR-repeat protein At2g04230 OS=Arabidopsis thaliana OX=3702 GN=At2g04230 PE=2 SV=1	F-box domain-containing protein OS=Spinacia oleracea OX=3562 GN=SOVF_030340 PE=4 SV=1	--	--	PREDICTED: F-box/FBD/LRR-repeat protein At1g13570 isoform X1 [Beta vulgaris subsp. vulgaris]
Sugar	emmax	Chr6	56775044	7.91e-06	5.1	A/G	A:186_G:10	0.05	IMABv06g018557	+	56670643	56676569	3'_98475	--	--	Molecular Function: protein serine/threonine kinase activity (GO:0004674);; Molecular Function: ATP binding (GO:0005524);; Cellular Component: integral component of membrane (GO:0016021);	K13418|1.6e-160|ppp:112278174|K13418 somatic embryogenesis receptor kinase 1 [EC:2.7.10.1 2.7.11.1] | (RefSeq) LRR receptor kinase BAK1-like	--	--	Protein kinase domain	Protein NSP-INTERACTING KINASE 1 OS=Arabidopsis thaliana OX=3702 GN=NIK1 PE=1 SV=1	Protein kinase domain OS=Macleaya cordata OX=56857 GN=BVC80_9011g28 PE=3 SV=1	T	Signal transduction mechanisms	PREDICTED: protein NSP-INTERACTING KINASE 1-like [Beta vulgaris subsp. vulgaris]
Sugar	emmax	Chr6	56775044	7.91e-06	5.1	A/G	A:186_G:10	0.05	IMABv06g018558	-	56679535	56682598	5'_92446	--	--	--	K01322|4.3e-08|csat:104767606|K01322 prolyl oligopeptidase [EC:3.4.21.26] | (RefSeq) putative F-box/LRR-repeat protein At3g18150	--	--	FBD	F-box/FBD/LRR-repeat protein At1g13570 OS=Arabidopsis thaliana OX=3702 GN=At1g13570 PE=2 SV=1	FBD domain-containing protein OS=Spinacia oleracea OX=3562 GN=SOVF_147270 PE=4 SV=1	S	Function unknown	PREDICTED: F-box/FBD/LRR-repeat protein At1g13570 [Beta vulgaris subsp. vulgaris]
Sugar	emmax	Chr6	56775044	7.91e-06	5.1	A/G	A:186_G:10	0.05	IMABv06g018559	+	56684533	56698743	3'_76301	--	--	Biological Process: reproduction (GO:0000003);; Biological Process: developmental process involved in reproduction (GO:0003006);; Cellular Component: cellular_component (GO:0005575);; Cellular Component: intracellular (GO:0005622);; Cellular Component: obsolete cell (GO:0005623);; Cellular Component: cytoplasm (GO:0005737);; Biological Process: protein folding (GO:0006457);; Biological Process: p…	K21768|2.4e-290|bvg:104896303|K21768 tubulin-specific chaperone E | (RefSeq) tubulin-folding cofactor E	[S]	Function unknown	CAP-Gly domain	Tubulin-folding cofactor E OS=Arabidopsis thaliana OX=3702 GN=TFCE PE=2 SV=1	CAP-Gly domain-containing protein OS=Spinacia oleracea OX=3562 GN=SOVF_133110 PE=4 SV=1	D	Cell cycle control, cell division, chromosome partitioning	PREDICTED: tubulin-folding cofactor E [Beta vulgaris subsp. vulgaris]
Sugar	emmax	Chr6	56775044	7.91e-06	5.1	A/G	A:186_G:10	0.05	IMABv06g018560	-	56701614	56704068	5'_70976	--	--	--	--	--	--	--	--	--	E	Amino acid transport and metabolism	uncharacterized protein LOC110775387 [Spinacia oleracea]
Sugar	emmax	Chr6	56775044	7.91e-06	5.1	A/G	A:186_G:10	0.05	IMABv06g018561	+	56706573	56708427	3'_66617	--	--	--	--	--	--	Domain of unknown function (DUF4283)	--	PREDICTED: reverse mRNAase OS=Prunus dulcis OX=3755 GN=ALMOND_2B010586 PE=4 SV=1	S	Function unknown	uncharacterized protein LOC110775387 [Spinacia oleracea]
Sugar	emmax	Chr6	56775044	7.91e-06	5.1	A/G	A:186_G:10	0.05	IMABv06g018562	-	56716030	56718138	5'_56906	--	--	Molecular Function: protein binding (GO:0005515);; Cellular Component: cellular_component (GO:0005575);; Cellular Component: obsolete cell (GO:0005623);; Cellular Component: plasma membrane (GO:0005886);; Biological Process: multicellular organism development (GO:0007275);; Biological Process: biological_process (GO:0008150);; Biological Process: tissue development (GO:0009888);; Biological Proce…	K13420|1.1e-15|sind:105167308|K13420 LRR receptor-like serine/threonine-protein kinase FLS2 [EC:2.7.11.1] | (RefSeq) LRR receptor-like serine/threonine-protein kinase FLS2	--	--	Leucine rich repeat	--	LRRNT_2 domain-containing protein OS=Spinacia oleracea OX=3562 GN=SOVF_144190 PE=4 SV=1	T	Signal transduction mechanisms	PREDICTED: DNA-damage-repair/toleration protein DRT100 [Beta vulgaris subsp. vulgaris]
Sugar	emmax	Chr6	56775044	7.91e-06	5.1	A/G	A:186_G:10	0.05	IMABv06g018563	-	56756507	56761888	5'_13156	--	--	Molecular Function: protein binding (GO:0005515);	--	--	--	F-box domain	F-box/FBD/LRR-repeat protein At2g04230 OS=Arabidopsis thaliana OX=3702 GN=At2g04230 PE=2 SV=1	F-box domain-containing protein OS=Spinacia oleracea OX=3562 GN=SOVF_030340 PE=4 SV=1	--	--	PREDICTED: F-box/FBD/LRR-repeat protein At1g13570 isoform X1 [Beta vulgaris subsp. vulgaris]
Sugar	emmax	Chr6	56775044	7.91e-06	5.1	A/G	A:186_G:10	0.05	IMABv06g018564	-	56791450	56794094	3'_16406	--	--	Molecular Function: protein binding (GO:0005515);	--	--	--	F-box domain	F-box/FBD/LRR-repeat protein At2g04230 OS=Arabidopsis thaliana OX=3702 GN=At2g04230 PE=2 SV=1	F-box domain-containing protein OS=Spinacia oleracea OX=3562 GN=SOVF_030340 PE=4 SV=1	--	--	PREDICTED: F-box/FBD/LRR-repeat protein At1g13570 isoform X1 [Beta vulgaris subsp. vulgaris]
Sugar	emmax	Chr6	56775044	7.91e-06	5.1	A/G	A:186_G:10	0.05	IMABv06g018565	+	56812569	56822888	5'_37525	--	--	--	--	--	--	--	--	--	--	--	--
Sugar	emmax	Chr6	56775044	7.91e-06	5.1	A/G	A:186_G:10	0.05	IMABv06g018566	-	56873608	56877814	3'_98564	--	--	Molecular Function: protein binding (GO:0005515);	K11843|2.5e-11|aip:110267024|K11843 ubiquitin carboxyl-terminal hydrolase 14 [EC:3.4.19.12] | (RefSeq) FBD-associated F-box protein At4g10400-like	--	--	F-box domain	Putative F-box/FBD/LRR-repeat protein At5g56810 OS=Arabidopsis thaliana OX=3702 GN=At5g56810 PE=4 SV=1	F-box domain-containing protein OS=Spinacia oleracea OX=3562 GN=SOVF_030340 PE=4 SV=1	--	--	PREDICTED: F-box/FBD/LRR-repeat protein At1g13570 isoform X1 [Beta vulgaris subsp. vulgaris]
Sugar	emmax	Chr6	56791362	5.71e-06	5.24	A/G	A:201_G:27	0.12	IMABv06g018559	+	56684533	56698743	3'_92619	--	--	Biological Process: reproduction (GO:0000003);; Biological Process: developmental process involved in reproduction (GO:0003006);; Cellular Component: cellular_component (GO:0005575);; Cellular Component: intracellular (GO:0005622);; Cellular Component: obsolete cell (GO:0005623);; Cellular Component: cytoplasm (GO:0005737);; Biological Process: protein folding (GO:0006457);; Biological Process: p…	K21768|2.4e-290|bvg:104896303|K21768 tubulin-specific chaperone E | (RefSeq) tubulin-folding cofactor E	[S]	Function unknown	CAP-Gly domain	Tubulin-folding cofactor E OS=Arabidopsis thaliana OX=3702 GN=TFCE PE=2 SV=1	CAP-Gly domain-containing protein OS=Spinacia oleracea OX=3562 GN=SOVF_133110 PE=4 SV=1	D	Cell cycle control, cell division, chromosome partitioning	PREDICTED: tubulin-folding cofactor E [Beta vulgaris subsp. vulgaris]
Sugar	emmax	Chr6	56791362	5.71e-06	5.24	A/G	A:201_G:27	0.12	IMABv06g018560	-	56701614	56704068	5'_87294	--	--	--	--	--	--	--	--	--	E	Amino acid transport and metabolism	uncharacterized protein LOC110775387 [Spinacia oleracea]
Sugar	emmax	Chr6	56791362	5.71e-06	5.24	A/G	A:201_G:27	0.12	IMABv06g018561	+	56706573	56708427	3'_82935	--	--	--	--	--	--	Domain of unknown function (DUF4283)	--	PREDICTED: reverse mRNAase OS=Prunus dulcis OX=3755 GN=ALMOND_2B010586 PE=4 SV=1	S	Function unknown	uncharacterized protein LOC110775387 [Spinacia oleracea]
Sugar	emmax	Chr6	56791362	5.71e-06	5.24	A/G	A:201_G:27	0.12	IMABv06g018562	-	56716030	56718138	5'_73224	--	--	Molecular Function: protein binding (GO:0005515);; Cellular Component: cellular_component (GO:0005575);; Cellular Component: obsolete cell (GO:0005623);; Cellular Component: plasma membrane (GO:0005886);; Biological Process: multicellular organism development (GO:0007275);; Biological Process: biological_process (GO:0008150);; Biological Process: tissue development (GO:0009888);; Biological Proce…	K13420|1.1e-15|sind:105167308|K13420 LRR receptor-like serine/threonine-protein kinase FLS2 [EC:2.7.11.1] | (RefSeq) LRR receptor-like serine/threonine-protein kinase FLS2	--	--	Leucine rich repeat	--	LRRNT_2 domain-containing protein OS=Spinacia oleracea OX=3562 GN=SOVF_144190 PE=4 SV=1	T	Signal transduction mechanisms	PREDICTED: DNA-damage-repair/toleration protein DRT100 [Beta vulgaris subsp. vulgaris]
Sugar	emmax	Chr6	56791362	5.71e-06	5.24	A/G	A:201_G:27	0.12	IMABv06g018563	-	56756507	56761888	5'_29474	--	--	Molecular Function: protein binding (GO:0005515);	--	--	--	F-box domain	F-box/FBD/LRR-repeat protein At2g04230 OS=Arabidopsis thaliana OX=3702 GN=At2g04230 PE=2 SV=1	F-box domain-containing protein OS=Spinacia oleracea OX=3562 GN=SOVF_030340 PE=4 SV=1	--	--	PREDICTED: F-box/FBD/LRR-repeat protein At1g13570 isoform X1 [Beta vulgaris subsp. vulgaris]
Sugar	emmax	Chr6	56791362	5.71e-06	5.24	A/G	A:201_G:27	0.12	IMABv06g018564	-	56791450	56794094	3'_88	--	--	Molecular Function: protein binding (GO:0005515);	--	--	--	F-box domain	F-box/FBD/LRR-repeat protein At2g04230 OS=Arabidopsis thaliana OX=3702 GN=At2g04230 PE=2 SV=1	F-box domain-containing protein OS=Spinacia oleracea OX=3562 GN=SOVF_030340 PE=4 SV=1	--	--	PREDICTED: F-box/FBD/LRR-repeat protein At1g13570 isoform X1 [Beta vulgaris subsp. vulgaris]
Sugar	emmax	Chr6	56791362	5.71e-06	5.24	A/G	A:201_G:27	0.12	IMABv06g018565	+	56812569	56822888	5'_21207	--	--	--	--	--	--	--	--	--	--	--	--
Sugar	emmax	Chr6	56791362	5.71e-06	5.24	A/G	A:201_G:27	0.12	IMABv06g018566	-	56873608	56877814	3'_82246	--	--	Molecular Function: protein binding (GO:0005515);	K11843|2.5e-11|aip:110267024|K11843 ubiquitin carboxyl-terminal hydrolase 14 [EC:3.4.19.12] | (RefSeq) FBD-associated F-box protein At4g10400-like	--	--	F-box domain	Putative F-box/FBD/LRR-repeat protein At5g56810 OS=Arabidopsis thaliana OX=3702 GN=At5g56810 PE=4 SV=1	F-box domain-containing protein OS=Spinacia oleracea OX=3562 GN=SOVF_030340 PE=4 SV=1	--	--	PREDICTED: F-box/FBD/LRR-repeat protein At1g13570 isoform X1 [Beta vulgaris subsp. vulgaris]
Sugar	emmax	Chr6	56791362	5.71e-06	5.24	A/G	A:201_G:27	0.12	IMABv06g018567	+	56881879	56883662	5'_90517	--	--	--	--	--	--	--	--	--	--	--	--
Sugar	emmax	Chr6	56988058	4.22e-06	5.37	C/T	C:199_T:13	0.06	IMABv06g018568	+	56954709	56959539	3'_28519	[IR]	--	Molecular Function: hydrolase activity, acting on ester bonds (GO:0016788);	K01206|6.2e-35|aly:9323213|K01206 alpha-L-fucosidase [EC:3.2.1.51] | (RefSeq) alpha-L-fucosidase 3	--	--	GDSL-like Lipase/Acylhydrolase	Acetylajmalan esterase OS=Rauvolfia serpentina OX=4060 GN=AAE PE=1 SV=1	Lipase_GDSL domain-containing protein OS=Spinacia oleracea OX=3562 GN=SOVF_026330 PE=3 SV=1	S	Function unknown	PREDICTED: acetylajmalan esterase [Beta vulgaris subsp. vulgaris]
Sugar	emmax	Chr6	56988058	4.22e-06	5.37	C/T	C:199_T:13	0.06	IMABv06g018569	-	56973520	56975394	5'_12664	--	--	Molecular Function: peroxidase activity (GO:0004601);; Biological Process: response to oxidative stress (GO:0006979);; Molecular Function: heme binding (GO:0020037);; Biological Process: hydrogen peroxide catabolic process (GO:0042744);; Molecular Function: metal ion binding (GO:0046872);	K00430|3.1e-208|bvg:104896295|K00430 peroxidase [EC:1.11.1.7] | (RefSeq) peroxidase 57-like	--	--	Peroxidase	Peroxidase 57 OS=Arabidopsis thaliana OX=3702 GN=PER57 PE=1 SV=1	Peroxidase OS=Beta vulgaris subsp. vulgaris OX=3555 GN=BVRB_4g096700 PE=3 SV=1	Q	Secondary metabolites biosynthesis, transport and catabolism	PREDICTED: peroxidase 57-like [Beta vulgaris subsp. vulgaris]
Sugar	emmax	Chr6	56988058	4.22e-06	5.37	C/T	C:199_T:13	0.06	IMABv06g018570	-	57000071	57001674	3'_12013	--	--	Molecular Function: UDP-glycosyltransferase activity (GO:0008194);	K23260|3.9e-287|bvg:104896294|K23260 scopoletin glucosyltransferase [EC:2.4.1.128] | (RefSeq) scopoletin glucosyltransferase	[GC]	--	UDP-glucoronosyl and UDP-glucosyl transferase	Scopoletin glucosyltransferase OS=Nicotiana tabacum OX=4097 GN=TOGT1 PE=1 SV=1	Uncharacterized protein OS=Spinacia oleracea OX=3562 GN=SOVF_185790 PE=4 SV=1	--	--	PREDICTED: scopoletin glucosyltransferase [Beta vulgaris subsp. vulgaris]
Sugar	emmax	Chr6	56988058	4.22e-06	5.37	C/T	C:199_T:13	0.06	IMABv06g018571	-	57038270	57038984	3'_50212	--	--	--	--	--	--	Hydrophobic seed protein	--	AAI domain-containing protein OS=Spinacia oleracea OX=3562 GN=SOVF_187190 PE=4 SV=1	--	--	hypothetical protein BVRB_6g140430 [Beta vulgaris subsp. vulgaris]
Sugar	emmax	Chr6	56988058	4.22e-06	5.37	C/T	C:199_T:13	0.06	IMABv06g018572	-	57053571	57056134	3'_65513	--	--	--	--	[O]	Posttranslational modification, protein turnover, chaperones	--	--	Uncharacterized protein OS=Cucumis melo var. makuwa OX=1194695 GN=E5676_scaffold775G00090 PE=4 SV=1	O	Posttranslational modification, protein turnover, chaperones	PREDICTED: uncharacterized protein LOC104896282 [Beta vulgaris subsp. vulgaris]
Sugar	emmax	Chr6	56988058	4.22e-06	5.37	C/T	C:199_T:13	0.06	IMABv06g018573	-	57071469	57072424	3'_83411	--	--	--	--	--	--	--	--	Fgenesh protein 73 OS=Beta vulgaris OX=161934 PE=4 SV=1	--	--	PREDICTED: glutathione S-transferase T3-like [Beta vulgaris subsp. vulgaris]
Sugar	emmax	Chr6	56988058	4.22e-06	5.37	C/T	C:199_T:13	0.06	IMABv06g018574	-	57083513	57096174	3'_95455	[F]	Nucleotide transport and metabolism	Molecular Function: ATP binding (GO:0005524);; Cellular Component: integral component of membrane (GO:0016021);; Molecular Function: kinase activity (GO:0016301);	K00876|0.0e+00|bvg:104896292|K00876 uridine kinase [EC:2.7.1.48] | (RefSeq) uridine-cytidine kinase C	[TZ]	--	CYTH domain	Inorganic pyrophosphatase TTM2 OS=Arabidopsis thaliana OX=3702 GN=TTM2 PE=1 SV=1	CYTH domain-containing protein OS=Spinacia oleracea OX=3562 GN=SOVF_147260 PE=4 SV=1	--	--	PREDICTED: uridine-cytidine kinase C isoform X1 [Beta vulgaris subsp. vulgaris]
Sugar	emmax	Chr6	56995005	7.32e-06	5.14	C/G	C:190_G:28	0.13	IMABv06g018568	+	56954709	56959539	3'_35466	[IR]	--	Molecular Function: hydrolase activity, acting on ester bonds (GO:0016788);	K01206|6.2e-35|aly:9323213|K01206 alpha-L-fucosidase [EC:3.2.1.51] | (RefSeq) alpha-L-fucosidase 3	--	--	GDSL-like Lipase/Acylhydrolase	Acetylajmalan esterase OS=Rauvolfia serpentina OX=4060 GN=AAE PE=1 SV=1	Lipase_GDSL domain-containing protein OS=Spinacia oleracea OX=3562 GN=SOVF_026330 PE=3 SV=1	S	Function unknown	PREDICTED: acetylajmalan esterase [Beta vulgaris subsp. vulgaris]
Sugar	emmax	Chr6	56995005	7.32e-06	5.14	C/G	C:190_G:28	0.13	IMABv06g018569	-	56973520	56975394	5'_19611	--	--	Molecular Function: peroxidase activity (GO:0004601);; Biological Process: response to oxidative stress (GO:0006979);; Molecular Function: heme binding (GO:0020037);; Biological Process: hydrogen peroxide catabolic process (GO:0042744);; Molecular Function: metal ion binding (GO:0046872);	K00430|3.1e-208|bvg:104896295|K00430 peroxidase [EC:1.11.1.7] | (RefSeq) peroxidase 57-like	--	--	Peroxidase	Peroxidase 57 OS=Arabidopsis thaliana OX=3702 GN=PER57 PE=1 SV=1	Peroxidase OS=Beta vulgaris subsp. vulgaris OX=3555 GN=BVRB_4g096700 PE=3 SV=1	Q	Secondary metabolites biosynthesis, transport and catabolism	PREDICTED: peroxidase 57-like [Beta vulgaris subsp. vulgaris]
Sugar	emmax	Chr6	56995005	7.32e-06	5.14	C/G	C:190_G:28	0.13	IMABv06g018570	-	57000071	57001674	3'_5066	--	--	Molecular Function: UDP-glycosyltransferase activity (GO:0008194);	K23260|3.9e-287|bvg:104896294|K23260 scopoletin glucosyltransferase [EC:2.4.1.128] | (RefSeq) scopoletin glucosyltransferase	[GC]	--	UDP-glucoronosyl and UDP-glucosyl transferase	Scopoletin glucosyltransferase OS=Nicotiana tabacum OX=4097 GN=TOGT1 PE=1 SV=1	Uncharacterized protein OS=Spinacia oleracea OX=3562 GN=SOVF_185790 PE=4 SV=1	--	--	PREDICTED: scopoletin glucosyltransferase [Beta vulgaris subsp. vulgaris]
Sugar	emmax	Chr6	56995005	7.32e-06	5.14	C/G	C:190_G:28	0.13	IMABv06g018571	-	57038270	57038984	3'_43265	--	--	--	--	--	--	Hydrophobic seed protein	--	AAI domain-containing protein OS=Spinacia oleracea OX=3562 GN=SOVF_187190 PE=4 SV=1	--	--	hypothetical protein BVRB_6g140430 [Beta vulgaris subsp. vulgaris]
Sugar	emmax	Chr6	56995005	7.32e-06	5.14	C/G	C:190_G:28	0.13	IMABv06g018572	-	57053571	57056134	3'_58566	--	--	--	--	[O]	Posttranslational modification, protein turnover, chaperones	--	--	Uncharacterized protein OS=Cucumis melo var. makuwa OX=1194695 GN=E5676_scaffold775G00090 PE=4 SV=1	O	Posttranslational modification, protein turnover, chaperones	PREDICTED: uncharacterized protein LOC104896282 [Beta vulgaris subsp. vulgaris]
Sugar	emmax	Chr6	56995005	7.32e-06	5.14	C/G	C:190_G:28	0.13	IMABv06g018573	-	57071469	57072424	3'_76464	--	--	--	--	--	--	--	--	Fgenesh protein 73 OS=Beta vulgaris OX=161934 PE=4 SV=1	--	--	PREDICTED: glutathione S-transferase T3-like [Beta vulgaris subsp. vulgaris]
Sugar	emmax	Chr6	56995005	7.32e-06	5.14	C/G	C:190_G:28	0.13	IMABv06g018574	-	57083513	57096174	3'_88508	[F]	Nucleotide transport and metabolism	Molecular Function: ATP binding (GO:0005524);; Cellular Component: integral component of membrane (GO:0016021);; Molecular Function: kinase activity (GO:0016301);	K00876|0.0e+00|bvg:104896292|K00876 uridine kinase [EC:2.7.1.48] | (RefSeq) uridine-cytidine kinase C	[TZ]	--	CYTH domain	Inorganic pyrophosphatase TTM2 OS=Arabidopsis thaliana OX=3702 GN=TTM2 PE=1 SV=1	CYTH domain-containing protein OS=Spinacia oleracea OX=3562 GN=SOVF_147260 PE=4 SV=1	--	--	PREDICTED: uridine-cytidine kinase C isoform X1 [Beta vulgaris subsp. vulgaris]
Sugar	emmax	Chr6	56995019	8.73e-06	5.06	C/T	C:195_T:27	0.12	IMABv06g018568	+	56954709	56959539	3'_35480	[IR]	--	Molecular Function: hydrolase activity, acting on ester bonds (GO:0016788);	K01206|6.2e-35|aly:9323213|K01206 alpha-L-fucosidase [EC:3.2.1.51] | (RefSeq) alpha-L-fucosidase 3	--	--	GDSL-like Lipase/Acylhydrolase	Acetylajmalan esterase OS=Rauvolfia serpentina OX=4060 GN=AAE PE=1 SV=1	Lipase_GDSL domain-containing protein OS=Spinacia oleracea OX=3562 GN=SOVF_026330 PE=3 SV=1	S	Function unknown	PREDICTED: acetylajmalan esterase [Beta vulgaris subsp. vulgaris]
Sugar	emmax	Chr6	56995019	8.73e-06	5.06	C/T	C:195_T:27	0.12	IMABv06g018569	-	56973520	56975394	5'_19625	--	--	Molecular Function: peroxidase activity (GO:0004601);; Biological Process: response to oxidative stress (GO:0006979);; Molecular Function: heme binding (GO:0020037);; Biological Process: hydrogen peroxide catabolic process (GO:0042744);; Molecular Function: metal ion binding (GO:0046872);	K00430|3.1e-208|bvg:104896295|K00430 peroxidase [EC:1.11.1.7] | (RefSeq) peroxidase 57-like	--	--	Peroxidase	Peroxidase 57 OS=Arabidopsis thaliana OX=3702 GN=PER57 PE=1 SV=1	Peroxidase OS=Beta vulgaris subsp. vulgaris OX=3555 GN=BVRB_4g096700 PE=3 SV=1	Q	Secondary metabolites biosynthesis, transport and catabolism	PREDICTED: peroxidase 57-like [Beta vulgaris subsp. vulgaris]
Sugar	emmax	Chr6	56995019	8.73e-06	5.06	C/T	C:195_T:27	0.12	IMABv06g018570	-	57000071	57001674	3'_5052	--	--	Molecular Function: UDP-glycosyltransferase activity (GO:0008194);	K23260|3.9e-287|bvg:104896294|K23260 scopoletin glucosyltransferase [EC:2.4.1.128] | (RefSeq) scopoletin glucosyltransferase	[GC]	--	UDP-glucoronosyl and UDP-glucosyl transferase	Scopoletin glucosyltransferase OS=Nicotiana tabacum OX=4097 GN=TOGT1 PE=1 SV=1	Uncharacterized protein OS=Spinacia oleracea OX=3562 GN=SOVF_185790 PE=4 SV=1	--	--	PREDICTED: scopoletin glucosyltransferase [Beta vulgaris subsp. vulgaris]
Sugar	emmax	Chr6	56995019	8.73e-06	5.06	C/T	C:195_T:27	0.12	IMABv06g018571	-	57038270	57038984	3'_43251	--	--	--	--	--	--	Hydrophobic seed protein	--	AAI domain-containing protein OS=Spinacia oleracea OX=3562 GN=SOVF_187190 PE=4 SV=1	--	--	hypothetical protein BVRB_6g140430 [Beta vulgaris subsp. vulgaris]
Sugar	emmax	Chr6	56995019	8.73e-06	5.06	C/T	C:195_T:27	0.12	IMABv06g018572	-	57053571	57056134	3'_58552	--	--	--	--	[O]	Posttranslational modification, protein turnover, chaperones	--	--	Uncharacterized protein OS=Cucumis melo var. makuwa OX=1194695 GN=E5676_scaffold775G00090 PE=4 SV=1	O	Posttranslational modification, protein turnover, chaperones	PREDICTED: uncharacterized protein LOC104896282 [Beta vulgaris subsp. vulgaris]
Sugar	emmax	Chr6	56995019	8.73e-06	5.06	C/T	C:195_T:27	0.12	IMABv06g018573	-	57071469	57072424	3'_76450	--	--	--	--	--	--	--	--	Fgenesh protein 73 OS=Beta vulgaris OX=161934 PE=4 SV=1	--	--	PREDICTED: glutathione S-transferase T3-like [Beta vulgaris subsp. vulgaris]
Sugar	emmax	Chr6	56995019	8.73e-06	5.06	C/T	C:195_T:27	0.12	IMABv06g018574	-	57083513	57096174	3'_88494	[F]	Nucleotide transport and metabolism	Molecular Function: ATP binding (GO:0005524);; Cellular Component: integral component of membrane (GO:0016021);; Molecular Function: kinase activity (GO:0016301);	K00876|0.0e+00|bvg:104896292|K00876 uridine kinase [EC:2.7.1.48] | (RefSeq) uridine-cytidine kinase C	[TZ]	--	CYTH domain	Inorganic pyrophosphatase TTM2 OS=Arabidopsis thaliana OX=3702 GN=TTM2 PE=1 SV=1	CYTH domain-containing protein OS=Spinacia oleracea OX=3562 GN=SOVF_147260 PE=4 SV=1	--	--	PREDICTED: uridine-cytidine kinase C isoform X1 [Beta vulgaris subsp. vulgaris]
Sugar	emmax	Chr6	56995080	3.42e-07	6.47	C/G	C:197_G:25	0.11	IMABv06g018568	+	56954709	56959539	3'_35541	[IR]	--	Molecular Function: hydrolase activity, acting on ester bonds (GO:0016788);	K01206|6.2e-35|aly:9323213|K01206 alpha-L-fucosidase [EC:3.2.1.51] | (RefSeq) alpha-L-fucosidase 3	--	--	GDSL-like Lipase/Acylhydrolase	Acetylajmalan esterase OS=Rauvolfia serpentina OX=4060 GN=AAE PE=1 SV=1	Lipase_GDSL domain-containing protein OS=Spinacia oleracea OX=3562 GN=SOVF_026330 PE=3 SV=1	S	Function unknown	PREDICTED: acetylajmalan esterase [Beta vulgaris subsp. vulgaris]
Sugar	emmax	Chr6	56995080	3.42e-07	6.47	C/G	C:197_G:25	0.11	IMABv06g018569	-	56973520	56975394	5'_19686	--	--	Molecular Function: peroxidase activity (GO:0004601);; Biological Process: response to oxidative stress (GO:0006979);; Molecular Function: heme binding (GO:0020037);; Biological Process: hydrogen peroxide catabolic process (GO:0042744);; Molecular Function: metal ion binding (GO:0046872);	K00430|3.1e-208|bvg:104896295|K00430 peroxidase [EC:1.11.1.7] | (RefSeq) peroxidase 57-like	--	--	Peroxidase	Peroxidase 57 OS=Arabidopsis thaliana OX=3702 GN=PER57 PE=1 SV=1	Peroxidase OS=Beta vulgaris subsp. vulgaris OX=3555 GN=BVRB_4g096700 PE=3 SV=1	Q	Secondary metabolites biosynthesis, transport and catabolism	PREDICTED: peroxidase 57-like [Beta vulgaris subsp. vulgaris]
Sugar	emmax	Chr6	56995080	3.42e-07	6.47	C/G	C:197_G:25	0.11	IMABv06g018570	-	57000071	57001674	3'_4991	--	--	Molecular Function: UDP-glycosyltransferase activity (GO:0008194);	K23260|3.9e-287|bvg:104896294|K23260 scopoletin glucosyltransferase [EC:2.4.1.128] | (RefSeq) scopoletin glucosyltransferase	[GC]	--	UDP-glucoronosyl and UDP-glucosyl transferase	Scopoletin glucosyltransferase OS=Nicotiana tabacum OX=4097 GN=TOGT1 PE=1 SV=1	Uncharacterized protein OS=Spinacia oleracea OX=3562 GN=SOVF_185790 PE=4 SV=1	--	--	PREDICTED: scopoletin glucosyltransferase [Beta vulgaris subsp. vulgaris]
Sugar	emmax	Chr6	56995080	3.42e-07	6.47	C/G	C:197_G:25	0.11	IMABv06g018571	-	57038270	57038984	3'_43190	--	--	--	--	--	--	Hydrophobic seed protein	--	AAI domain-containing protein OS=Spinacia oleracea OX=3562 GN=SOVF_187190 PE=4 SV=1	--	--	hypothetical protein BVRB_6g140430 [Beta vulgaris subsp. vulgaris]
Sugar	emmax	Chr6	56995080	3.42e-07	6.47	C/G	C:197_G:25	0.11	IMABv06g018572	-	57053571	57056134	3'_58491	--	--	--	--	[O]	Posttranslational modification, protein turnover, chaperones	--	--	Uncharacterized protein OS=Cucumis melo var. makuwa OX=1194695 GN=E5676_scaffold775G00090 PE=4 SV=1	O	Posttranslational modification, protein turnover, chaperones	PREDICTED: uncharacterized protein LOC104896282 [Beta vulgaris subsp. vulgaris]
Sugar	emmax	Chr6	56995080	3.42e-07	6.47	C/G	C:197_G:25	0.11	IMABv06g018573	-	57071469	57072424	3'_76389	--	--	--	--	--	--	--	--	Fgenesh protein 73 OS=Beta vulgaris OX=161934 PE=4 SV=1	--	--	PREDICTED: glutathione S-transferase T3-like [Beta vulgaris subsp. vulgaris]
Sugar	emmax	Chr6	56995080	3.42e-07	6.47	C/G	C:197_G:25	0.11	IMABv06g018574	-	57083513	57096174	3'_88433	[F]	Nucleotide transport and metabolism	Molecular Function: ATP binding (GO:0005524);; Cellular Component: integral component of membrane (GO:0016021);; Molecular Function: kinase activity (GO:0016301);	K00876|0.0e+00|bvg:104896292|K00876 uridine kinase [EC:2.7.1.48] | (RefSeq) uridine-cytidine kinase C	[TZ]	--	CYTH domain	Inorganic pyrophosphatase TTM2 OS=Arabidopsis thaliana OX=3702 GN=TTM2 PE=1 SV=1	CYTH domain-containing protein OS=Spinacia oleracea OX=3562 GN=SOVF_147260 PE=4 SV=1	--	--	PREDICTED: uridine-cytidine kinase C isoform X1 [Beta vulgaris subsp. vulgaris]
Sugar	emmax	Chr6	57025900	6.64e-06	5.18	A/G	A:201_G:11	0.05	IMABv06g018568	+	56954709	56959539	3'_66361	[IR]	--	Molecular Function: hydrolase activity, acting on ester bonds (GO:0016788);	K01206|6.2e-35|aly:9323213|K01206 alpha-L-fucosidase [EC:3.2.1.51] | (RefSeq) alpha-L-fucosidase 3	--	--	GDSL-like Lipase/Acylhydrolase	Acetylajmalan esterase OS=Rauvolfia serpentina OX=4060 GN=AAE PE=1 SV=1	Lipase_GDSL domain-containing protein OS=Spinacia oleracea OX=3562 GN=SOVF_026330 PE=3 SV=1	S	Function unknown	PREDICTED: acetylajmalan esterase [Beta vulgaris subsp. vulgaris]
Sugar	emmax	Chr6	57025900	6.64e-06	5.18	A/G	A:201_G:11	0.05	IMABv06g018569	-	56973520	56975394	5'_50506	--	--	Molecular Function: peroxidase activity (GO:0004601);; Biological Process: response to oxidative stress (GO:0006979);; Molecular Function: heme binding (GO:0020037);; Biological Process: hydrogen peroxide catabolic process (GO:0042744);; Molecular Function: metal ion binding (GO:0046872);	K00430|3.1e-208|bvg:104896295|K00430 peroxidase [EC:1.11.1.7] | (RefSeq) peroxidase 57-like	--	--	Peroxidase	Peroxidase 57 OS=Arabidopsis thaliana OX=3702 GN=PER57 PE=1 SV=1	Peroxidase OS=Beta vulgaris subsp. vulgaris OX=3555 GN=BVRB_4g096700 PE=3 SV=1	Q	Secondary metabolites biosynthesis, transport and catabolism	PREDICTED: peroxidase 57-like [Beta vulgaris subsp. vulgaris]
Sugar	emmax	Chr6	57025900	6.64e-06	5.18	A/G	A:201_G:11	0.05	IMABv06g018570	-	57000071	57001674	5'_24226	--	--	Molecular Function: UDP-glycosyltransferase activity (GO:0008194);	K23260|3.9e-287|bvg:104896294|K23260 scopoletin glucosyltransferase [EC:2.4.1.128] | (RefSeq) scopoletin glucosyltransferase	[GC]	--	UDP-glucoronosyl and UDP-glucosyl transferase	Scopoletin glucosyltransferase OS=Nicotiana tabacum OX=4097 GN=TOGT1 PE=1 SV=1	Uncharacterized protein OS=Spinacia oleracea OX=3562 GN=SOVF_185790 PE=4 SV=1	--	--	PREDICTED: scopoletin glucosyltransferase [Beta vulgaris subsp. vulgaris]
Sugar	emmax	Chr6	57025900	6.64e-06	5.18	A/G	A:201_G:11	0.05	IMABv06g018571	-	57038270	57038984	3'_12370	--	--	--	--	--	--	Hydrophobic seed protein	--	AAI domain-containing protein OS=Spinacia oleracea OX=3562 GN=SOVF_187190 PE=4 SV=1	--	--	hypothetical protein BVRB_6g140430 [Beta vulgaris subsp. vulgaris]
Sugar	emmax	Chr6	57025900	6.64e-06	5.18	A/G	A:201_G:11	0.05	IMABv06g018572	-	57053571	57056134	3'_27671	--	--	--	--	[O]	Posttranslational modification, protein turnover, chaperones	--	--	Uncharacterized protein OS=Cucumis melo var. makuwa OX=1194695 GN=E5676_scaffold775G00090 PE=4 SV=1	O	Posttranslational modification, protein turnover, chaperones	PREDICTED: uncharacterized protein LOC104896282 [Beta vulgaris subsp. vulgaris]
Sugar	emmax	Chr6	57025900	6.64e-06	5.18	A/G	A:201_G:11	0.05	IMABv06g018573	-	57071469	57072424	3'_45569	--	--	--	--	--	--	--	--	Fgenesh protein 73 OS=Beta vulgaris OX=161934 PE=4 SV=1	--	--	PREDICTED: glutathione S-transferase T3-like [Beta vulgaris subsp. vulgaris]
Sugar	emmax	Chr6	57025900	6.64e-06	5.18	A/G	A:201_G:11	0.05	IMABv06g018574	-	57083513	57096174	3'_57613	[F]	Nucleotide transport and metabolism	Molecular Function: ATP binding (GO:0005524);; Cellular Component: integral component of membrane (GO:0016021);; Molecular Function: kinase activity (GO:0016301);	K00876|0.0e+00|bvg:104896292|K00876 uridine kinase [EC:2.7.1.48] | (RefSeq) uridine-cytidine kinase C	[TZ]	--	CYTH domain	Inorganic pyrophosphatase TTM2 OS=Arabidopsis thaliana OX=3702 GN=TTM2 PE=1 SV=1	CYTH domain-containing protein OS=Spinacia oleracea OX=3562 GN=SOVF_147260 PE=4 SV=1	--	--	PREDICTED: uridine-cytidine kinase C isoform X1 [Beta vulgaris subsp. vulgaris]
Sugar	emmax	Chr6	57025900	6.64e-06	5.18	A/G	A:201_G:11	0.05	IMABv06g018575	-	57102456	57104684	3'_76556	--	--	Molecular Function: peroxidase activity (GO:0004601);; Cellular Component: extracellular region (GO:0005576);; Biological Process: response to oxidative stress (GO:0006979);; Molecular Function: heme binding (GO:0020037);; Biological Process: hydrogen peroxide catabolic process (GO:0042744);; Molecular Function: metal ion binding (GO:0046872);	K00430|1.9e-192|bvg:104896291|K00430 peroxidase [EC:1.11.1.7] | (RefSeq) peroxidase 11	--	--	Peroxidase	Peroxidase 11 OS=Arabidopsis thaliana OX=3702 GN=PER11 PE=1 SV=1	Peroxidase OS=Spinacia oleracea OX=3562 GN=SOVF_068300 PE=3 SV=1	Q	Secondary metabolites biosynthesis, transport and catabolism	PREDICTED: peroxidase 11 [Beta vulgaris subsp. vulgaris]
Sugar	emmax	Chr6	57025900	6.64e-06	5.18	A/G	A:201_G:11	0.05	IMABv06g018576	-	57105751	57109124	3'_79851	--	--	--	K00430|5.1e-49|vra:106755305|K00430 peroxidase [EC:1.11.1.7] | (RefSeq) peroxidase 11 isoform X2	--	--	--	--	Uncharacterized protein OS=Spinacia oleracea OX=3562 GN=SOVF_068290 PE=4 SV=1	--	--	PREDICTED: uncharacterized protein LOC104896290 [Beta vulgaris subsp. vulgaris]
Sugar	emmax	Chr6	57295505	5.47e-06	5.26	A/G	A:175_G:43	0.2	IMABv06g018581	-	57278632	57282569	5'_12936	[G]	Carbohydrate transport and metabolism	Molecular Function: phosphogluconate dehydrogenase (decarboxylating) activity (GO:0004616);; Biological Process: pentose-phosphate shunt (GO:0006098);; Biological Process: D-gluconate metabolic process (GO:0019521);; Molecular Function: NADP binding (GO:0050661);	K00033|1.1e-278|bvg:104896287|K00033 6-phosphogluconate dehydrogenase [EC:1.1.1.44 1.1.1.343] | (RefSeq) 6-phosphogluconate dehydrogenase, decarboxylating 1	[G]	Carbohydrate transport and metabolism	6-phosphogluconate dehydrogenase, C-terminal domain	6-phosphogluconate dehydrogenase, decarboxylating 1 OS=Spinacia oleracea OX=3562 GN=pgdC PE=1 SV=1	6-phosphogluconate dehydrogenase, decarboxylating OS=Spinacia oleracea OX=3562 GN=SOVF_128490 PE=3 SV=1	G	Carbohydrate transport and metabolism	PREDICTED: 6-phosphogluconate dehydrogenase, decarboxylating 1 [Beta vulgaris subsp. vulgaris]
Sugar	emmax	Chr6	57295505	5.47e-06	5.26	A/G	A:175_G:43	0.2	IMABv06g018582	+	57300776	57301482	5'_5271	[J]	Translation, ribosomal structure and biogenesis	Molecular Function: N-acetyltransferase activity (GO:0008080);	K22450|3.0e-102|bvg:104896286|K22450 aralkylamine N-acetyltransferase [EC:2.3.1.87] | (RefSeq) hypothetical protein	--	--	Acetyltransferase (GNAT) family	Serotonin N-acetyltransferase 2, chloroplastic OS=Oryza sativa subsp. japonica OX=39947 GN=SNAT2 PE=1 SV=1	N-acetyltransferase domain-containing protein OS=Spinacia oleracea OX=3562 GN=SOVF_128480 PE=4 SV=1	S	Function unknown	PREDICTED: serotonin N-acetyltransferase 2, chloroplastic [Beta vulgaris subsp. vulgaris]
Sugar	emmax	Chr6	57295505	5.47e-06	5.26	A/G	A:175_G:43	0.2	IMABv06g018583	-	57303823	57312421	3'_8318	--	--	Cellular Component: integral component of membrane (GO:0016021);	--	[S]	Function unknown	Vitamin B6 photo-protection and homoeostasis	Protein root UVB sensitive 1, chloroplastic OS=Arabidopsis thaliana OX=3702 GN=RUS1 PE=1 SV=1	Uncharacterized protein OS=Beta vulgaris subsp. vulgaris OX=3555 GN=BVRB_012650 PE=3 SV=1	S	Function unknown	PREDICTED: protein root UVB sensitive 1, chloroplastic [Beta vulgaris subsp. vulgaris]
Sugar	emmax	Chr6	57295505	5.47e-06	5.26	A/G	A:175_G:43	0.2	IMABv06g018584	+	57329326	57336714	5'_33821	[T]	Signal transduction mechanisms	Molecular Function: protein kinase activity (GO:0004672);; Molecular Function: ATP binding (GO:0005524);	K08819|1.5e-175|bvg:104896561|K08819 cyclin-dependent kinase 12/13 [EC:2.7.11.22 2.7.11.23] | (RefSeq) cyclin-dependent kinase C-2	[D]	Cell cycle control, cell division, chromosome partitioning	Protein kinase domain	Cyclin-dependent kinase C-1 OS=Arabidopsis thaliana OX=3702 GN=CDKC-1 PE=1 SV=1	Protein kinase domain-containing protein OS=Spinacia oleracea OX=3562 GN=SOVF_137020 PE=4 SV=1	T	Signal transduction mechanisms	PREDICTED: cyclin-dependent kinase C-2 isoform X1 [Beta vulgaris subsp. vulgaris]
Sugar	emmax	Chr6	57295505	5.47e-06	5.26	A/G	A:175_G:43	0.2	IMABv06g018585	+	57354756	57355597	5'_59251	[J]	Translation, ribosomal structure and biogenesis	Molecular Function: N-acetyltransferase activity (GO:0008080);	K22450|6.0e-106|bvg:104896286|K22450 aralkylamine N-acetyltransferase [EC:2.3.1.87] | (RefSeq) hypothetical protein	--	--	Acetyltransferase (GNAT) family	Serotonin N-acetyltransferase 2, chloroplastic OS=Oryza sativa subsp. japonica OX=39947 GN=SNAT2 PE=1 SV=1	N-acetyltransferase domain-containing protein OS=Spinacia oleracea OX=3562 GN=SOVF_128480 PE=4 SV=1	S	Function unknown	PREDICTED: serotonin N-acetyltransferase 2, chloroplastic [Beta vulgaris subsp. vulgaris]
Sugar	emmax	Chr6	57295505	5.47e-06	5.26	A/G	A:175_G:43	0.2	IMABv06g018586	-	57357398	57365391	3'_61893	--	--	Cellular Component: integral component of membrane (GO:0016021);	--	[S]	Function unknown	Vitamin B6 photo-protection and homoeostasis	Protein root UVB sensitive 1, chloroplastic OS=Arabidopsis thaliana OX=3702 GN=RUS1 PE=1 SV=1	Uncharacterized protein OS=Beta vulgaris subsp. vulgaris OX=3555 GN=BVRB_012650 PE=3 SV=1	S	Function unknown	PREDICTED: protein root UVB sensitive 1, chloroplastic [Beta vulgaris subsp. vulgaris]
Sugar	emmax	Chr6	57306744	3.78e-09	8.42	T/C	T:208_C:14	0.06	IMABv06g018581	-	57278632	57282569	5'_24175	[G]	Carbohydrate transport and metabolism	Molecular Function: phosphogluconate dehydrogenase (decarboxylating) activity (GO:0004616);; Biological Process: pentose-phosphate shunt (GO:0006098);; Biological Process: D-gluconate metabolic process (GO:0019521);; Molecular Function: NADP binding (GO:0050661);	K00033|1.1e-278|bvg:104896287|K00033 6-phosphogluconate dehydrogenase [EC:1.1.1.44 1.1.1.343] | (RefSeq) 6-phosphogluconate dehydrogenase, decarboxylating 1	[G]	Carbohydrate transport and metabolism	6-phosphogluconate dehydrogenase, C-terminal domain	6-phosphogluconate dehydrogenase, decarboxylating 1 OS=Spinacia oleracea OX=3562 GN=pgdC PE=1 SV=1	6-phosphogluconate dehydrogenase, decarboxylating OS=Spinacia oleracea OX=3562 GN=SOVF_128490 PE=3 SV=1	G	Carbohydrate transport and metabolism	PREDICTED: 6-phosphogluconate dehydrogenase, decarboxylating 1 [Beta vulgaris subsp. vulgaris]
Sugar	emmax	Chr6	57306744	3.78e-09	8.42	T/C	T:208_C:14	0.06	IMABv06g018582	+	57300776	57301482	3'_5262	[J]	Translation, ribosomal structure and biogenesis	Molecular Function: N-acetyltransferase activity (GO:0008080);	K22450|3.0e-102|bvg:104896286|K22450 aralkylamine N-acetyltransferase [EC:2.3.1.87] | (RefSeq) hypothetical protein	--	--	Acetyltransferase (GNAT) family	Serotonin N-acetyltransferase 2, chloroplastic OS=Oryza sativa subsp. japonica OX=39947 GN=SNAT2 PE=1 SV=1	N-acetyltransferase domain-containing protein OS=Spinacia oleracea OX=3562 GN=SOVF_128480 PE=4 SV=1	S	Function unknown	PREDICTED: serotonin N-acetyltransferase 2, chloroplastic [Beta vulgaris subsp. vulgaris]
Sugar	emmax	Chr6	57306744	3.78e-09	8.42	T/C	T:208_C:14	0.06	IMABv06g018583	-	57303823	57312421	--	--	--	Cellular Component: integral component of membrane (GO:0016021);	--	[S]	Function unknown	Vitamin B6 photo-protection and homoeostasis	Protein root UVB sensitive 1, chloroplastic OS=Arabidopsis thaliana OX=3702 GN=RUS1 PE=1 SV=1	Uncharacterized protein OS=Beta vulgaris subsp. vulgaris OX=3555 GN=BVRB_012650 PE=3 SV=1	S	Function unknown	PREDICTED: protein root UVB sensitive 1, chloroplastic [Beta vulgaris subsp. vulgaris]
Sugar	emmax	Chr6	57306744	3.78e-09	8.42	T/C	T:208_C:14	0.06	IMABv06g018584	+	57329326	57336714	5'_22582	[T]	Signal transduction mechanisms	Molecular Function: protein kinase activity (GO:0004672);; Molecular Function: ATP binding (GO:0005524);	K08819|1.5e-175|bvg:104896561|K08819 cyclin-dependent kinase 12/13 [EC:2.7.11.22 2.7.11.23] | (RefSeq) cyclin-dependent kinase C-2	[D]	Cell cycle control, cell division, chromosome partitioning	Protein kinase domain	Cyclin-dependent kinase C-1 OS=Arabidopsis thaliana OX=3702 GN=CDKC-1 PE=1 SV=1	Protein kinase domain-containing protein OS=Spinacia oleracea OX=3562 GN=SOVF_137020 PE=4 SV=1	T	Signal transduction mechanisms	PREDICTED: cyclin-dependent kinase C-2 isoform X1 [Beta vulgaris subsp. vulgaris]
Sugar	emmax	Chr6	57306744	3.78e-09	8.42	T/C	T:208_C:14	0.06	IMABv06g018585	+	57354756	57355597	5'_48012	[J]	Translation, ribosomal structure and biogenesis	Molecular Function: N-acetyltransferase activity (GO:0008080);	K22450|6.0e-106|bvg:104896286|K22450 aralkylamine N-acetyltransferase [EC:2.3.1.87] | (RefSeq) hypothetical protein	--	--	Acetyltransferase (GNAT) family	Serotonin N-acetyltransferase 2, chloroplastic OS=Oryza sativa subsp. japonica OX=39947 GN=SNAT2 PE=1 SV=1	N-acetyltransferase domain-containing protein OS=Spinacia oleracea OX=3562 GN=SOVF_128480 PE=4 SV=1	S	Function unknown	PREDICTED: serotonin N-acetyltransferase 2, chloroplastic [Beta vulgaris subsp. vulgaris]
Sugar	emmax	Chr6	57306744	3.78e-09	8.42	T/C	T:208_C:14	0.06	IMABv06g018586	-	57357398	57365391	3'_50654	--	--	Cellular Component: integral component of membrane (GO:0016021);	--	[S]	Function unknown	Vitamin B6 photo-protection and homoeostasis	Protein root UVB sensitive 1, chloroplastic OS=Arabidopsis thaliana OX=3702 GN=RUS1 PE=1 SV=1	Uncharacterized protein OS=Beta vulgaris subsp. vulgaris OX=3555 GN=BVRB_012650 PE=3 SV=1	S	Function unknown	PREDICTED: protein root UVB sensitive 1, chloroplastic [Beta vulgaris subsp. vulgaris]
Sugar	emmax	Chr6	57308340	7.37e-06	5.13	G/T	G:207_T:21	0.09	IMABv06g018581	-	57278632	57282569	5'_25771	[G]	Carbohydrate transport and metabolism	Molecular Function: phosphogluconate dehydrogenase (decarboxylating) activity (GO:0004616);; Biological Process: pentose-phosphate shunt (GO:0006098);; Biological Process: D-gluconate metabolic process (GO:0019521);; Molecular Function: NADP binding (GO:0050661);	K00033|1.1e-278|bvg:104896287|K00033 6-phosphogluconate dehydrogenase [EC:1.1.1.44 1.1.1.343] | (RefSeq) 6-phosphogluconate dehydrogenase, decarboxylating 1	[G]	Carbohydrate transport and metabolism	6-phosphogluconate dehydrogenase, C-terminal domain	6-phosphogluconate dehydrogenase, decarboxylating 1 OS=Spinacia oleracea OX=3562 GN=pgdC PE=1 SV=1	6-phosphogluconate dehydrogenase, decarboxylating OS=Spinacia oleracea OX=3562 GN=SOVF_128490 PE=3 SV=1	G	Carbohydrate transport and metabolism	PREDICTED: 6-phosphogluconate dehydrogenase, decarboxylating 1 [Beta vulgaris subsp. vulgaris]
Sugar	emmax	Chr6	57308340	7.37e-06	5.13	G/T	G:207_T:21	0.09	IMABv06g018582	+	57300776	57301482	3'_6858	[J]	Translation, ribosomal structure and biogenesis	Molecular Function: N-acetyltransferase activity (GO:0008080);	K22450|3.0e-102|bvg:104896286|K22450 aralkylamine N-acetyltransferase [EC:2.3.1.87] | (RefSeq) hypothetical protein	--	--	Acetyltransferase (GNAT) family	Serotonin N-acetyltransferase 2, chloroplastic OS=Oryza sativa subsp. japonica OX=39947 GN=SNAT2 PE=1 SV=1	N-acetyltransferase domain-containing protein OS=Spinacia oleracea OX=3562 GN=SOVF_128480 PE=4 SV=1	S	Function unknown	PREDICTED: serotonin N-acetyltransferase 2, chloroplastic [Beta vulgaris subsp. vulgaris]
Sugar	emmax	Chr6	57308340	7.37e-06	5.13	G/T	G:207_T:21	0.09	IMABv06g018583	-	57303823	57312421	--	--	--	Cellular Component: integral component of membrane (GO:0016021);	--	[S]	Function unknown	Vitamin B6 photo-protection and homoeostasis	Protein root UVB sensitive 1, chloroplastic OS=Arabidopsis thaliana OX=3702 GN=RUS1 PE=1 SV=1	Uncharacterized protein OS=Beta vulgaris subsp. vulgaris OX=3555 GN=BVRB_012650 PE=3 SV=1	S	Function unknown	PREDICTED: protein root UVB sensitive 1, chloroplastic [Beta vulgaris subsp. vulgaris]
Sugar	emmax	Chr6	57308340	7.37e-06	5.13	G/T	G:207_T:21	0.09	IMABv06g018584	+	57329326	57336714	5'_20986	[T]	Signal transduction mechanisms	Molecular Function: protein kinase activity (GO:0004672);; Molecular Function: ATP binding (GO:0005524);	K08819|1.5e-175|bvg:104896561|K08819 cyclin-dependent kinase 12/13 [EC:2.7.11.22 2.7.11.23] | (RefSeq) cyclin-dependent kinase C-2	[D]	Cell cycle control, cell division, chromosome partitioning	Protein kinase domain	Cyclin-dependent kinase C-1 OS=Arabidopsis thaliana OX=3702 GN=CDKC-1 PE=1 SV=1	Protein kinase domain-containing protein OS=Spinacia oleracea OX=3562 GN=SOVF_137020 PE=4 SV=1	T	Signal transduction mechanisms	PREDICTED: cyclin-dependent kinase C-2 isoform X1 [Beta vulgaris subsp. vulgaris]
Sugar	emmax	Chr6	57308340	7.37e-06	5.13	G/T	G:207_T:21	0.09	IMABv06g018585	+	57354756	57355597	5'_46416	[J]	Translation, ribosomal structure and biogenesis	Molecular Function: N-acetyltransferase activity (GO:0008080);	K22450|6.0e-106|bvg:104896286|K22450 aralkylamine N-acetyltransferase [EC:2.3.1.87] | (RefSeq) hypothetical protein	--	--	Acetyltransferase (GNAT) family	Serotonin N-acetyltransferase 2, chloroplastic OS=Oryza sativa subsp. japonica OX=39947 GN=SNAT2 PE=1 SV=1	N-acetyltransferase domain-containing protein OS=Spinacia oleracea OX=3562 GN=SOVF_128480 PE=4 SV=1	S	Function unknown	PREDICTED: serotonin N-acetyltransferase 2, chloroplastic [Beta vulgaris subsp. vulgaris]
Sugar	emmax	Chr6	57308340	7.37e-06	5.13	G/T	G:207_T:21	0.09	IMABv06g018586	-	57357398	57365391	3'_49058	--	--	Cellular Component: integral component of membrane (GO:0016021);	--	[S]	Function unknown	Vitamin B6 photo-protection and homoeostasis	Protein root UVB sensitive 1, chloroplastic OS=Arabidopsis thaliana OX=3702 GN=RUS1 PE=1 SV=1	Uncharacterized protein OS=Beta vulgaris subsp. vulgaris OX=3555 GN=BVRB_012650 PE=3 SV=1	S	Function unknown	PREDICTED: protein root UVB sensitive 1, chloroplastic [Beta vulgaris subsp. vulgaris]
Sugar	emmax	Chr6	57311464	7.18e-06	5.14	G/A	G:201_A:25	0.11	IMABv06g018581	-	57278632	57282569	5'_28895	[G]	Carbohydrate transport and metabolism	Molecular Function: phosphogluconate dehydrogenase (decarboxylating) activity (GO:0004616);; Biological Process: pentose-phosphate shunt (GO:0006098);; Biological Process: D-gluconate metabolic process (GO:0019521);; Molecular Function: NADP binding (GO:0050661);	K00033|1.1e-278|bvg:104896287|K00033 6-phosphogluconate dehydrogenase [EC:1.1.1.44 1.1.1.343] | (RefSeq) 6-phosphogluconate dehydrogenase, decarboxylating 1	[G]	Carbohydrate transport and metabolism	6-phosphogluconate dehydrogenase, C-terminal domain	6-phosphogluconate dehydrogenase, decarboxylating 1 OS=Spinacia oleracea OX=3562 GN=pgdC PE=1 SV=1	6-phosphogluconate dehydrogenase, decarboxylating OS=Spinacia oleracea OX=3562 GN=SOVF_128490 PE=3 SV=1	G	Carbohydrate transport and metabolism	PREDICTED: 6-phosphogluconate dehydrogenase, decarboxylating 1 [Beta vulgaris subsp. vulgaris]
Sugar	emmax	Chr6	57311464	7.18e-06	5.14	G/A	G:201_A:25	0.11	IMABv06g018582	+	57300776	57301482	3'_9982	[J]	Translation, ribosomal structure and biogenesis	Molecular Function: N-acetyltransferase activity (GO:0008080);	K22450|3.0e-102|bvg:104896286|K22450 aralkylamine N-acetyltransferase [EC:2.3.1.87] | (RefSeq) hypothetical protein	--	--	Acetyltransferase (GNAT) family	Serotonin N-acetyltransferase 2, chloroplastic OS=Oryza sativa subsp. japonica OX=39947 GN=SNAT2 PE=1 SV=1	N-acetyltransferase domain-containing protein OS=Spinacia oleracea OX=3562 GN=SOVF_128480 PE=4 SV=1	S	Function unknown	PREDICTED: serotonin N-acetyltransferase 2, chloroplastic [Beta vulgaris subsp. vulgaris]
Sugar	emmax	Chr6	57311464	7.18e-06	5.14	G/A	G:201_A:25	0.11	IMABv06g018583	-	57303823	57312421	--	--	--	Cellular Component: integral component of membrane (GO:0016021);	--	[S]	Function unknown	Vitamin B6 photo-protection and homoeostasis	Protein root UVB sensitive 1, chloroplastic OS=Arabidopsis thaliana OX=3702 GN=RUS1 PE=1 SV=1	Uncharacterized protein OS=Beta vulgaris subsp. vulgaris OX=3555 GN=BVRB_012650 PE=3 SV=1	S	Function unknown	PREDICTED: protein root UVB sensitive 1, chloroplastic [Beta vulgaris subsp. vulgaris]
Sugar	emmax	Chr6	57311464	7.18e-06	5.14	G/A	G:201_A:25	0.11	IMABv06g018584	+	57329326	57336714	5'_17862	[T]	Signal transduction mechanisms	Molecular Function: protein kinase activity (GO:0004672);; Molecular Function: ATP binding (GO:0005524);	K08819|1.5e-175|bvg:104896561|K08819 cyclin-dependent kinase 12/13 [EC:2.7.11.22 2.7.11.23] | (RefSeq) cyclin-dependent kinase C-2	[D]	Cell cycle control, cell division, chromosome partitioning	Protein kinase domain	Cyclin-dependent kinase C-1 OS=Arabidopsis thaliana OX=3702 GN=CDKC-1 PE=1 SV=1	Protein kinase domain-containing protein OS=Spinacia oleracea OX=3562 GN=SOVF_137020 PE=4 SV=1	T	Signal transduction mechanisms	PREDICTED: cyclin-dependent kinase C-2 isoform X1 [Beta vulgaris subsp. vulgaris]
Sugar	emmax	Chr6	57311464	7.18e-06	5.14	G/A	G:201_A:25	0.11	IMABv06g018585	+	57354756	57355597	5'_43292	[J]	Translation, ribosomal structure and biogenesis	Molecular Function: N-acetyltransferase activity (GO:0008080);	K22450|6.0e-106|bvg:104896286|K22450 aralkylamine N-acetyltransferase [EC:2.3.1.87] | (RefSeq) hypothetical protein	--	--	Acetyltransferase (GNAT) family	Serotonin N-acetyltransferase 2, chloroplastic OS=Oryza sativa subsp. japonica OX=39947 GN=SNAT2 PE=1 SV=1	N-acetyltransferase domain-containing protein OS=Spinacia oleracea OX=3562 GN=SOVF_128480 PE=4 SV=1	S	Function unknown	PREDICTED: serotonin N-acetyltransferase 2, chloroplastic [Beta vulgaris subsp. vulgaris]
Sugar	emmax	Chr6	57311464	7.18e-06	5.14	G/A	G:201_A:25	0.11	IMABv06g018586	-	57357398	57365391	3'_45934	--	--	Cellular Component: integral component of membrane (GO:0016021);	--	[S]	Function unknown	Vitamin B6 photo-protection and homoeostasis	Protein root UVB sensitive 1, chloroplastic OS=Arabidopsis thaliana OX=3702 GN=RUS1 PE=1 SV=1	Uncharacterized protein OS=Beta vulgaris subsp. vulgaris OX=3555 GN=BVRB_012650 PE=3 SV=1	S	Function unknown	PREDICTED: protein root UVB sensitive 1, chloroplastic [Beta vulgaris subsp. vulgaris]
Sugar	emmax	Chr6	57311997	9.77e-06	5.01	A/G	A:204_G:24	0.11	IMABv06g018581	-	57278632	57282569	5'_29428	[G]	Carbohydrate transport and metabolism	Molecular Function: phosphogluconate dehydrogenase (decarboxylating) activity (GO:0004616);; Biological Process: pentose-phosphate shunt (GO:0006098);; Biological Process: D-gluconate metabolic process (GO:0019521);; Molecular Function: NADP binding (GO:0050661);	K00033|1.1e-278|bvg:104896287|K00033 6-phosphogluconate dehydrogenase [EC:1.1.1.44 1.1.1.343] | (RefSeq) 6-phosphogluconate dehydrogenase, decarboxylating 1	[G]	Carbohydrate transport and metabolism	6-phosphogluconate dehydrogenase, C-terminal domain	6-phosphogluconate dehydrogenase, decarboxylating 1 OS=Spinacia oleracea OX=3562 GN=pgdC PE=1 SV=1	6-phosphogluconate dehydrogenase, decarboxylating OS=Spinacia oleracea OX=3562 GN=SOVF_128490 PE=3 SV=1	G	Carbohydrate transport and metabolism	PREDICTED: 6-phosphogluconate dehydrogenase, decarboxylating 1 [Beta vulgaris subsp. vulgaris]
Sugar	emmax	Chr6	57311997	9.77e-06	5.01	A/G	A:204_G:24	0.11	IMABv06g018582	+	57300776	57301482	3'_10515	[J]	Translation, ribosomal structure and biogenesis	Molecular Function: N-acetyltransferase activity (GO:0008080);	K22450|3.0e-102|bvg:104896286|K22450 aralkylamine N-acetyltransferase [EC:2.3.1.87] | (RefSeq) hypothetical protein	--	--	Acetyltransferase (GNAT) family	Serotonin N-acetyltransferase 2, chloroplastic OS=Oryza sativa subsp. japonica OX=39947 GN=SNAT2 PE=1 SV=1	N-acetyltransferase domain-containing protein OS=Spinacia oleracea OX=3562 GN=SOVF_128480 PE=4 SV=1	S	Function unknown	PREDICTED: serotonin N-acetyltransferase 2, chloroplastic [Beta vulgaris subsp. vulgaris]
Sugar	emmax	Chr6	57311997	9.77e-06	5.01	A/G	A:204_G:24	0.11	IMABv06g018583	-	57303823	57312421	--	--	--	Cellular Component: integral component of membrane (GO:0016021);	--	[S]	Function unknown	Vitamin B6 photo-protection and homoeostasis	Protein root UVB sensitive 1, chloroplastic OS=Arabidopsis thaliana OX=3702 GN=RUS1 PE=1 SV=1	Uncharacterized protein OS=Beta vulgaris subsp. vulgaris OX=3555 GN=BVRB_012650 PE=3 SV=1	S	Function unknown	PREDICTED: protein root UVB sensitive 1, chloroplastic [Beta vulgaris subsp. vulgaris]
Sugar	emmax	Chr6	57311997	9.77e-06	5.01	A/G	A:204_G:24	0.11	IMABv06g018584	+	57329326	57336714	5'_17329	[T]	Signal transduction mechanisms	Molecular Function: protein kinase activity (GO:0004672);; Molecular Function: ATP binding (GO:0005524);	K08819|1.5e-175|bvg:104896561|K08819 cyclin-dependent kinase 12/13 [EC:2.7.11.22 2.7.11.23] | (RefSeq) cyclin-dependent kinase C-2	[D]	Cell cycle control, cell division, chromosome partitioning	Protein kinase domain	Cyclin-dependent kinase C-1 OS=Arabidopsis thaliana OX=3702 GN=CDKC-1 PE=1 SV=1	Protein kinase domain-containing protein OS=Spinacia oleracea OX=3562 GN=SOVF_137020 PE=4 SV=1	T	Signal transduction mechanisms	PREDICTED: cyclin-dependent kinase C-2 isoform X1 [Beta vulgaris subsp. vulgaris]
Sugar	emmax	Chr6	57311997	9.77e-06	5.01	A/G	A:204_G:24	0.11	IMABv06g018585	+	57354756	57355597	5'_42759	[J]	Translation, ribosomal structure and biogenesis	Molecular Function: N-acetyltransferase activity (GO:0008080);	K22450|6.0e-106|bvg:104896286|K22450 aralkylamine N-acetyltransferase [EC:2.3.1.87] | (RefSeq) hypothetical protein	--	--	Acetyltransferase (GNAT) family	Serotonin N-acetyltransferase 2, chloroplastic OS=Oryza sativa subsp. japonica OX=39947 GN=SNAT2 PE=1 SV=1	N-acetyltransferase domain-containing protein OS=Spinacia oleracea OX=3562 GN=SOVF_128480 PE=4 SV=1	S	Function unknown	PREDICTED: serotonin N-acetyltransferase 2, chloroplastic [Beta vulgaris subsp. vulgaris]
Sugar	emmax	Chr6	57311997	9.77e-06	5.01	A/G	A:204_G:24	0.11	IMABv06g018586	-	57357398	57365391	3'_45401	--	--	Cellular Component: integral component of membrane (GO:0016021);	--	[S]	Function unknown	Vitamin B6 photo-protection and homoeostasis	Protein root UVB sensitive 1, chloroplastic OS=Arabidopsis thaliana OX=3702 GN=RUS1 PE=1 SV=1	Uncharacterized protein OS=Beta vulgaris subsp. vulgaris OX=3555 GN=BVRB_012650 PE=3 SV=1	S	Function unknown	PREDICTED: protein root UVB sensitive 1, chloroplastic [Beta vulgaris subsp. vulgaris]
Sugar	emmax	Chr6	57326659	6.96e-06	5.16	A/T	A:197_T:29	0.13	IMABv06g018581	-	57278632	57282569	5'_44090	[G]	Carbohydrate transport and metabolism	Molecular Function: phosphogluconate dehydrogenase (decarboxylating) activity (GO:0004616);; Biological Process: pentose-phosphate shunt (GO:0006098);; Biological Process: D-gluconate metabolic process (GO:0019521);; Molecular Function: NADP binding (GO:0050661);	K00033|1.1e-278|bvg:104896287|K00033 6-phosphogluconate dehydrogenase [EC:1.1.1.44 1.1.1.343] | (RefSeq) 6-phosphogluconate dehydrogenase, decarboxylating 1	[G]	Carbohydrate transport and metabolism	6-phosphogluconate dehydrogenase, C-terminal domain	6-phosphogluconate dehydrogenase, decarboxylating 1 OS=Spinacia oleracea OX=3562 GN=pgdC PE=1 SV=1	6-phosphogluconate dehydrogenase, decarboxylating OS=Spinacia oleracea OX=3562 GN=SOVF_128490 PE=3 SV=1	G	Carbohydrate transport and metabolism	PREDICTED: 6-phosphogluconate dehydrogenase, decarboxylating 1 [Beta vulgaris subsp. vulgaris]
Sugar	emmax	Chr6	57326659	6.96e-06	5.16	A/T	A:197_T:29	0.13	IMABv06g018582	+	57300776	57301482	3'_25177	[J]	Translation, ribosomal structure and biogenesis	Molecular Function: N-acetyltransferase activity (GO:0008080);	K22450|3.0e-102|bvg:104896286|K22450 aralkylamine N-acetyltransferase [EC:2.3.1.87] | (RefSeq) hypothetical protein	--	--	Acetyltransferase (GNAT) family	Serotonin N-acetyltransferase 2, chloroplastic OS=Oryza sativa subsp. japonica OX=39947 GN=SNAT2 PE=1 SV=1	N-acetyltransferase domain-containing protein OS=Spinacia oleracea OX=3562 GN=SOVF_128480 PE=4 SV=1	S	Function unknown	PREDICTED: serotonin N-acetyltransferase 2, chloroplastic [Beta vulgaris subsp. vulgaris]
Sugar	emmax	Chr6	57326659	6.96e-06	5.16	A/T	A:197_T:29	0.13	IMABv06g018583	-	57303823	57312421	5'_14238	--	--	Cellular Component: integral component of membrane (GO:0016021);	--	[S]	Function unknown	Vitamin B6 photo-protection and homoeostasis	Protein root UVB sensitive 1, chloroplastic OS=Arabidopsis thaliana OX=3702 GN=RUS1 PE=1 SV=1	Uncharacterized protein OS=Beta vulgaris subsp. vulgaris OX=3555 GN=BVRB_012650 PE=3 SV=1	S	Function unknown	PREDICTED: protein root UVB sensitive 1, chloroplastic [Beta vulgaris subsp. vulgaris]
Sugar	emmax	Chr6	57326659	6.96e-06	5.16	A/T	A:197_T:29	0.13	IMABv06g018584	+	57329326	57336714	5'_2667	[T]	Signal transduction mechanisms	Molecular Function: protein kinase activity (GO:0004672);; Molecular Function: ATP binding (GO:0005524);	K08819|1.5e-175|bvg:104896561|K08819 cyclin-dependent kinase 12/13 [EC:2.7.11.22 2.7.11.23] | (RefSeq) cyclin-dependent kinase C-2	[D]	Cell cycle control, cell division, chromosome partitioning	Protein kinase domain	Cyclin-dependent kinase C-1 OS=Arabidopsis thaliana OX=3702 GN=CDKC-1 PE=1 SV=1	Protein kinase domain-containing protein OS=Spinacia oleracea OX=3562 GN=SOVF_137020 PE=4 SV=1	T	Signal transduction mechanisms	PREDICTED: cyclin-dependent kinase C-2 isoform X1 [Beta vulgaris subsp. vulgaris]
Sugar	emmax	Chr6	57326659	6.96e-06	5.16	A/T	A:197_T:29	0.13	IMABv06g018585	+	57354756	57355597	5'_28097	[J]	Translation, ribosomal structure and biogenesis	Molecular Function: N-acetyltransferase activity (GO:0008080);	K22450|6.0e-106|bvg:104896286|K22450 aralkylamine N-acetyltransferase [EC:2.3.1.87] | (RefSeq) hypothetical protein	--	--	Acetyltransferase (GNAT) family	Serotonin N-acetyltransferase 2, chloroplastic OS=Oryza sativa subsp. japonica OX=39947 GN=SNAT2 PE=1 SV=1	N-acetyltransferase domain-containing protein OS=Spinacia oleracea OX=3562 GN=SOVF_128480 PE=4 SV=1	S	Function unknown	PREDICTED: serotonin N-acetyltransferase 2, chloroplastic [Beta vulgaris subsp. vulgaris]
Sugar	emmax	Chr6	57326659	6.96e-06	5.16	A/T	A:197_T:29	0.13	IMABv06g018586	-	57357398	57365391	3'_30739	--	--	Cellular Component: integral component of membrane (GO:0016021);	--	[S]	Function unknown	Vitamin B6 photo-protection and homoeostasis	Protein root UVB sensitive 1, chloroplastic OS=Arabidopsis thaliana OX=3702 GN=RUS1 PE=1 SV=1	Uncharacterized protein OS=Beta vulgaris subsp. vulgaris OX=3555 GN=BVRB_012650 PE=3 SV=1	S	Function unknown	PREDICTED: protein root UVB sensitive 1, chloroplastic [Beta vulgaris subsp. vulgaris]
Sugar	emmax	Chr6	57340989	3.33e-06	5.48	T/C	T:196_C:30	0.13	IMABv06g018581	-	57278632	57282569	5'_58420	[G]	Carbohydrate transport and metabolism	Molecular Function: phosphogluconate dehydrogenase (decarboxylating) activity (GO:0004616);; Biological Process: pentose-phosphate shunt (GO:0006098);; Biological Process: D-gluconate metabolic process (GO:0019521);; Molecular Function: NADP binding (GO:0050661);	K00033|1.1e-278|bvg:104896287|K00033 6-phosphogluconate dehydrogenase [EC:1.1.1.44 1.1.1.343] | (RefSeq) 6-phosphogluconate dehydrogenase, decarboxylating 1	[G]	Carbohydrate transport and metabolism	6-phosphogluconate dehydrogenase, C-terminal domain	6-phosphogluconate dehydrogenase, decarboxylating 1 OS=Spinacia oleracea OX=3562 GN=pgdC PE=1 SV=1	6-phosphogluconate dehydrogenase, decarboxylating OS=Spinacia oleracea OX=3562 GN=SOVF_128490 PE=3 SV=1	G	Carbohydrate transport and metabolism	PREDICTED: 6-phosphogluconate dehydrogenase, decarboxylating 1 [Beta vulgaris subsp. vulgaris]
Sugar	emmax	Chr6	57340989	3.33e-06	5.48	T/C	T:196_C:30	0.13	IMABv06g018582	+	57300776	57301482	3'_39507	[J]	Translation, ribosomal structure and biogenesis	Molecular Function: N-acetyltransferase activity (GO:0008080);	K22450|3.0e-102|bvg:104896286|K22450 aralkylamine N-acetyltransferase [EC:2.3.1.87] | (RefSeq) hypothetical protein	--	--	Acetyltransferase (GNAT) family	Serotonin N-acetyltransferase 2, chloroplastic OS=Oryza sativa subsp. japonica OX=39947 GN=SNAT2 PE=1 SV=1	N-acetyltransferase domain-containing protein OS=Spinacia oleracea OX=3562 GN=SOVF_128480 PE=4 SV=1	S	Function unknown	PREDICTED: serotonin N-acetyltransferase 2, chloroplastic [Beta vulgaris subsp. vulgaris]
Sugar	emmax	Chr6	57340989	3.33e-06	5.48	T/C	T:196_C:30	0.13	IMABv06g018583	-	57303823	57312421	5'_28568	--	--	Cellular Component: integral component of membrane (GO:0016021);	--	[S]	Function unknown	Vitamin B6 photo-protection and homoeostasis	Protein root UVB sensitive 1, chloroplastic OS=Arabidopsis thaliana OX=3702 GN=RUS1 PE=1 SV=1	Uncharacterized protein OS=Beta vulgaris subsp. vulgaris OX=3555 GN=BVRB_012650 PE=3 SV=1	S	Function unknown	PREDICTED: protein root UVB sensitive 1, chloroplastic [Beta vulgaris subsp. vulgaris]
Sugar	emmax	Chr6	57340989	3.33e-06	5.48	T/C	T:196_C:30	0.13	IMABv06g018584	+	57329326	57336714	3'_4275	[T]	Signal transduction mechanisms	Molecular Function: protein kinase activity (GO:0004672);; Molecular Function: ATP binding (GO:0005524);	K08819|1.5e-175|bvg:104896561|K08819 cyclin-dependent kinase 12/13 [EC:2.7.11.22 2.7.11.23] | (RefSeq) cyclin-dependent kinase C-2	[D]	Cell cycle control, cell division, chromosome partitioning	Protein kinase domain	Cyclin-dependent kinase C-1 OS=Arabidopsis thaliana OX=3702 GN=CDKC-1 PE=1 SV=1	Protein kinase domain-containing protein OS=Spinacia oleracea OX=3562 GN=SOVF_137020 PE=4 SV=1	T	Signal transduction mechanisms	PREDICTED: cyclin-dependent kinase C-2 isoform X1 [Beta vulgaris subsp. vulgaris]
Sugar	emmax	Chr6	57340989	3.33e-06	5.48	T/C	T:196_C:30	0.13	IMABv06g018585	+	57354756	57355597	5'_13767	[J]	Translation, ribosomal structure and biogenesis	Molecular Function: N-acetyltransferase activity (GO:0008080);	K22450|6.0e-106|bvg:104896286|K22450 aralkylamine N-acetyltransferase [EC:2.3.1.87] | (RefSeq) hypothetical protein	--	--	Acetyltransferase (GNAT) family	Serotonin N-acetyltransferase 2, chloroplastic OS=Oryza sativa subsp. japonica OX=39947 GN=SNAT2 PE=1 SV=1	N-acetyltransferase domain-containing protein OS=Spinacia oleracea OX=3562 GN=SOVF_128480 PE=4 SV=1	S	Function unknown	PREDICTED: serotonin N-acetyltransferase 2, chloroplastic [Beta vulgaris subsp. vulgaris]
Sugar	emmax	Chr6	57340989	3.33e-06	5.48	T/C	T:196_C:30	0.13	IMABv06g018586	-	57357398	57365391	3'_16409	--	--	Cellular Component: integral component of membrane (GO:0016021);	--	[S]	Function unknown	Vitamin B6 photo-protection and homoeostasis	Protein root UVB sensitive 1, chloroplastic OS=Arabidopsis thaliana OX=3702 GN=RUS1 PE=1 SV=1	Uncharacterized protein OS=Beta vulgaris subsp. vulgaris OX=3555 GN=BVRB_012650 PE=3 SV=1	S	Function unknown	PREDICTED: protein root UVB sensitive 1, chloroplastic [Beta vulgaris subsp. vulgaris]
Sugar	emmax	Chr6	57340989	3.33e-06	5.48	T/C	T:196_C:30	0.13	IMABv06g018587	-	57432264	57435031	3'_91275	--	--	Biological Process: reproduction (GO:0000003);; Molecular Function: nucleotide binding (GO:0000166);; Biological Process: developmental process involved in reproduction (GO:0003006);; Molecular Function: molecular_function (GO:0003674);; Molecular Function: nucleic acid binding (GO:0003676);; Molecular Function: RNA binding (GO:0003723);; Molecular Function: catalytic activity (GO:0003824);; Mole…	--	[R]	General function prediction only	PPR repeat family	Pentatricopeptide repeat-containing protein At3g49240, mitochondrial OS=Arabidopsis thaliana OX=3702 GN=EMB1796 PE=1 SV=1	Uncharacterized protein OS=Spinacia oleracea OX=3562 GN=SOVF_064560 PE=4 SV=1	V	Defense mechanisms	PREDICTED: pentatricopeptide repeat-containing protein At3g49240 [Beta vulgaris subsp. vulgaris]
Sugar	emmax	Chr6	57340999	3.5e-06	5.46	T/C	T:194_C:30	0.13	IMABv06g018581	-	57278632	57282569	5'_58430	[G]	Carbohydrate transport and metabolism	Molecular Function: phosphogluconate dehydrogenase (decarboxylating) activity (GO:0004616);; Biological Process: pentose-phosphate shunt (GO:0006098);; Biological Process: D-gluconate metabolic process (GO:0019521);; Molecular Function: NADP binding (GO:0050661);	K00033|1.1e-278|bvg:104896287|K00033 6-phosphogluconate dehydrogenase [EC:1.1.1.44 1.1.1.343] | (RefSeq) 6-phosphogluconate dehydrogenase, decarboxylating 1	[G]	Carbohydrate transport and metabolism	6-phosphogluconate dehydrogenase, C-terminal domain	6-phosphogluconate dehydrogenase, decarboxylating 1 OS=Spinacia oleracea OX=3562 GN=pgdC PE=1 SV=1	6-phosphogluconate dehydrogenase, decarboxylating OS=Spinacia oleracea OX=3562 GN=SOVF_128490 PE=3 SV=1	G	Carbohydrate transport and metabolism	PREDICTED: 6-phosphogluconate dehydrogenase, decarboxylating 1 [Beta vulgaris subsp. vulgaris]
Sugar	emmax	Chr6	57340999	3.5e-06	5.46	T/C	T:194_C:30	0.13	IMABv06g018582	+	57300776	57301482	3'_39517	[J]	Translation, ribosomal structure and biogenesis	Molecular Function: N-acetyltransferase activity (GO:0008080);	K22450|3.0e-102|bvg:104896286|K22450 aralkylamine N-acetyltransferase [EC:2.3.1.87] | (RefSeq) hypothetical protein	--	--	Acetyltransferase (GNAT) family	Serotonin N-acetyltransferase 2, chloroplastic OS=Oryza sativa subsp. japonica OX=39947 GN=SNAT2 PE=1 SV=1	N-acetyltransferase domain-containing protein OS=Spinacia oleracea OX=3562 GN=SOVF_128480 PE=4 SV=1	S	Function unknown	PREDICTED: serotonin N-acetyltransferase 2, chloroplastic [Beta vulgaris subsp. vulgaris]
Sugar	emmax	Chr6	57340999	3.5e-06	5.46	T/C	T:194_C:30	0.13	IMABv06g018583	-	57303823	57312421	5'_28578	--	--	Cellular Component: integral component of membrane (GO:0016021);	--	[S]	Function unknown	Vitamin B6 photo-protection and homoeostasis	Protein root UVB sensitive 1, chloroplastic OS=Arabidopsis thaliana OX=3702 GN=RUS1 PE=1 SV=1	Uncharacterized protein OS=Beta vulgaris subsp. vulgaris OX=3555 GN=BVRB_012650 PE=3 SV=1	S	Function unknown	PREDICTED: protein root UVB sensitive 1, chloroplastic [Beta vulgaris subsp. vulgaris]
Sugar	emmax	Chr6	57340999	3.5e-06	5.46	T/C	T:194_C:30	0.13	IMABv06g018584	+	57329326	57336714	3'_4285	[T]	Signal transduction mechanisms	Molecular Function: protein kinase activity (GO:0004672);; Molecular Function: ATP binding (GO:0005524);	K08819|1.5e-175|bvg:104896561|K08819 cyclin-dependent kinase 12/13 [EC:2.7.11.22 2.7.11.23] | (RefSeq) cyclin-dependent kinase C-2	[D]	Cell cycle control, cell division, chromosome partitioning	Protein kinase domain	Cyclin-dependent kinase C-1 OS=Arabidopsis thaliana OX=3702 GN=CDKC-1 PE=1 SV=1	Protein kinase domain-containing protein OS=Spinacia oleracea OX=3562 GN=SOVF_137020 PE=4 SV=1	T	Signal transduction mechanisms	PREDICTED: cyclin-dependent kinase C-2 isoform X1 [Beta vulgaris subsp. vulgaris]
Sugar	emmax	Chr6	57340999	3.5e-06	5.46	T/C	T:194_C:30	0.13	IMABv06g018585	+	57354756	57355597	5'_13757	[J]	Translation, ribosomal structure and biogenesis	Molecular Function: N-acetyltransferase activity (GO:0008080);	K22450|6.0e-106|bvg:104896286|K22450 aralkylamine N-acetyltransferase [EC:2.3.1.87] | (RefSeq) hypothetical protein	--	--	Acetyltransferase (GNAT) family	Serotonin N-acetyltransferase 2, chloroplastic OS=Oryza sativa subsp. japonica OX=39947 GN=SNAT2 PE=1 SV=1	N-acetyltransferase domain-containing protein OS=Spinacia oleracea OX=3562 GN=SOVF_128480 PE=4 SV=1	S	Function unknown	PREDICTED: serotonin N-acetyltransferase 2, chloroplastic [Beta vulgaris subsp. vulgaris]
Sugar	emmax	Chr6	57340999	3.5e-06	5.46	T/C	T:194_C:30	0.13	IMABv06g018586	-	57357398	57365391	3'_16399	--	--	Cellular Component: integral component of membrane (GO:0016021);	--	[S]	Function unknown	Vitamin B6 photo-protection and homoeostasis	Protein root UVB sensitive 1, chloroplastic OS=Arabidopsis thaliana OX=3702 GN=RUS1 PE=1 SV=1	Uncharacterized protein OS=Beta vulgaris subsp. vulgaris OX=3555 GN=BVRB_012650 PE=3 SV=1	S	Function unknown	PREDICTED: protein root UVB sensitive 1, chloroplastic [Beta vulgaris subsp. vulgaris]
Sugar	emmax	Chr6	57340999	3.5e-06	5.46	T/C	T:194_C:30	0.13	IMABv06g018587	-	57432264	57435031	3'_91265	--	--	Biological Process: reproduction (GO:0000003);; Molecular Function: nucleotide binding (GO:0000166);; Biological Process: developmental process involved in reproduction (GO:0003006);; Molecular Function: molecular_function (GO:0003674);; Molecular Function: nucleic acid binding (GO:0003676);; Molecular Function: RNA binding (GO:0003723);; Molecular Function: catalytic activity (GO:0003824);; Mole…	--	[R]	General function prediction only	PPR repeat family	Pentatricopeptide repeat-containing protein At3g49240, mitochondrial OS=Arabidopsis thaliana OX=3702 GN=EMB1796 PE=1 SV=1	Uncharacterized protein OS=Spinacia oleracea OX=3562 GN=SOVF_064560 PE=4 SV=1	V	Defense mechanisms	PREDICTED: pentatricopeptide repeat-containing protein At3g49240 [Beta vulgaris subsp. vulgaris]
Sugar	emmax	Chr6	57343778	8.11e-06	5.09	A/T	A:204_T:22	0.1	IMABv06g018581	-	57278632	57282569	5'_61209	[G]	Carbohydrate transport and metabolism	Molecular Function: phosphogluconate dehydrogenase (decarboxylating) activity (GO:0004616);; Biological Process: pentose-phosphate shunt (GO:0006098);; Biological Process: D-gluconate metabolic process (GO:0019521);; Molecular Function: NADP binding (GO:0050661);	K00033|1.1e-278|bvg:104896287|K00033 6-phosphogluconate dehydrogenase [EC:1.1.1.44 1.1.1.343] | (RefSeq) 6-phosphogluconate dehydrogenase, decarboxylating 1	[G]	Carbohydrate transport and metabolism	6-phosphogluconate dehydrogenase, C-terminal domain	6-phosphogluconate dehydrogenase, decarboxylating 1 OS=Spinacia oleracea OX=3562 GN=pgdC PE=1 SV=1	6-phosphogluconate dehydrogenase, decarboxylating OS=Spinacia oleracea OX=3562 GN=SOVF_128490 PE=3 SV=1	G	Carbohydrate transport and metabolism	PREDICTED: 6-phosphogluconate dehydrogenase, decarboxylating 1 [Beta vulgaris subsp. vulgaris]
Sugar	emmax	Chr6	57343778	8.11e-06	5.09	A/T	A:204_T:22	0.1	IMABv06g018582	+	57300776	57301482	3'_42296	[J]	Translation, ribosomal structure and biogenesis	Molecular Function: N-acetyltransferase activity (GO:0008080);	K22450|3.0e-102|bvg:104896286|K22450 aralkylamine N-acetyltransferase [EC:2.3.1.87] | (RefSeq) hypothetical protein	--	--	Acetyltransferase (GNAT) family	Serotonin N-acetyltransferase 2, chloroplastic OS=Oryza sativa subsp. japonica OX=39947 GN=SNAT2 PE=1 SV=1	N-acetyltransferase domain-containing protein OS=Spinacia oleracea OX=3562 GN=SOVF_128480 PE=4 SV=1	S	Function unknown	PREDICTED: serotonin N-acetyltransferase 2, chloroplastic [Beta vulgaris subsp. vulgaris]
Sugar	emmax	Chr6	57343778	8.11e-06	5.09	A/T	A:204_T:22	0.1	IMABv06g018583	-	57303823	57312421	5'_31357	--	--	Cellular Component: integral component of membrane (GO:0016021);	--	[S]	Function unknown	Vitamin B6 photo-protection and homoeostasis	Protein root UVB sensitive 1, chloroplastic OS=Arabidopsis thaliana OX=3702 GN=RUS1 PE=1 SV=1	Uncharacterized protein OS=Beta vulgaris subsp. vulgaris OX=3555 GN=BVRB_012650 PE=3 SV=1	S	Function unknown	PREDICTED: protein root UVB sensitive 1, chloroplastic [Beta vulgaris subsp. vulgaris]
Sugar	emmax	Chr6	57343778	8.11e-06	5.09	A/T	A:204_T:22	0.1	IMABv06g018584	+	57329326	57336714	3'_7064	[T]	Signal transduction mechanisms	Molecular Function: protein kinase activity (GO:0004672);; Molecular Function: ATP binding (GO:0005524);	K08819|1.5e-175|bvg:104896561|K08819 cyclin-dependent kinase 12/13 [EC:2.7.11.22 2.7.11.23] | (RefSeq) cyclin-dependent kinase C-2	[D]	Cell cycle control, cell division, chromosome partitioning	Protein kinase domain	Cyclin-dependent kinase C-1 OS=Arabidopsis thaliana OX=3702 GN=CDKC-1 PE=1 SV=1	Protein kinase domain-containing protein OS=Spinacia oleracea OX=3562 GN=SOVF_137020 PE=4 SV=1	T	Signal transduction mechanisms	PREDICTED: cyclin-dependent kinase C-2 isoform X1 [Beta vulgaris subsp. vulgaris]
Sugar	emmax	Chr6	57343778	8.11e-06	5.09	A/T	A:204_T:22	0.1	IMABv06g018585	+	57354756	57355597	5'_10978	[J]	Translation, ribosomal structure and biogenesis	Molecular Function: N-acetyltransferase activity (GO:0008080);	K22450|6.0e-106|bvg:104896286|K22450 aralkylamine N-acetyltransferase [EC:2.3.1.87] | (RefSeq) hypothetical protein	--	--	Acetyltransferase (GNAT) family	Serotonin N-acetyltransferase 2, chloroplastic OS=Oryza sativa subsp. japonica OX=39947 GN=SNAT2 PE=1 SV=1	N-acetyltransferase domain-containing protein OS=Spinacia oleracea OX=3562 GN=SOVF_128480 PE=4 SV=1	S	Function unknown	PREDICTED: serotonin N-acetyltransferase 2, chloroplastic [Beta vulgaris subsp. vulgaris]
Sugar	emmax	Chr6	57343778	8.11e-06	5.09	A/T	A:204_T:22	0.1	IMABv06g018586	-	57357398	57365391	3'_13620	--	--	Cellular Component: integral component of membrane (GO:0016021);	--	[S]	Function unknown	Vitamin B6 photo-protection and homoeostasis	Protein root UVB sensitive 1, chloroplastic OS=Arabidopsis thaliana OX=3702 GN=RUS1 PE=1 SV=1	Uncharacterized protein OS=Beta vulgaris subsp. vulgaris OX=3555 GN=BVRB_012650 PE=3 SV=1	S	Function unknown	PREDICTED: protein root UVB sensitive 1, chloroplastic [Beta vulgaris subsp. vulgaris]
Sugar	emmax	Chr6	57343778	8.11e-06	5.09	A/T	A:204_T:22	0.1	IMABv06g018587	-	57432264	57435031	3'_88486	--	--	Biological Process: reproduction (GO:0000003);; Molecular Function: nucleotide binding (GO:0000166);; Biological Process: developmental process involved in reproduction (GO:0003006);; Molecular Function: molecular_function (GO:0003674);; Molecular Function: nucleic acid binding (GO:0003676);; Molecular Function: RNA binding (GO:0003723);; Molecular Function: catalytic activity (GO:0003824);; Mole…	--	[R]	General function prediction only	PPR repeat family	Pentatricopeptide repeat-containing protein At3g49240, mitochondrial OS=Arabidopsis thaliana OX=3702 GN=EMB1796 PE=1 SV=1	Uncharacterized protein OS=Spinacia oleracea OX=3562 GN=SOVF_064560 PE=4 SV=1	V	Defense mechanisms	PREDICTED: pentatricopeptide repeat-containing protein At3g49240 [Beta vulgaris subsp. vulgaris]
Sugar	emmax	Chr6	57343789	6.62e-06	5.18	T/C	T:206_C:22	0.1	IMABv06g018581	-	57278632	57282569	5'_61220	[G]	Carbohydrate transport and metabolism	Molecular Function: phosphogluconate dehydrogenase (decarboxylating) activity (GO:0004616);; Biological Process: pentose-phosphate shunt (GO:0006098);; Biological Process: D-gluconate metabolic process (GO:0019521);; Molecular Function: NADP binding (GO:0050661);	K00033|1.1e-278|bvg:104896287|K00033 6-phosphogluconate dehydrogenase [EC:1.1.1.44 1.1.1.343] | (RefSeq) 6-phosphogluconate dehydrogenase, decarboxylating 1	[G]	Carbohydrate transport and metabolism	6-phosphogluconate dehydrogenase, C-terminal domain	6-phosphogluconate dehydrogenase, decarboxylating 1 OS=Spinacia oleracea OX=3562 GN=pgdC PE=1 SV=1	6-phosphogluconate dehydrogenase, decarboxylating OS=Spinacia oleracea OX=3562 GN=SOVF_128490 PE=3 SV=1	G	Carbohydrate transport and metabolism	PREDICTED: 6-phosphogluconate dehydrogenase, decarboxylating 1 [Beta vulgaris subsp. vulgaris]
Sugar	emmax	Chr6	57343789	6.62e-06	5.18	T/C	T:206_C:22	0.1	IMABv06g018582	+	57300776	57301482	3'_42307	[J]	Translation, ribosomal structure and biogenesis	Molecular Function: N-acetyltransferase activity (GO:0008080);	K22450|3.0e-102|bvg:104896286|K22450 aralkylamine N-acetyltransferase [EC:2.3.1.87] | (RefSeq) hypothetical protein	--	--	Acetyltransferase (GNAT) family	Serotonin N-acetyltransferase 2, chloroplastic OS=Oryza sativa subsp. japonica OX=39947 GN=SNAT2 PE=1 SV=1	N-acetyltransferase domain-containing protein OS=Spinacia oleracea OX=3562 GN=SOVF_128480 PE=4 SV=1	S	Function unknown	PREDICTED: serotonin N-acetyltransferase 2, chloroplastic [Beta vulgaris subsp. vulgaris]
Sugar	emmax	Chr6	57343789	6.62e-06	5.18	T/C	T:206_C:22	0.1	IMABv06g018583	-	57303823	57312421	5'_31368	--	--	Cellular Component: integral component of membrane (GO:0016021);	--	[S]	Function unknown	Vitamin B6 photo-protection and homoeostasis	Protein root UVB sensitive 1, chloroplastic OS=Arabidopsis thaliana OX=3702 GN=RUS1 PE=1 SV=1	Uncharacterized protein OS=Beta vulgaris subsp. vulgaris OX=3555 GN=BVRB_012650 PE=3 SV=1	S	Function unknown	PREDICTED: protein root UVB sensitive 1, chloroplastic [Beta vulgaris subsp. vulgaris]
Sugar	emmax	Chr6	57343789	6.62e-06	5.18	T/C	T:206_C:22	0.1	IMABv06g018584	+	57329326	57336714	3'_7075	[T]	Signal transduction mechanisms	Molecular Function: protein kinase activity (GO:0004672);; Molecular Function: ATP binding (GO:0005524);	K08819|1.5e-175|bvg:104896561|K08819 cyclin-dependent kinase 12/13 [EC:2.7.11.22 2.7.11.23] | (RefSeq) cyclin-dependent kinase C-2	[D]	Cell cycle control, cell division, chromosome partitioning	Protein kinase domain	Cyclin-dependent kinase C-1 OS=Arabidopsis thaliana OX=3702 GN=CDKC-1 PE=1 SV=1	Protein kinase domain-containing protein OS=Spinacia oleracea OX=3562 GN=SOVF_137020 PE=4 SV=1	T	Signal transduction mechanisms	PREDICTED: cyclin-dependent kinase C-2 isoform X1 [Beta vulgaris subsp. vulgaris]
Sugar	emmax	Chr6	57343789	6.62e-06	5.18	T/C	T:206_C:22	0.1	IMABv06g018585	+	57354756	57355597	5'_10967	[J]	Translation, ribosomal structure and biogenesis	Molecular Function: N-acetyltransferase activity (GO:0008080);	K22450|6.0e-106|bvg:104896286|K22450 aralkylamine N-acetyltransferase [EC:2.3.1.87] | (RefSeq) hypothetical protein	--	--	Acetyltransferase (GNAT) family	Serotonin N-acetyltransferase 2, chloroplastic OS=Oryza sativa subsp. japonica OX=39947 GN=SNAT2 PE=1 SV=1	N-acetyltransferase domain-containing protein OS=Spinacia oleracea OX=3562 GN=SOVF_128480 PE=4 SV=1	S	Function unknown	PREDICTED: serotonin N-acetyltransferase 2, chloroplastic [Beta vulgaris subsp. vulgaris]
Sugar	emmax	Chr6	57343789	6.62e-06	5.18	T/C	T:206_C:22	0.1	IMABv06g018586	-	57357398	57365391	3'_13609	--	--	Cellular Component: integral component of membrane (GO:0016021);	--	[S]	Function unknown	Vitamin B6 photo-protection and homoeostasis	Protein root UVB sensitive 1, chloroplastic OS=Arabidopsis thaliana OX=3702 GN=RUS1 PE=1 SV=1	Uncharacterized protein OS=Beta vulgaris subsp. vulgaris OX=3555 GN=BVRB_012650 PE=3 SV=1	S	Function unknown	PREDICTED: protein root UVB sensitive 1, chloroplastic [Beta vulgaris subsp. vulgaris]
Sugar	emmax	Chr6	57343789	6.62e-06	5.18	T/C	T:206_C:22	0.1	IMABv06g018587	-	57432264	57435031	3'_88475	--	--	Biological Process: reproduction (GO:0000003);; Molecular Function: nucleotide binding (GO:0000166);; Biological Process: developmental process involved in reproduction (GO:0003006);; Molecular Function: molecular_function (GO:0003674);; Molecular Function: nucleic acid binding (GO:0003676);; Molecular Function: RNA binding (GO:0003723);; Molecular Function: catalytic activity (GO:0003824);; Mole…	--	[R]	General function prediction only	PPR repeat family	Pentatricopeptide repeat-containing protein At3g49240, mitochondrial OS=Arabidopsis thaliana OX=3702 GN=EMB1796 PE=1 SV=1	Uncharacterized protein OS=Spinacia oleracea OX=3562 GN=SOVF_064560 PE=4 SV=1	V	Defense mechanisms	PREDICTED: pentatricopeptide repeat-containing protein At3g49240 [Beta vulgaris subsp. vulgaris]
Sugar	emmax	Chr6	57345336	4.53e-06	5.34	C/G	C:196_G:18	0.08	IMABv06g018581	-	57278632	57282569	5'_62767	[G]	Carbohydrate transport and metabolism	Molecular Function: phosphogluconate dehydrogenase (decarboxylating) activity (GO:0004616);; Biological Process: pentose-phosphate shunt (GO:0006098);; Biological Process: D-gluconate metabolic process (GO:0019521);; Molecular Function: NADP binding (GO:0050661);	K00033|1.1e-278|bvg:104896287|K00033 6-phosphogluconate dehydrogenase [EC:1.1.1.44 1.1.1.343] | (RefSeq) 6-phosphogluconate dehydrogenase, decarboxylating 1	[G]	Carbohydrate transport and metabolism	6-phosphogluconate dehydrogenase, C-terminal domain	6-phosphogluconate dehydrogenase, decarboxylating 1 OS=Spinacia oleracea OX=3562 GN=pgdC PE=1 SV=1	6-phosphogluconate dehydrogenase, decarboxylating OS=Spinacia oleracea OX=3562 GN=SOVF_128490 PE=3 SV=1	G	Carbohydrate transport and metabolism	PREDICTED: 6-phosphogluconate dehydrogenase, decarboxylating 1 [Beta vulgaris subsp. vulgaris]
Sugar	emmax	Chr6	57345336	4.53e-06	5.34	C/G	C:196_G:18	0.08	IMABv06g018582	+	57300776	57301482	3'_43854	[J]	Translation, ribosomal structure and biogenesis	Molecular Function: N-acetyltransferase activity (GO:0008080);	K22450|3.0e-102|bvg:104896286|K22450 aralkylamine N-acetyltransferase [EC:2.3.1.87] | (RefSeq) hypothetical protein	--	--	Acetyltransferase (GNAT) family	Serotonin N-acetyltransferase 2, chloroplastic OS=Oryza sativa subsp. japonica OX=39947 GN=SNAT2 PE=1 SV=1	N-acetyltransferase domain-containing protein OS=Spinacia oleracea OX=3562 GN=SOVF_128480 PE=4 SV=1	S	Function unknown	PREDICTED: serotonin N-acetyltransferase 2, chloroplastic [Beta vulgaris subsp. vulgaris]
Sugar	emmax	Chr6	57345336	4.53e-06	5.34	C/G	C:196_G:18	0.08	IMABv06g018583	-	57303823	57312421	5'_32915	--	--	Cellular Component: integral component of membrane (GO:0016021);	--	[S]	Function unknown	Vitamin B6 photo-protection and homoeostasis	Protein root UVB sensitive 1, chloroplastic OS=Arabidopsis thaliana OX=3702 GN=RUS1 PE=1 SV=1	Uncharacterized protein OS=Beta vulgaris subsp. vulgaris OX=3555 GN=BVRB_012650 PE=3 SV=1	S	Function unknown	PREDICTED: protein root UVB sensitive 1, chloroplastic [Beta vulgaris subsp. vulgaris]
Sugar	emmax	Chr6	57345336	4.53e-06	5.34	C/G	C:196_G:18	0.08	IMABv06g018584	+	57329326	57336714	3'_8622	[T]	Signal transduction mechanisms	Molecular Function: protein kinase activity (GO:0004672);; Molecular Function: ATP binding (GO:0005524);	K08819|1.5e-175|bvg:104896561|K08819 cyclin-dependent kinase 12/13 [EC:2.7.11.22 2.7.11.23] | (RefSeq) cyclin-dependent kinase C-2	[D]	Cell cycle control, cell division, chromosome partitioning	Protein kinase domain	Cyclin-dependent kinase C-1 OS=Arabidopsis thaliana OX=3702 GN=CDKC-1 PE=1 SV=1	Protein kinase domain-containing protein OS=Spinacia oleracea OX=3562 GN=SOVF_137020 PE=4 SV=1	T	Signal transduction mechanisms	PREDICTED: cyclin-dependent kinase C-2 isoform X1 [Beta vulgaris subsp. vulgaris]
Sugar	emmax	Chr6	57345336	4.53e-06	5.34	C/G	C:196_G:18	0.08	IMABv06g018585	+	57354756	57355597	5'_9420	[J]	Translation, ribosomal structure and biogenesis	Molecular Function: N-acetyltransferase activity (GO:0008080);	K22450|6.0e-106|bvg:104896286|K22450 aralkylamine N-acetyltransferase [EC:2.3.1.87] | (RefSeq) hypothetical protein	--	--	Acetyltransferase (GNAT) family	Serotonin N-acetyltransferase 2, chloroplastic OS=Oryza sativa subsp. japonica OX=39947 GN=SNAT2 PE=1 SV=1	N-acetyltransferase domain-containing protein OS=Spinacia oleracea OX=3562 GN=SOVF_128480 PE=4 SV=1	S	Function unknown	PREDICTED: serotonin N-acetyltransferase 2, chloroplastic [Beta vulgaris subsp. vulgaris]
Sugar	emmax	Chr6	57345336	4.53e-06	5.34	C/G	C:196_G:18	0.08	IMABv06g018586	-	57357398	57365391	3'_12062	--	--	Cellular Component: integral component of membrane (GO:0016021);	--	[S]	Function unknown	Vitamin B6 photo-protection and homoeostasis	Protein root UVB sensitive 1, chloroplastic OS=Arabidopsis thaliana OX=3702 GN=RUS1 PE=1 SV=1	Uncharacterized protein OS=Beta vulgaris subsp. vulgaris OX=3555 GN=BVRB_012650 PE=3 SV=1	S	Function unknown	PREDICTED: protein root UVB sensitive 1, chloroplastic [Beta vulgaris subsp. vulgaris]
Sugar	emmax	Chr6	57345336	4.53e-06	5.34	C/G	C:196_G:18	0.08	IMABv06g018587	-	57432264	57435031	3'_86928	--	--	Biological Process: reproduction (GO:0000003);; Molecular Function: nucleotide binding (GO:0000166);; Biological Process: developmental process involved in reproduction (GO:0003006);; Molecular Function: molecular_function (GO:0003674);; Molecular Function: nucleic acid binding (GO:0003676);; Molecular Function: RNA binding (GO:0003723);; Molecular Function: catalytic activity (GO:0003824);; Mole…	--	[R]	General function prediction only	PPR repeat family	Pentatricopeptide repeat-containing protein At3g49240, mitochondrial OS=Arabidopsis thaliana OX=3702 GN=EMB1796 PE=1 SV=1	Uncharacterized protein OS=Spinacia oleracea OX=3562 GN=SOVF_064560 PE=4 SV=1	V	Defense mechanisms	PREDICTED: pentatricopeptide repeat-containing protein At3g49240 [Beta vulgaris subsp. vulgaris]
Sugar	emmax	Chr6	57347473	1.39e-06	5.86	A/G	A:193_G:25	0.11	IMABv06g018581	-	57278632	57282569	5'_64904	[G]	Carbohydrate transport and metabolism	Molecular Function: phosphogluconate dehydrogenase (decarboxylating) activity (GO:0004616);; Biological Process: pentose-phosphate shunt (GO:0006098);; Biological Process: D-gluconate metabolic process (GO:0019521);; Molecular Function: NADP binding (GO:0050661);	K00033|1.1e-278|bvg:104896287|K00033 6-phosphogluconate dehydrogenase [EC:1.1.1.44 1.1.1.343] | (RefSeq) 6-phosphogluconate dehydrogenase, decarboxylating 1	[G]	Carbohydrate transport and metabolism	6-phosphogluconate dehydrogenase, C-terminal domain	6-phosphogluconate dehydrogenase, decarboxylating 1 OS=Spinacia oleracea OX=3562 GN=pgdC PE=1 SV=1	6-phosphogluconate dehydrogenase, decarboxylating OS=Spinacia oleracea OX=3562 GN=SOVF_128490 PE=3 SV=1	G	Carbohydrate transport and metabolism	PREDICTED: 6-phosphogluconate dehydrogenase, decarboxylating 1 [Beta vulgaris subsp. vulgaris]
Sugar	emmax	Chr6	57347473	1.39e-06	5.86	A/G	A:193_G:25	0.11	IMABv06g018582	+	57300776	57301482	3'_45991	[J]	Translation, ribosomal structure and biogenesis	Molecular Function: N-acetyltransferase activity (GO:0008080);	K22450|3.0e-102|bvg:104896286|K22450 aralkylamine N-acetyltransferase [EC:2.3.1.87] | (RefSeq) hypothetical protein	--	--	Acetyltransferase (GNAT) family	Serotonin N-acetyltransferase 2, chloroplastic OS=Oryza sativa subsp. japonica OX=39947 GN=SNAT2 PE=1 SV=1	N-acetyltransferase domain-containing protein OS=Spinacia oleracea OX=3562 GN=SOVF_128480 PE=4 SV=1	S	Function unknown	PREDICTED: serotonin N-acetyltransferase 2, chloroplastic [Beta vulgaris subsp. vulgaris]
Sugar	emmax	Chr6	57347473	1.39e-06	5.86	A/G	A:193_G:25	0.11	IMABv06g018583	-	57303823	57312421	5'_35052	--	--	Cellular Component: integral component of membrane (GO:0016021);	--	[S]	Function unknown	Vitamin B6 photo-protection and homoeostasis	Protein root UVB sensitive 1, chloroplastic OS=Arabidopsis thaliana OX=3702 GN=RUS1 PE=1 SV=1	Uncharacterized protein OS=Beta vulgaris subsp. vulgaris OX=3555 GN=BVRB_012650 PE=3 SV=1	S	Function unknown	PREDICTED: protein root UVB sensitive 1, chloroplastic [Beta vulgaris subsp. vulgaris]
Sugar	emmax	Chr6	57347473	1.39e-06	5.86	A/G	A:193_G:25	0.11	IMABv06g018584	+	57329326	57336714	3'_10759	[T]	Signal transduction mechanisms	Molecular Function: protein kinase activity (GO:0004672);; Molecular Function: ATP binding (GO:0005524);	K08819|1.5e-175|bvg:104896561|K08819 cyclin-dependent kinase 12/13 [EC:2.7.11.22 2.7.11.23] | (RefSeq) cyclin-dependent kinase C-2	[D]	Cell cycle control, cell division, chromosome partitioning	Protein kinase domain	Cyclin-dependent kinase C-1 OS=Arabidopsis thaliana OX=3702 GN=CDKC-1 PE=1 SV=1	Protein kinase domain-containing protein OS=Spinacia oleracea OX=3562 GN=SOVF_137020 PE=4 SV=1	T	Signal transduction mechanisms	PREDICTED: cyclin-dependent kinase C-2 isoform X1 [Beta vulgaris subsp. vulgaris]
Sugar	emmax	Chr6	57347473	1.39e-06	5.86	A/G	A:193_G:25	0.11	IMABv06g018585	+	57354756	57355597	5'_7283	[J]	Translation, ribosomal structure and biogenesis	Molecular Function: N-acetyltransferase activity (GO:0008080);	K22450|6.0e-106|bvg:104896286|K22450 aralkylamine N-acetyltransferase [EC:2.3.1.87] | (RefSeq) hypothetical protein	--	--	Acetyltransferase (GNAT) family	Serotonin N-acetyltransferase 2, chloroplastic OS=Oryza sativa subsp. japonica OX=39947 GN=SNAT2 PE=1 SV=1	N-acetyltransferase domain-containing protein OS=Spinacia oleracea OX=3562 GN=SOVF_128480 PE=4 SV=1	S	Function unknown	PREDICTED: serotonin N-acetyltransferase 2, chloroplastic [Beta vulgaris subsp. vulgaris]
Sugar	emmax	Chr6	57347473	1.39e-06	5.86	A/G	A:193_G:25	0.11	IMABv06g018586	-	57357398	57365391	3'_9925	--	--	Cellular Component: integral component of membrane (GO:0016021);	--	[S]	Function unknown	Vitamin B6 photo-protection and homoeostasis	Protein root UVB sensitive 1, chloroplastic OS=Arabidopsis thaliana OX=3702 GN=RUS1 PE=1 SV=1	Uncharacterized protein OS=Beta vulgaris subsp. vulgaris OX=3555 GN=BVRB_012650 PE=3 SV=1	S	Function unknown	PREDICTED: protein root UVB sensitive 1, chloroplastic [Beta vulgaris subsp. vulgaris]
Sugar	emmax	Chr6	57347473	1.39e-06	5.86	A/G	A:193_G:25	0.11	IMABv06g018587	-	57432264	57435031	3'_84791	--	--	Biological Process: reproduction (GO:0000003);; Molecular Function: nucleotide binding (GO:0000166);; Biological Process: developmental process involved in reproduction (GO:0003006);; Molecular Function: molecular_function (GO:0003674);; Molecular Function: nucleic acid binding (GO:0003676);; Molecular Function: RNA binding (GO:0003723);; Molecular Function: catalytic activity (GO:0003824);; Mole…	--	[R]	General function prediction only	PPR repeat family	Pentatricopeptide repeat-containing protein At3g49240, mitochondrial OS=Arabidopsis thaliana OX=3702 GN=EMB1796 PE=1 SV=1	Uncharacterized protein OS=Spinacia oleracea OX=3562 GN=SOVF_064560 PE=4 SV=1	V	Defense mechanisms	PREDICTED: pentatricopeptide repeat-containing protein At3g49240 [Beta vulgaris subsp. vulgaris]
Sugar	emmax	Chr6	57348095	3.5e-06	5.46	G/C	G:200_C:28	0.12	IMABv06g018581	-	57278632	57282569	5'_65526	[G]	Carbohydrate transport and metabolism	Molecular Function: phosphogluconate dehydrogenase (decarboxylating) activity (GO:0004616);; Biological Process: pentose-phosphate shunt (GO:0006098);; Biological Process: D-gluconate metabolic process (GO:0019521);; Molecular Function: NADP binding (GO:0050661);	K00033|1.1e-278|bvg:104896287|K00033 6-phosphogluconate dehydrogenase [EC:1.1.1.44 1.1.1.343] | (RefSeq) 6-phosphogluconate dehydrogenase, decarboxylating 1	[G]	Carbohydrate transport and metabolism	6-phosphogluconate dehydrogenase, C-terminal domain	6-phosphogluconate dehydrogenase, decarboxylating 1 OS=Spinacia oleracea OX=3562 GN=pgdC PE=1 SV=1	6-phosphogluconate dehydrogenase, decarboxylating OS=Spinacia oleracea OX=3562 GN=SOVF_128490 PE=3 SV=1	G	Carbohydrate transport and metabolism	PREDICTED: 6-phosphogluconate dehydrogenase, decarboxylating 1 [Beta vulgaris subsp. vulgaris]
Sugar	emmax	Chr6	57348095	3.5e-06	5.46	G/C	G:200_C:28	0.12	IMABv06g018582	+	57300776	57301482	3'_46613	[J]	Translation, ribosomal structure and biogenesis	Molecular Function: N-acetyltransferase activity (GO:0008080);	K22450|3.0e-102|bvg:104896286|K22450 aralkylamine N-acetyltransferase [EC:2.3.1.87] | (RefSeq) hypothetical protein	--	--	Acetyltransferase (GNAT) family	Serotonin N-acetyltransferase 2, chloroplastic OS=Oryza sativa subsp. japonica OX=39947 GN=SNAT2 PE=1 SV=1	N-acetyltransferase domain-containing protein OS=Spinacia oleracea OX=3562 GN=SOVF_128480 PE=4 SV=1	S	Function unknown	PREDICTED: serotonin N-acetyltransferase 2, chloroplastic [Beta vulgaris subsp. vulgaris]
Sugar	emmax	Chr6	57348095	3.5e-06	5.46	G/C	G:200_C:28	0.12	IMABv06g018583	-	57303823	57312421	5'_35674	--	--	Cellular Component: integral component of membrane (GO:0016021);	--	[S]	Function unknown	Vitamin B6 photo-protection and homoeostasis	Protein root UVB sensitive 1, chloroplastic OS=Arabidopsis thaliana OX=3702 GN=RUS1 PE=1 SV=1	Uncharacterized protein OS=Beta vulgaris subsp. vulgaris OX=3555 GN=BVRB_012650 PE=3 SV=1	S	Function unknown	PREDICTED: protein root UVB sensitive 1, chloroplastic [Beta vulgaris subsp. vulgaris]
Sugar	emmax	Chr6	57348095	3.5e-06	5.46	G/C	G:200_C:28	0.12	IMABv06g018584	+	57329326	57336714	3'_11381	[T]	Signal transduction mechanisms	Molecular Function: protein kinase activity (GO:0004672);; Molecular Function: ATP binding (GO:0005524);	K08819|1.5e-175|bvg:104896561|K08819 cyclin-dependent kinase 12/13 [EC:2.7.11.22 2.7.11.23] | (RefSeq) cyclin-dependent kinase C-2	[D]	Cell cycle control, cell division, chromosome partitioning	Protein kinase domain	Cyclin-dependent kinase C-1 OS=Arabidopsis thaliana OX=3702 GN=CDKC-1 PE=1 SV=1	Protein kinase domain-containing protein OS=Spinacia oleracea OX=3562 GN=SOVF_137020 PE=4 SV=1	T	Signal transduction mechanisms	PREDICTED: cyclin-dependent kinase C-2 isoform X1 [Beta vulgaris subsp. vulgaris]
Sugar	emmax	Chr6	57348095	3.5e-06	5.46	G/C	G:200_C:28	0.12	IMABv06g018585	+	57354756	57355597	5'_6661	[J]	Translation, ribosomal structure and biogenesis	Molecular Function: N-acetyltransferase activity (GO:0008080);	K22450|6.0e-106|bvg:104896286|K22450 aralkylamine N-acetyltransferase [EC:2.3.1.87] | (RefSeq) hypothetical protein	--	--	Acetyltransferase (GNAT) family	Serotonin N-acetyltransferase 2, chloroplastic OS=Oryza sativa subsp. japonica OX=39947 GN=SNAT2 PE=1 SV=1	N-acetyltransferase domain-containing protein OS=Spinacia oleracea OX=3562 GN=SOVF_128480 PE=4 SV=1	S	Function unknown	PREDICTED: serotonin N-acetyltransferase 2, chloroplastic [Beta vulgaris subsp. vulgaris]
Sugar	emmax	Chr6	57348095	3.5e-06	5.46	G/C	G:200_C:28	0.12	IMABv06g018586	-	57357398	57365391	3'_9303	--	--	Cellular Component: integral component of membrane (GO:0016021);	--	[S]	Function unknown	Vitamin B6 photo-protection and homoeostasis	Protein root UVB sensitive 1, chloroplastic OS=Arabidopsis thaliana OX=3702 GN=RUS1 PE=1 SV=1	Uncharacterized protein OS=Beta vulgaris subsp. vulgaris OX=3555 GN=BVRB_012650 PE=3 SV=1	S	Function unknown	PREDICTED: protein root UVB sensitive 1, chloroplastic [Beta vulgaris subsp. vulgaris]
Sugar	emmax	Chr6	57348095	3.5e-06	5.46	G/C	G:200_C:28	0.12	IMABv06g018587	-	57432264	57435031	3'_84169	--	--	Biological Process: reproduction (GO:0000003);; Molecular Function: nucleotide binding (GO:0000166);; Biological Process: developmental process involved in reproduction (GO:0003006);; Molecular Function: molecular_function (GO:0003674);; Molecular Function: nucleic acid binding (GO:0003676);; Molecular Function: RNA binding (GO:0003723);; Molecular Function: catalytic activity (GO:0003824);; Mole…	--	[R]	General function prediction only	PPR repeat family	Pentatricopeptide repeat-containing protein At3g49240, mitochondrial OS=Arabidopsis thaliana OX=3702 GN=EMB1796 PE=1 SV=1	Uncharacterized protein OS=Spinacia oleracea OX=3562 GN=SOVF_064560 PE=4 SV=1	V	Defense mechanisms	PREDICTED: pentatricopeptide repeat-containing protein At3g49240 [Beta vulgaris subsp. vulgaris]
Sugar	emmax	Chr6	57348128	2.02e-06	5.7	C/T	C:199_T:29	0.13	IMABv06g018581	-	57278632	57282569	5'_65559	[G]	Carbohydrate transport and metabolism	Molecular Function: phosphogluconate dehydrogenase (decarboxylating) activity (GO:0004616);; Biological Process: pentose-phosphate shunt (GO:0006098);; Biological Process: D-gluconate metabolic process (GO:0019521);; Molecular Function: NADP binding (GO:0050661);	K00033|1.1e-278|bvg:104896287|K00033 6-phosphogluconate dehydrogenase [EC:1.1.1.44 1.1.1.343] | (RefSeq) 6-phosphogluconate dehydrogenase, decarboxylating 1	[G]	Carbohydrate transport and metabolism	6-phosphogluconate dehydrogenase, C-terminal domain	6-phosphogluconate dehydrogenase, decarboxylating 1 OS=Spinacia oleracea OX=3562 GN=pgdC PE=1 SV=1	6-phosphogluconate dehydrogenase, decarboxylating OS=Spinacia oleracea OX=3562 GN=SOVF_128490 PE=3 SV=1	G	Carbohydrate transport and metabolism	PREDICTED: 6-phosphogluconate dehydrogenase, decarboxylating 1 [Beta vulgaris subsp. vulgaris]
Sugar	emmax	Chr6	57348128	2.02e-06	5.7	C/T	C:199_T:29	0.13	IMABv06g018582	+	57300776	57301482	3'_46646	[J]	Translation, ribosomal structure and biogenesis	Molecular Function: N-acetyltransferase activity (GO:0008080);	K22450|3.0e-102|bvg:104896286|K22450 aralkylamine N-acetyltransferase [EC:2.3.1.87] | (RefSeq) hypothetical protein	--	--	Acetyltransferase (GNAT) family	Serotonin N-acetyltransferase 2, chloroplastic OS=Oryza sativa subsp. japonica OX=39947 GN=SNAT2 PE=1 SV=1	N-acetyltransferase domain-containing protein OS=Spinacia oleracea OX=3562 GN=SOVF_128480 PE=4 SV=1	S	Function unknown	PREDICTED: serotonin N-acetyltransferase 2, chloroplastic [Beta vulgaris subsp. vulgaris]
Sugar	emmax	Chr6	57348128	2.02e-06	5.7	C/T	C:199_T:29	0.13	IMABv06g018583	-	57303823	57312421	5'_35707	--	--	Cellular Component: integral component of membrane (GO:0016021);	--	[S]	Function unknown	Vitamin B6 photo-protection and homoeostasis	Protein root UVB sensitive 1, chloroplastic OS=Arabidopsis thaliana OX=3702 GN=RUS1 PE=1 SV=1	Uncharacterized protein OS=Beta vulgaris subsp. vulgaris OX=3555 GN=BVRB_012650 PE=3 SV=1	S	Function unknown	PREDICTED: protein root UVB sensitive 1, chloroplastic [Beta vulgaris subsp. vulgaris]
Sugar	emmax	Chr6	57348128	2.02e-06	5.7	C/T	C:199_T:29	0.13	IMABv06g018584	+	57329326	57336714	3'_11414	[T]	Signal transduction mechanisms	Molecular Function: protein kinase activity (GO:0004672);; Molecular Function: ATP binding (GO:0005524);	K08819|1.5e-175|bvg:104896561|K08819 cyclin-dependent kinase 12/13 [EC:2.7.11.22 2.7.11.23] | (RefSeq) cyclin-dependent kinase C-2	[D]	Cell cycle control, cell division, chromosome partitioning	Protein kinase domain	Cyclin-dependent kinase C-1 OS=Arabidopsis thaliana OX=3702 GN=CDKC-1 PE=1 SV=1	Protein kinase domain-containing protein OS=Spinacia oleracea OX=3562 GN=SOVF_137020 PE=4 SV=1	T	Signal transduction mechanisms	PREDICTED: cyclin-dependent kinase C-2 isoform X1 [Beta vulgaris subsp. vulgaris]
Sugar	emmax	Chr6	57348128	2.02e-06	5.7	C/T	C:199_T:29	0.13	IMABv06g018585	+	57354756	57355597	5'_6628	[J]	Translation, ribosomal structure and biogenesis	Molecular Function: N-acetyltransferase activity (GO:0008080);	K22450|6.0e-106|bvg:104896286|K22450 aralkylamine N-acetyltransferase [EC:2.3.1.87] | (RefSeq) hypothetical protein	--	--	Acetyltransferase (GNAT) family	Serotonin N-acetyltransferase 2, chloroplastic OS=Oryza sativa subsp. japonica OX=39947 GN=SNAT2 PE=1 SV=1	N-acetyltransferase domain-containing protein OS=Spinacia oleracea OX=3562 GN=SOVF_128480 PE=4 SV=1	S	Function unknown	PREDICTED: serotonin N-acetyltransferase 2, chloroplastic [Beta vulgaris subsp. vulgaris]
Sugar	emmax	Chr6	57348128	2.02e-06	5.7	C/T	C:199_T:29	0.13	IMABv06g018586	-	57357398	57365391	3'_9270	--	--	Cellular Component: integral component of membrane (GO:0016021);	--	[S]	Function unknown	Vitamin B6 photo-protection and homoeostasis	Protein root UVB sensitive 1, chloroplastic OS=Arabidopsis thaliana OX=3702 GN=RUS1 PE=1 SV=1	Uncharacterized protein OS=Beta vulgaris subsp. vulgaris OX=3555 GN=BVRB_012650 PE=3 SV=1	S	Function unknown	PREDICTED: protein root UVB sensitive 1, chloroplastic [Beta vulgaris subsp. vulgaris]
Sugar	emmax	Chr6	57348128	2.02e-06	5.7	C/T	C:199_T:29	0.13	IMABv06g018587	-	57432264	57435031	3'_84136	--	--	Biological Process: reproduction (GO:0000003);; Molecular Function: nucleotide binding (GO:0000166);; Biological Process: developmental process involved in reproduction (GO:0003006);; Molecular Function: molecular_function (GO:0003674);; Molecular Function: nucleic acid binding (GO:0003676);; Molecular Function: RNA binding (GO:0003723);; Molecular Function: catalytic activity (GO:0003824);; Mole…	--	[R]	General function prediction only	PPR repeat family	Pentatricopeptide repeat-containing protein At3g49240, mitochondrial OS=Arabidopsis thaliana OX=3702 GN=EMB1796 PE=1 SV=1	Uncharacterized protein OS=Spinacia oleracea OX=3562 GN=SOVF_064560 PE=4 SV=1	V	Defense mechanisms	PREDICTED: pentatricopeptide repeat-containing protein At3g49240 [Beta vulgaris subsp. vulgaris]
Sugar	emmax	Chr6	57351473	7.09e-06	5.15	T/C	T:193_C:29	0.13	IMABv06g018581	-	57278632	57282569	5'_68904	[G]	Carbohydrate transport and metabolism	Molecular Function: phosphogluconate dehydrogenase (decarboxylating) activity (GO:0004616);; Biological Process: pentose-phosphate shunt (GO:0006098);; Biological Process: D-gluconate metabolic process (GO:0019521);; Molecular Function: NADP binding (GO:0050661);	K00033|1.1e-278|bvg:104896287|K00033 6-phosphogluconate dehydrogenase [EC:1.1.1.44 1.1.1.343] | (RefSeq) 6-phosphogluconate dehydrogenase, decarboxylating 1	[G]	Carbohydrate transport and metabolism	6-phosphogluconate dehydrogenase, C-terminal domain	6-phosphogluconate dehydrogenase, decarboxylating 1 OS=Spinacia oleracea OX=3562 GN=pgdC PE=1 SV=1	6-phosphogluconate dehydrogenase, decarboxylating OS=Spinacia oleracea OX=3562 GN=SOVF_128490 PE=3 SV=1	G	Carbohydrate transport and metabolism	PREDICTED: 6-phosphogluconate dehydrogenase, decarboxylating 1 [Beta vulgaris subsp. vulgaris]
Sugar	emmax	Chr6	57351473	7.09e-06	5.15	T/C	T:193_C:29	0.13	IMABv06g018582	+	57300776	57301482	3'_49991	[J]	Translation, ribosomal structure and biogenesis	Molecular Function: N-acetyltransferase activity (GO:0008080);	K22450|3.0e-102|bvg:104896286|K22450 aralkylamine N-acetyltransferase [EC:2.3.1.87] | (RefSeq) hypothetical protein	--	--	Acetyltransferase (GNAT) family	Serotonin N-acetyltransferase 2, chloroplastic OS=Oryza sativa subsp. japonica OX=39947 GN=SNAT2 PE=1 SV=1	N-acetyltransferase domain-containing protein OS=Spinacia oleracea OX=3562 GN=SOVF_128480 PE=4 SV=1	S	Function unknown	PREDICTED: serotonin N-acetyltransferase 2, chloroplastic [Beta vulgaris subsp. vulgaris]
Sugar	emmax	Chr6	57351473	7.09e-06	5.15	T/C	T:193_C:29	0.13	IMABv06g018583	-	57303823	57312421	5'_39052	--	--	Cellular Component: integral component of membrane (GO:0016021);	--	[S]	Function unknown	Vitamin B6 photo-protection and homoeostasis	Protein root UVB sensitive 1, chloroplastic OS=Arabidopsis thaliana OX=3702 GN=RUS1 PE=1 SV=1	Uncharacterized protein OS=Beta vulgaris subsp. vulgaris OX=3555 GN=BVRB_012650 PE=3 SV=1	S	Function unknown	PREDICTED: protein root UVB sensitive 1, chloroplastic [Beta vulgaris subsp. vulgaris]
Sugar	emmax	Chr6	57351473	7.09e-06	5.15	T/C	T:193_C:29	0.13	IMABv06g018584	+	57329326	57336714	3'_14759	[T]	Signal transduction mechanisms	Molecular Function: protein kinase activity (GO:0004672);; Molecular Function: ATP binding (GO:0005524);	K08819|1.5e-175|bvg:104896561|K08819 cyclin-dependent kinase 12/13 [EC:2.7.11.22 2.7.11.23] | (RefSeq) cyclin-dependent kinase C-2	[D]	Cell cycle control, cell division, chromosome partitioning	Protein kinase domain	Cyclin-dependent kinase C-1 OS=Arabidopsis thaliana OX=3702 GN=CDKC-1 PE=1 SV=1	Protein kinase domain-containing protein OS=Spinacia oleracea OX=3562 GN=SOVF_137020 PE=4 SV=1	T	Signal transduction mechanisms	PREDICTED: cyclin-dependent kinase C-2 isoform X1 [Beta vulgaris subsp. vulgaris]
Sugar	emmax	Chr6	57351473	7.09e-06	5.15	T/C	T:193_C:29	0.13	IMABv06g018585	+	57354756	57355597	5'_3283	[J]	Translation, ribosomal structure and biogenesis	Molecular Function: N-acetyltransferase activity (GO:0008080);	K22450|6.0e-106|bvg:104896286|K22450 aralkylamine N-acetyltransferase [EC:2.3.1.87] | (RefSeq) hypothetical protein	--	--	Acetyltransferase (GNAT) family	Serotonin N-acetyltransferase 2, chloroplastic OS=Oryza sativa subsp. japonica OX=39947 GN=SNAT2 PE=1 SV=1	N-acetyltransferase domain-containing protein OS=Spinacia oleracea OX=3562 GN=SOVF_128480 PE=4 SV=1	S	Function unknown	PREDICTED: serotonin N-acetyltransferase 2, chloroplastic [Beta vulgaris subsp. vulgaris]
Sugar	emmax	Chr6	57351473	7.09e-06	5.15	T/C	T:193_C:29	0.13	IMABv06g018586	-	57357398	57365391	3'_5925	--	--	Cellular Component: integral component of membrane (GO:0016021);	--	[S]	Function unknown	Vitamin B6 photo-protection and homoeostasis	Protein root UVB sensitive 1, chloroplastic OS=Arabidopsis thaliana OX=3702 GN=RUS1 PE=1 SV=1	Uncharacterized protein OS=Beta vulgaris subsp. vulgaris OX=3555 GN=BVRB_012650 PE=3 SV=1	S	Function unknown	PREDICTED: protein root UVB sensitive 1, chloroplastic [Beta vulgaris subsp. vulgaris]
Sugar	emmax	Chr6	57351473	7.09e-06	5.15	T/C	T:193_C:29	0.13	IMABv06g018587	-	57432264	57435031	3'_80791	--	--	Biological Process: reproduction (GO:0000003);; Molecular Function: nucleotide binding (GO:0000166);; Biological Process: developmental process involved in reproduction (GO:0003006);; Molecular Function: molecular_function (GO:0003674);; Molecular Function: nucleic acid binding (GO:0003676);; Molecular Function: RNA binding (GO:0003723);; Molecular Function: catalytic activity (GO:0003824);; Mole…	--	[R]	General function prediction only	PPR repeat family	Pentatricopeptide repeat-containing protein At3g49240, mitochondrial OS=Arabidopsis thaliana OX=3702 GN=EMB1796 PE=1 SV=1	Uncharacterized protein OS=Spinacia oleracea OX=3562 GN=SOVF_064560 PE=4 SV=1	V	Defense mechanisms	PREDICTED: pentatricopeptide repeat-containing protein At3g49240 [Beta vulgaris subsp. vulgaris]
Sugar	emmax	Chr6	57409510	2.72e-06	5.57	A/T	A:185_T:19	0.09	IMABv06g018583	-	57303823	57312421	5'_97089	--	--	Cellular Component: integral component of membrane (GO:0016021);	--	[S]	Function unknown	Vitamin B6 photo-protection and homoeostasis	Protein root UVB sensitive 1, chloroplastic OS=Arabidopsis thaliana OX=3702 GN=RUS1 PE=1 SV=1	Uncharacterized protein OS=Beta vulgaris subsp. vulgaris OX=3555 GN=BVRB_012650 PE=3 SV=1	S	Function unknown	PREDICTED: protein root UVB sensitive 1, chloroplastic [Beta vulgaris subsp. vulgaris]
Sugar	emmax	Chr6	57409510	2.72e-06	5.57	A/T	A:185_T:19	0.09	IMABv06g018584	+	57329326	57336714	3'_72796	[T]	Signal transduction mechanisms	Molecular Function: protein kinase activity (GO:0004672);; Molecular Function: ATP binding (GO:0005524);	K08819|1.5e-175|bvg:104896561|K08819 cyclin-dependent kinase 12/13 [EC:2.7.11.22 2.7.11.23] | (RefSeq) cyclin-dependent kinase C-2	[D]	Cell cycle control, cell division, chromosome partitioning	Protein kinase domain	Cyclin-dependent kinase C-1 OS=Arabidopsis thaliana OX=3702 GN=CDKC-1 PE=1 SV=1	Protein kinase domain-containing protein OS=Spinacia oleracea OX=3562 GN=SOVF_137020 PE=4 SV=1	T	Signal transduction mechanisms	PREDICTED: cyclin-dependent kinase C-2 isoform X1 [Beta vulgaris subsp. vulgaris]
[truncated: 824 more rows]

## Sheet: Table S11
Table S11 Sugar yield sign loci
Trait	Model	Chr	Pos	Pvalue	'-log10P	Allele	Count	MAF	GeneID	Strand	Start	End	Distance	COG_class	COG_class_annotation	GO_annotation	KEGG_annotation	KOG_class	KOG_class_annotation	Pfam_annotation	Swissprot_annotation	TrEMBL_annotation	eggNOG_class	eggNOG_class_annotation	nr_annotation
[truncated: 608 more rows]

## Sheet: Table S12
Table S12 Root yield sign loci
[truncated: 1,064 more rows]

## Sheet: Table S13
Table S13 Root rot sign loci
[truncated: 1,027 more rows]

## Sheet: Table S14
Table S14 Damping off sign loci
[truncated: 621 more rows]

## Sheet: Table S15
Table S15 Rhizomania sign loci
[truncated: 747 more rows]

## Sheet: Table S16
Table S16 Pollen Fertility sign loci
[truncated: 1,632 more rows]
