# Supplementary material for: Genomic and transcriptomic-based analysis of agronomic traits in sugar beet (Beta vulgaris L.) pure line IMA1
Source: Front Plant Sci. 2022 Oct 13;13:1028885. doi: 10.3389/fpls.2022.1028885 (PMC9608375; doi:10.3389/fpls.2022.1028885)
Supplement: Supplementary file 4 [file Table_3.xls]

## Sheet: Table S17
													Table S17 2032 DEGs in MS137 VS OT152
#ID	MS137a_Count	MS137b_Count	MS137c_Count	OT152a_Count	OT152b_Count	OT152c_Count	MS137a_FPKM	MS137b_FPKM	MS137c_FPKM	OT152a_FPKM	OT152b_FPKM	OT152c_FPKM	FDR	log2FC	regulated	COG_class	COG_class_annotation	GO_annotation	KEGG_annotation	KEGG_pathway_annotation	KOG_class	KOG_class_annotation	Pfam_annotation	Swiss-Prot_annotation	eggNOG_class	eggNOG_class_annotation	NR_annotation
IMABv05g004177	99	238	140	292	673	487	1.59902	3.72571	2.50528	5.33834	10.5779	7.37334	0.00331814	1.52512	up	--	--	Cellular Component: integral component of membrane (GO:0016021);;	--	--	--	--	Protein BYPASS1-related	Protein ROH1 OS=Arabidopsis thaliana OX=3702 GN=ROH1 PE=1 SV=1	S	Function unknown	PREDICTED: uncharacterized protein LOC104892247 [Beta vulgaris subsp. vulgaris]
IMABv03g012091	0	4	3	66	63	168	0	0.019895	0.013159	0.424286	0.343232	0.893747	6.14914e-08	3.67868	up	[V]	Defense mechanisms	Molecular Function: ATP binding (GO:0005524);; Cellular Component: integral component of membrane (GO:0016021);; Molecular Function: ATPase activity (GO:0016887);; Molecular Function: ATPase activity, coupled to transmembrane movement of substances (GO:0042626);;	K05666|0.0e+00|bvg:104888315|K05666 ATP-binding cassette, subfamily C (CFTR/MRP), member 2 | (RefSeq) ABC transporter C family member 10-like	ABC transporters (ko02010)	[Q]	Secondary metabolites biosynthesis, transport and catabolism	ABC transporter	ABC transporter C family member 10 OS=Arabidopsis thaliana OX=3702 GN=ABCC10 PE=2 SV=2	Q	Secondary metabolites biosynthesis, transport and catabolism	PREDICTED: ABC transporter C family member 10-like [Beta vulgaris subsp. vulgaris]
IMABv03g013136	423	322	299	86	158	94	7.25811	5.32709	5.64926	1.66032	2.61836	1.49459	0.000445308	-1.39811	down	--	--	Molecular Function: nutrient reservoir activity (GO:0045735);;	K17338|3.4e-14|ats:109751343|K17338 receptor expression-enhancing protein 1/2/3/4 | (RefSeq) LOC109751343; putative HVA22-like protein g isoform X1	--	--	--	Cupin	Glutelin type-A 1 OS=Oryza sativa subsp. japonica OX=39947 GN=GLUA1 PE=1 SV=2	S	Function unknown	PREDICTED: glutelin type-B 5 [Beta vulgaris subsp. vulgaris]
IMABv06g020202	12	32	9	53	107	64	0.357893	0.946906	0.276341	1.85373	3.21971	1.8476	0.00938898	1.7584	up	--	--	Molecular Function: catechol oxidase activity (GO:0004097);; Biological Process: pigment biosynthetic process (GO:0046148);; Molecular Function: metal ion binding (GO:0046872);;	K00422|1.8e-59|bvg:104900759|K00422 polyphenol oxidase [EC:1.10.3.1] | (RefSeq) polyphenol oxidase, chloroplastic	Tyrosine metabolism (ko00350);; Isoquinoline alkaloid biosynthesis (ko00950)	--	--	Protein of unknown function (DUF_B2219)	(+)-larreatricin hydroxylase, chloroplastic OS=Larrea tridentata OX=66636 PE=1 SV=1	S	Function unknown	hypothetical protein BVRB_8g183900 [Beta vulgaris subsp. vulgaris]
IMABv07g015455	277	184	80	55	23	32	3.05144	1.95229	0.969165	0.676604	0.242093	0.320342	0.00828384	-1.72264	down	--	--	Cellular Component: exocyst (GO:0000145);; Biological Process: exocytosis (GO:0006887);; Biological Process: protein transport (GO:0015031);;	K07195|0.0e+00|bvg:104898252|K07195 exocyst complex component 7 | (RefSeq) exocyst complex component EXO70A1-like	--	[U]	Intracellular trafficking, secretion, and vesicular transport	Exo70 exocyst complex subunit	Exocyst complex component EXO70A1 OS=Arabidopsis thaliana OX=3702 GN=EXO70A1 PE=1 SV=1	U	Intracellular trafficking, secretion, and vesicular transport	PREDICTED: exocyst complex component EXO70A1-like [Beta vulgaris subsp. vulgaris]
IMABv09g022650	981	1437	1078	2618	1856	3340	8.53882	12.0855	10.3498	25.7525	15.6699	27.1435	3.50861e-05	1.22157	up	--	--	--	K15255|1.5e-09|bvg:104896212|K15255 ATP-dependent DNA helicase PIF1 [EC:3.6.4.12] | (RefSeq) uncharacterized LOC104896212	--	--	--	Filament-like plant protein, long coiled-coil	Filament-like plant protein 7 OS=Arabidopsis thaliana OX=3702 GN=FPP7 PE=3 SV=2	S	Function unknown	PREDICTED: filament-like plant protein 7 isoform X1 [Beta vulgaris subsp. vulgaris]
IMABv01g023732	746	758	682	1398	1293	1372	14.6335	14.374	14.7577	30.9852	24.5927	25.1176	4.63904e-12	1.00896	up	[E]	Amino acid transport and metabolism	Biological Process: histidine biosynthetic process (GO:0000105);; Molecular Function: histidinol dehydrogenase activity (GO:0004399);; Molecular Function: metal ion binding (GO:0046872);; Molecular Function: NAD binding (GO:0051287);;	K00013|2.0e-209|bvg:104894930|K00013 histidinol dehydrogenase [EC:1.1.1.23] | (RefSeq) histidinol dehydrogenase, chloroplastic	Histidine metabolism (ko00340);; Biosynthesis of amino acids (ko01230)	[E]	Amino acid transport and metabolism	Histidinol dehydrogenase	Histidinol dehydrogenase, chloroplastic OS=Arabidopsis thaliana OX=3702 GN=HISN8 PE=2 SV=1	E	Amino acid transport and metabolism	PREDICTED: histidinol dehydrogenase, chloroplastic isoform X2 [Beta vulgaris subsp. vulgaris]
IMABv01g023827	14	10	20	1162	1286	1510	0.199603	0.138952	0.31952	19.4983	18.5107	20.9271	1.41389e-131	6.34518	up	[E]	Amino acid transport and metabolism	Biological Process: oligopeptide transport (GO:0006857);; Cellular Component: integral component of membrane (GO:0016021);; Molecular Function: transmembrane transporter activity (GO:0022857);;	K14638|3.1e-263|bvg:104897822|K14638 solute carrier family 15 (peptide/histidine transporter), member 3/4 | (RefSeq) protein NRT1/ PTR FAMILY 5.10	--	[E]	Amino acid transport and metabolism	POT family	Protein NRT1/ PTR FAMILY 5.10 OS=Arabidopsis thaliana OX=3702 GN=NPF5.10 PE=2 SV=1	E	Amino acid transport and metabolism	PREDICTED: protein NRT1/ PTR FAMILY 5.10 [Beta vulgaris subsp. vulgaris]
IMABv09g022063	4768	4791	4524	1032	1186	1661	67.9963	66.0034	71.1605	16.619	16.3856	22.1011	1.9891e-32	-1.74229	down	[J]	Translation, ribosomal structure and biogenesis	Molecular Function: molecular_function (GO:0003674);; Molecular Function: nucleic acid binding (GO:0003676);; Molecular Function: chromatin binding (GO:0003682);; Molecular Function: RNA binding (GO:0003723);; Molecular Function: single-stranded RNA binding (GO:0003727);; Molecular Function: enzyme inhibitor activity (GO:0004857);; Molecular Function: binding (GO:0005488);; Molecular Function: pr…	K13126|6.7e-290|bvg:104903723|K13126 polyadenylate-binding protein | (RefSeq) polyadenylate-binding protein 2	RNA transport (ko03013);; mRNA surveillance pathway (ko03015);; RNA degradation (ko03018)	[AJ]	RNA processing and modification;; Translation, ribosomal structure and biogenesis	RNA recognition motif. (a.k.a. RRM, RBD, or RNP domain)	Polyadenylate-binding protein 5 OS=Arabidopsis thaliana OX=3702 GN=PAB5 PE=1 SV=3	A	RNA processing and modification	PREDICTED: polyadenylate-binding protein 2 isoform X1 [Beta vulgaris subsp. vulgaris]
IMABv04g005814	13	30	19	46	81	84	0.286042	0.657982	0.465397	1.17973	1.81891	1.80827	0.00275844	1.63033	up	--	--	--	--	--	--	--	Protein of unknown function (DUF1685)	--	--	--	PREDICTED: uncharacterized protein LOC104891465 [Beta vulgaris subsp. vulgaris]
IMABv03g010510	65	38	47	180	125	140	1.43954	0.800295	1.14531	4.53784	2.68903	2.90987	0.0002534	1.5678	up	--	--	Molecular Function: polysaccharide binding (GO:0030247);;	--	--	--	--	Wall-associated receptor kinase galacturonan-binding	--	S	Function unknown	PREDICTED: uncharacterized protein LOC104884627 [Beta vulgaris subsp. vulgaris]
IMABv08g029564	837	833	721	1382	1596	1771	13.754	13.2347	13.0629	25.6529	25.4336	27.1705	4.62551e-38	1.10017	up	[T]	Signal transduction mechanisms	Molecular Function: protein serine/threonine kinase activity (GO:0004674);; Molecular Function: ATP binding (GO:0005524);;	K08960|2.6e-247|bvg:104902257|K08960 casein kinase 1, epsilon [EC:2.7.11.1] | (RefSeq) casein kinase 1-like protein 4	--	[T]	Signal transduction mechanisms	Protein kinase domain	Casein kinase 1-like protein 4 OS=Arabidopsis thaliana OX=3702 GN=CKL4 PE=1 SV=1	T	Signal transduction mechanisms	PREDICTED: casein kinase 1-like protein 4 [Beta vulgaris subsp. vulgaris]
IMABv03g011057	2461	2531	2634	596	1045	881	48.0841	47.7771	56.768	13.1435	19.7816	16.0496	9.35439e-09	-1.44656	down	[H]	Coenzyme transport and metabolism	Molecular Function: 6,7-dimethyl-8-ribityllumazine synthase activity (GO:0000906);; Biological Process: riboflavin biosynthetic process (GO:0009231);; Cellular Component: riboflavin synthase complex (GO:0009349);;	K00794|3.5e-54|bvg:104907670|K00794 6,7-dimethyl-8-ribityllumazine synthase [EC:2.5.1.78] | (RefSeq) 6,7-dimethyl-8-ribityllumazine synthase, chloroplastic	Riboflavin metabolism (ko00740)	[H]	Coenzyme transport and metabolism	6,7-dimethyl-8-ribityllumazine synthase	6,7-dimethyl-8-ribityllumazine synthase, chloroplastic OS=Spinacia oleracea OX=3562 PE=1 SV=1	H	Coenzyme transport and metabolism	6,7-dimethyl-8-ribityllumazine synthase [Beta vulgaris]
IMABv01g025233	404	421	350	119	120	232	6.37867	6.42418	6.08902	2.12265	1.82453	3.41465	0.00027617	-1.17519	down	--	--	--	--	--	--	--	Plant organelle RNA recognition domain	Protein WHAT'S THIS FACTOR 1 homolog, chloroplastic OS=Oryza sativa subsp. japonica OX=39947 GN=Os05g0571100 PE=2 SV=1	S	Function unknown	PREDICTED: protein ROOT PRIMORDIUM DEFECTIVE 1 [Beta vulgaris subsp. vulgaris]
IMABv05g000009	54	34	25	191	270	203	2.18909	1.30729	1.10597	8.77257	10.6644	7.72304	9.43889e-10	2.47229	up	[Q]	Secondary metabolites biosynthesis, transport and catabolism	Molecular Function: oxidoreductase activity (GO:0016491);; Molecular Function: metal ion binding (GO:0046872);;	K24028|2.9e-30|cqi:110708783|K24028 salicylic acid 3-hydroxylase [EC:1.14.11.-] | (RefSeq) protein DMR6-LIKE OXYGENASE 1-like isoform X1	--	[QR]	Secondary metabolites biosynthesis, transport and catabolism;; General function prediction only	2OG-Fe(II) oxygenase superfamily	Probable 2-oxoglutarate-dependent dioxygenase ANS OS=Arabidopsis thaliana OX=3702 GN=ANS PE=2 SV=1	Q	Secondary metabolites biosynthesis, transport and catabolism	PREDICTED: protein SRG1 [Beta vulgaris subsp. vulgaris]
IMABv03g010252	446	1342	728	56	5	6	5.11862	14.9088	9.2306	0.717965	0.053092	0.055332	7.00935e-05	-2.99922	down	[F]	Nucleotide transport and metabolism	Cellular Component: integral component of membrane (GO:0016021);;	--	--	[F]	Nucleotide transport and metabolism	Inosine-uridine preferring nucleoside hydrolase	--	F	Nucleotide transport and metabolism	hypothetical protein BVRB_3g068280 isoform B [Beta vulgaris subsp. vulgaris]
Beta_vulgaris_newGene_11289	14	18	5	323	304	262	0.220716	0.157514	0.062105	2.67299	2.22478	1.67135	5.71588e-21	4.20313	up	--	--	Molecular Function: molecular_function (GO:0003674);; Molecular Function: catalytic activity (GO:0003824);; Molecular Function: choline kinase activity (GO:0004103);; Molecular Function: ethanolamine kinase activity (GO:0004305);; Cellular Component: cellular_component (GO:0005575);; Cellular Component: intracellular (GO:0005622);; Cellular Component: cell (GO:0005623);; Cellular Component: cytop…	K14156|3.2e-75|bvg:104905973|K14156 choline/ethanolamine kinase [EC:2.7.1.32 2.7.1.82] | (RefSeq) probable choline kinase 1	Glycerophospholipid metabolism (ko00564)	[M]	Cell wall/membrane/envelope biogenesis	Choline/ethanolamine kinase	Probable choline kinase 1 OS=Arabidopsis thaliana OX=3702 GN=CK1 PE=2 SV=1	M	Cell wall/membrane/envelope biogenesis	PREDICTED: probable choline kinase 1, partial [Beta vulgaris subsp. vulgaris]
IMABv08g027137	221	63	493	21	13	22	6.5155	1.77032	16.0362	0.686658	0.360226	0.588358	0.000177866	-2.65033	down	--	--	--	--	--	--	--	--	--	S	Function unknown	PREDICTED: 23 kDa jasmonate-induced protein [Beta vulgaris subsp. vulgaris]
IMABv04g007961	1940	654	34	10	23	7	20.084	6.53704	0.377644	0.110506	0.22099	0.066107	0.000167452	-2.94017	down	[IR]	Lipid transport and metabolism;; General function prediction only	Molecular Function: NAD+ kinase activity (GO:0003951);; Molecular Function: diacylglycerol kinase activity (GO:0004143);; Molecular Function: ATP binding (GO:0005524);; Biological Process: protein kinase C-activating G-protein coupled receptor signaling pathway (GO:0007205);; Cellular Component: integral component of membrane (GO:0016021);; Biological Process: intracellular signal transduction (G…	K00901|0.0e+00|bvg:104890552|K00901 diacylglycerol kinase (ATP) [EC:2.7.1.107] | (RefSeq) diacylglycerol kinase 2	Glycerolipid metabolism (ko00561);; Glycerophospholipid metabolism (ko00564);; Phosphatidylinositol signaling system (ko04070)	[IT]	Lipid transport and metabolism;; Signal transduction mechanisms	Diacylglycerol kinase accessory domain	Diacylglycerol kinase 2 OS=Arabidopsis thaliana OX=3702 GN=DGK2 PE=1 SV=1	--	--	PREDICTED: diacylglycerol kinase 2 [Beta vulgaris subsp. vulgaris]
IMABv01g025386	547	694	552	0	16	0	6.5631	8.03776	7.30071	0	0.175166	0	0.00801386	-2.2046	down	--	--	Biological Process: formation of translation preinitiation complex (GO:0001731);; Molecular Function: translation initiation factor activity (GO:0003743);;	K15027|4.1e-306|bvg:104892785|K15027 translation initiation factor 2D | (RefSeq) eukaryotic translation initiation factor 2D	--	[J]	Translation, ribosomal structure and biogenesis	Translation initiation factor SUI1	--	J	Translation, ribosomal structure and biogenesis	PREDICTED: eukaryotic translation initiation factor 2D [Beta vulgaris subsp. vulgaris]
IMABv02g032316	48	61	29	817	421	645	0.801056	0.977259	0.532707	15.4476	6.82159	10.0676	1.19216e-17	3.55707	up	[E]	Amino acid transport and metabolism	Cellular Component: integral component of membrane (GO:0016021);; Molecular Function: transmembrane transporter activity (GO:0022857);;	K14638|2.1e-122|nsy:104222089|K14638 solute carrier family 15 (peptide/histidine transporter), member 3/4 | (RefSeq) protein NRT1/ PTR FAMILY 5.6-like	--	[E]	Amino acid transport and metabolism	POT family	Protein NRT1/ PTR FAMILY 5.6 OS=Arabidopsis thaliana OX=3702 GN=NPF5.6 PE=2 SV=1	E	Amino acid transport and metabolism	PREDICTED: protein NRT1/ PTR FAMILY 5.6 isoform X1 [Beta vulgaris subsp. vulgaris]
IMABv04g008745	148	186	84	1341	1524	999	1.91086	2.32396	1.19767	19.6425	19.1711	12.0854	8.91421e-17	3.12028	up	[EH]	Amino acid transport and metabolism;; Coenzyme transport and metabolism	Molecular Function: catalytic activity (GO:0003824);;	K22696|2.1e-305|cqi:110736955|K22696 protein-lysine N-methyltransferase EEF2KMT [EC:2.1.1.-] | (RefSeq) branched-chain-amino-acid aminotransferase-like protein 1 isoform X1	--	[E]	Amino acid transport and metabolism	Amino-transferase class IV	Branched-chain-amino-acid aminotransferase-like protein 1 OS=Arabidopsis thaliana OX=3702 GN=At3g05190 PE=2 SV=1	E	Amino acid transport and metabolism	hypothetical protein BVRB_4g094530 [Beta vulgaris subsp. vulgaris]
IMABv07g014226	959	1268	685	223	326	539	24.4213	31.1217	19.2302	6.35637	8.01974	12.7715	0.0021565	-1.2406	down	--	--	Biological Process: response to acid chemical (GO:0001101);; Biological Process: immune system process (GO:0002376);; Molecular Function: molecular_function (GO:0003674);; Molecular Function: catalytic activity (GO:0003824);; Molecular Function: ubiquitin-protein transferase activity (GO:0004842);; Cellular Component: cellular_component (GO:0005575);; Cellular Component: intracellular (GO:0005622…	K16275|2.6e-146|bvg:104899080|K16275 E3 ubiquitin-protein ligase BAH [EC:2.3.2.27] | (RefSeq) probable E3 ubiquitin-protein ligase BAH1-like 1	--	--	--	RING-type zinc-finger	Probable E3 ubiquitin-protein ligase BAH1-like 1 OS=Oryza sativa subsp. indica OX=39946 GN=OsI_27296 PE=3 SV=1	O	Posttranslational modification, protein turnover, chaperones	PREDICTED: probable E3 ubiquitin-protein ligase BAH1-like 1 isoform X1 [Beta vulgaris subsp. vulgaris]
IMABv08g028400	471	774	455	239	189	154	11.6996	18.5629	12.451	6.70399	4.54225	3.56808	0.00185444	-1.29594	down	--	--	Biological Process: response to acid chemical (GO:0001101);; Molecular Function: molecular_function (GO:0003674);; Molecular Function: nucleic acid binding (GO:0003676);; Molecular Function: DNA binding (GO:0003677);; Molecular Function: transcription factor activity, sequence-specific DNA binding (GO:0003700);; Molecular Function: binding (GO:0005488);; Cellular Component: cellular_component (GO…	--	--	[R]	General function prediction only	C2H2-type zinc finger	Zinc finger protein ZAT10 OS=Arabidopsis thaliana OX=3702 GN=ZAT10 PE=2 SV=1	S	Function unknown	PREDICTED: zinc finger protein ZAT10 [Beta vulgaris subsp. vulgaris]
IMABv05g004329	379	331	206	726	632	641	2.39909	2.02528	1.43834	5.18858	3.87681	3.78696	0.000134254	1.21434	up	--	--	--	--	--	[T]	Signal transduction mechanisms	Leucine Rich repeats (2 copies)	Disease resistance protein At4g27190 OS=Arabidopsis thaliana OX=3702 GN=At4g27190 PE=2 SV=1	S	Function unknown	PREDICTED: probable leucine-rich repeat receptor-like protein kinase At1g35710 isoform X1 [Beta vulgaris subsp. vulgaris]
IMABv08g029299	206	261	170	18	54	18	8.86878	10.8494	8.06763	0.87261	2.23441	0.701957	9.55913e-05	-2.24825	down	--	--	Cellular Component: integral component of membrane (GO:0016021);;	--	--	--	--	--	--	--	--	PREDICTED: uncharacterized protein LOC104902088 [Beta vulgaris subsp. vulgaris]
IMABv04g008506	12096	15613	11399	21522	28545	23555	193.706	241.516	201.341	389.24	443.083	351.93	1.55062e-06	1.01849	up	[EF]	Amino acid transport and metabolism;; Nucleotide transport and metabolism	Molecular Function: catalytic activity (GO:0003824);;	K00830|1.0e-232|bvg:104890063|K00830 alanine-glyoxylate transaminase / serine-glyoxylate transaminase / serine-pyruvate transaminase [EC:2.6.1.44 2.6.1.45 2.6.1.51] | (RefSeq) serine--glyoxylate aminotransferase	Alanine, aspartate and glutamate metabolism (ko00250);; Glycine, serine and threonine metabolism (ko00260);; Glyoxylate and dicarboxylate metabolism (ko00630);; Carbon metabolism (ko01200);; Peroxisome (ko04146)	[R]	General function prediction only	Aminotransferase class-V	Serine--glyoxylate aminotransferase OS=Arabidopsis thaliana OX=3702 GN=AGT1 PE=1 SV=2	E	Amino acid transport and metabolism	PREDICTED: serine--glyoxylate aminotransferase [Beta vulgaris subsp. vulgaris]
IMABv03g013378	265	283	172	59	27	47	8.60494	8.86015	6.14443	2.12941	0.834521	1.40055	2.96545e-06	-2.0803	down	[K]	Transcription	Molecular Function: DNA binding (GO:0003677);; Biological Process: DNA-templated transcription, initiation (GO:0006352);;	K03120|1.9e-105|bvg:104899922|K03120 transcription initiation factor TFIID TATA-box-binding protein | (RefSeq) TATA-box-binding protein 2-like	Basal transcription factors (ko03022)	[K]	Transcription	Transcription factor TFIID (or TATA-binding protein, TBP)	TATA-box-binding protein 2 OS=Zea mays OX=4577 GN=TBP2 PE=2 SV=1	K	Transcription	PREDICTED: TATA-box-binding protein 2-like [Beta vulgaris subsp. vulgaris]
IMABv08g029676	2008	2178	1512	86	302	130	34.8447	36.5075	28.9337	1.68045	5.06619	2.09474	2.20367e-09	-2.92064	down	[T]	Signal transduction mechanisms	Molecular Function: protein tyrosine phosphatase activity (GO:0004725);; Molecular Function: protein tyrosine/serine/threonine phosphatase activity (GO:0008138);;	K14165|2.7e-75|pda:103714340|K14165 atypical dual specificity phosphatase [EC:3.1.3.16 3.1.3.48] | (RefSeq) putative dual specificity protein phosphatase DSP8	--	[V]	Defense mechanisms	Dual specificity phosphatase, catalytic domain	Phosphatidylglycerophosphate phosphatase PTPMT2 OS=Arabidopsis thaliana OX=3702 GN=PTPMT2 PE=1 SV=1	V	Defense mechanisms	PREDICTED: putative dual specificity protein phosphatase DSP8 [Beta vulgaris subsp. vulgaris]
IMABv08g028417	115	123	124	33	45	60	1.70772	1.76404	2.02678	0.538467	0.642206	0.828116	0.000183598	-1.23497	down	[Q]	Secondary metabolites biosynthesis, transport and catabolism	Biological Process: lipid metabolic process (GO:0006629);; Cellular Component: integral component of membrane (GO:0016021);; Molecular Function: fatty-acyl-CoA reductase (alcohol-forming) activity (GO:0080019);;	K13356|1.3e-282|bvg:104901470|K13356 alcohol-forming fatty acyl-CoA reductase [EC:1.2.1.84] | (RefSeq) fatty acyl-CoA reductase 3	Cutin, suberine and wax biosynthesis (ko00073);; Peroxisome (ko04146)	[I]	Lipid transport and metabolism	Male sterility protein	Fatty acyl-CoA reductase 3 OS=Arabidopsis thaliana OX=3702 GN=FAR3 PE=1 SV=1	I	Lipid transport and metabolism	PREDICTED: fatty acyl-CoA reductase 3 [Beta vulgaris subsp. vulgaris]
IMABv03g012874	137	158	118	378	495	653	2.93378	3.27359	2.78342	9.16225	10.2828	13.0756	8.19664e-17	1.93467	up	[R]	General function prediction only	--	K00876|2.7e-66|mtr:MTR_0227s0030|K00876 uridine kinase [EC:2.7.1.48] | (RefSeq) transmembrane protein, putative	Pyrimidine metabolism (ko00240)	--	--	Aldo/keto reductase family	--	--	--	PREDICTED: uncharacterized protein LOC104900346 [Beta vulgaris subsp. vulgaris]
IMABv09g023007	4029	3537	4116	6114	10468	7531	60.1783	51.0233	67.8069	103.127	151.561	104.945	8.93042e-05	1.11957	up	--	--	Cellular Component: integral component of membrane (GO:0016021);;	--	--	--	--	Sulfite exporter TauE/SafE	Sulfite exporter TauE/SafE family protein 3 OS=Arabidopsis thaliana OX=3702 GN=At2g25737 PE=2 SV=1	S	Function unknown	PREDICTED: uncharacterized protein LOC104904681 [Beta vulgaris subsp. vulgaris]
IMABv02g032474	567	562	467	2124	1319	1729	4.31051	4.12642	3.91882	18.2628	9.73323	12.2785	2.97412e-10	1.76446	up	--	--	Molecular Function: protein kinase activity (GO:0004672);; Molecular Function: ATP binding (GO:0005524);; Cellular Component: integral component of membrane (GO:0016021);;	K13415|6.5e-202|soe:110781098|K13415 protein brassinosteroid insensitive 1 [EC:2.7.10.1 2.7.11.1] | (RefSeq) systemin receptor SR160	Plant hormone signal transduction (ko04075)	--	--	Leucine rich repeat	Brassinosteroid LRR receptor kinase OS=Solanum lycopersicum OX=4081 GN=CURL3 PE=1 SV=1	T	Signal transduction mechanisms	hypothetical protein BVRB_2g024180 [Beta vulgaris subsp. vulgaris]
IMABv09g022886	22	26	14	72	70	97	0.59581	0.67684	0.411533	2.25558	1.87797	2.52507	1.50918e-06	1.91129	up	--	--	Molecular Function: protein dimerization activity (GO:0046983);;	K13422|3.4e-16|jcu:105637396|K13422 transcription factor MYC2 | (RefSeq) transcription factor MYC2 isoform X1	MAPK signaling pathway - plant (ko04016);; Plant hormone signal transduction (ko04075)	--	--	Helix-loop-helix DNA-binding domain	Transcription factor bHLH25 OS=Arabidopsis thaliana OX=3702 GN=BHLH25 PE=2 SV=2	K	Transcription	PREDICTED: transcription factor bHLH25 [Beta vulgaris subsp. vulgaris]
IMABv04g008382	784	1077	1086	2	0	0	55.5148	75.3076	84.8558	0.117935	0	0	1.1791e-57	-7.94309	down	--	--	--	--	--	--	--	--	--	--	--	hypothetical protein BVRB_6g143300, partial [Beta vulgaris subsp. vulgaris]
IMABv03g008802	797	991	1267	9	9	15	35.4648	42.5575	62.1604	0.417122	0.369555	0.621136	7.42405e-56	-5.91299	down	--	--	--	--	--	--	--	4F5 protein related disordered region	--	S	Function unknown	small EDRK-rich factor 2 [Prunus persica]
IMABv09g023013	1673	1165	1545	366	560	804	57.6621	38.7601	58.7421	14.2387	18.7028	25.8512	0.000493142	-1.19916	down	--	--	--	K11273|2.3e-23|dzi:111274528|K11273 chromosome transmission fidelity protein 1 [EC:3.6.4.13] | (RefSeq) LOW QUALITY PROTEIN: ATP-dependent DNA helicase DDX11	--	--	--	--	--	--	--	PREDICTED: uncharacterized protein LOC104904675 [Beta vulgaris subsp. vulgaris]
IMABv08g029566	67	136	108	236	219	224	1.7496	3.45131	3.13513	7.01629	5.60043	5.49939	0.00545539	1.16342	up	--	--	Molecular Function: tRNA (guanine-N7-)-methyltransferase activity (GO:0008176);;	K15190|1.6e-150|bvg:104902258|K15190 7SK snRNA methylphosphate capping enzyme [EC:2.1.1.-] | (RefSeq) probable RNA methyltransferase At5g51130	--	[R]	General function prediction only	Bicoid-interacting protein 3 (Bin3)	Probable RNA methyltransferase At5g51130 OS=Arabidopsis thaliana OX=3702 GN=At5g51130 PE=2 SV=1	S	Function unknown	hypothetical protein BVRB_8g197020 [Beta vulgaris subsp. vulgaris]
IMABv01g026383	2157	2740	1335	372	393	529	77.8224	95.4754	53.106	15.1273	13.7095	17.8018	1.78952e-12	-2.0584	down	--	--	Biological Process: ubiquitin-dependent protein catabolic process (GO:0006511);;	K03094|8.5e-79|bvg:104905620|K03094 S-phase kinase-associated protein 1 | (RefSeq) SKP1-like protein 1A	Ubiquitin mediated proteolysis (ko04120);; Protein processing in endoplasmic reticulum (ko04141)	[O]	Posttranslational modification, protein turnover, chaperones	Skp1 family, dimerisation domain	SKP1-like protein 1B OS=Arabidopsis thaliana OX=3702 GN=SKP1B PE=1 SV=1	O	Posttranslational modification, protein turnover, chaperones	PREDICTED: SKP1-like protein 1A [Beta vulgaris subsp. vulgaris]
IMABv08g028442	659	912	574	168	180	237	11.4201	15.2723	10.9861	3.29056	3.01734	3.82772	1.35944e-12	-1.7114	down	--	--	Molecular Function: metal ion binding (GO:0046872);;	K15308|6.0e-145|bvg:104901616|K15308 tristetraprolin | (RefSeq) mRNA decay activator protein ZFP36	--	--	--	Zinc finger C-x8-C-x5-C-x3-H type (and similar)	--	S	Function unknown	PREDICTED: mRNA decay activator protein ZFP36 [Beta vulgaris subsp. vulgaris]
IMABv01g026210	3658	4145	1310	964	846	1167	87.9029	96.2003	34.6982	26.1369	19.6904	26.1576	0.00453209	-1.34246	down	--	--	Cellular Component: integral component of membrane (GO:0016021);;	--	--	--	--	--	--	--	--	hypothetical protein BVRB_1g022800 [Beta vulgaris subsp. vulgaris]
IMABv01g025280	571	436	614	159	189	148	7.21158	5.317	8.55361	2.26419	2.30787	1.73528	9.26438e-07	-1.52072	down	[G]	Carbohydrate transport and metabolism	Molecular Function: sucrose alpha-glucosidase activity (GO:0004575);; Biological Process: sucrose catabolic process (GO:0005987);; Molecular Function: glycopeptide alpha-N-acetylgalactosaminidase activity (GO:0033926);;	K03884|2.0e-30|nau:109243048|K03884 NADH-ubiquinone oxidoreductase chain 6 [EC:7.1.1.2] | (RefSeq) uncharacterized protein LOC109243048	Oxidative phosphorylation (ko00190)	--	--	Alkaline and neutral invertase	Probable alkaline/neutral invertase B OS=Arabidopsis thaliana OX=3702 GN=INVB PE=1 SV=1	S	Function unknown	PREDICTED: probable alkaline/neutral invertase F [Beta vulgaris subsp. vulgaris]
IMABv02g031096	120	135	160	39	46	64	1.42618	1.55074	2.09201	0.52384	0.521675	0.704524	0.000234054	-1.3109	down	--	--	Molecular Function: DNA binding (GO:0003677);; Cellular Component: nucleus (GO:0005634);;	--	--	[K]	Transcription	--	--	K	Transcription	PREDICTED: uncharacterized protein LOC104886820 [Beta vulgaris subsp. vulgaris]
IMABv04g006193	235	565	633	1672	4286	2421	3.13272	7.29132	9.32791	25.236	55.522	30.185	1.54807e-05	2.28781	up	[Q]	Secondary metabolites biosynthesis, transport and catabolism	Molecular Function: oxidoreductase activity, acting on single donors with incorporation of molecular oxygen, incorporation of two atoms of oxygen (GO:0016702);; Molecular Function: metal ion binding (GO:0046872);;	K09840|5.0e-298|bvg:104907355|K09840 9-cis-epoxycarotenoid dioxygenase [EC:1.13.11.51] | (RefSeq) 9-cis-epoxycarotenoid dioxygenase NCED1, chloroplastic	Carotenoid biosynthesis (ko00906)	[Q]	Secondary metabolites biosynthesis, transport and catabolism	Retinal pigment epithelial membrane protein	9-cis-epoxycarotenoid dioxygenase NCED2, chloroplastic OS=Solanum lycopersicum OX=4081 GN=NCED2 PE=2 SV=1	Q	Secondary metabolites biosynthesis, transport and catabolism	PREDICTED: 9-cis-epoxycarotenoid dioxygenase NCED1, chloroplastic [Beta vulgaris subsp. vulgaris]
IMABv02g030644	397	386	280	55	81	201	10.5297	10.0058	8.28052	1.65828	2.10968	4.95448	0.00926238	-1.4044	down	--	--	Biological Process: cellular response to phosphate starvation (GO:0016036);;	--	--	[P]	Inorganic ion transport and metabolism	SPX domain	SPX domain-containing protein 2 OS=Arabidopsis thaliana OX=3702 GN=SPX2 PE=2 SV=1	P	Inorganic ion transport and metabolism	PREDICTED: SPX domain-containing protein 1 [Beta vulgaris subsp. vulgaris]
IMABv03g011399	574	481	504	219	237	198	29.1851	23.5989	28.2417	12.5336	11.6785	9.35537	3.80808e-06	-1.09843	down	--	--	--	--	--	--	--	--	--	S	Function unknown	PREDICTED: protein FAR1-RELATED SEQUENCE 5 isoform X1 [Beta vulgaris subsp. vulgaris]
IMABv05g001512	1767	1858	1986	659	659	1022	45.9163	46.6253	56.8947	19.3112	16.5823	24.7576	2.65724e-08	-1.14511	down	--	--	--	K14399|1.7e-20|csl:COCSUDRAFT_47181|K14399 polyribonucleotide 5'-hydroxyl-kinase [EC:2.7.1.78] | (RefSeq) Clp1-domain-containing protein	mRNA surveillance pathway/mRNA监测通路 (ko03015)	[I]	Lipid transport and metabolism	CRAL/TRIO domain	--	I	Lipid transport and metabolism	PREDICTED: random slug protein 5 [Beta vulgaris subsp. vulgaris]
IMABv03g011088	108	105	90	220	150	202	2.25757	2.12301	2.07958	5.21148	3.03809	3.94873	0.00210122	1.00089	up	--	--	Cellular Component: transcription factor TFIIIC complex (GO:0000127);; Biological Process: transcription initiation from RNA polymerase III promoter (GO:0006384);;	K15202|5.8e-121|bvg:104889069|K15202 general transcription factor 3C polypeptide 5 (transcription factor C subunit 1) | (RefSeq) general transcription factor 3C polypeptide 5-like	--	[K]	Transcription	Tau95 Triple barrel domain	--	K	Transcription	PREDICTED: general transcription factor 3C polypeptide 5-like isoform X2 [Beta vulgaris subsp. vulgaris]
IMABv04g006922	424	613	575	662	1282	1647	8.7233	12.2042	13.0545	15.3917	25.6123	31.674	0.0042536	1.15471	up	--	--	Biological Process: translation (GO:0006412);;	K02838|4.4e-36|bvg:104891203|K02838 ribosome recycling factor | (RefSeq) ribosome-recycling factor, chloroplastic	--	--	--	--	--	J	Translation, ribosomal structure and biogenesis	PREDICTED: ribosome-recycling factor, chloroplastic [Beta vulgaris subsp. vulgaris]
IMABv06g020197	439	488	161	47	6	51	7.16301	7.70538	2.88658	0.865552	0.090876	0.776482	0.00119268	-2.33609	down	--	--	--	--	--	--	--	--	Uncharacterized protein At4g04980 OS=Arabidopsis thaliana OX=3702 GN=At4g04980 PE=2 SV=1	S	Function unknown	PREDICTED: uncharacterized protein At4g04980 isoform X1 [Beta vulgaris subsp. vulgaris]
IMABv01g024136	89	150	173	4455	2945	5379	1.69677	2.75677	3.64482	96.2537	54.6006	96.0202	6.99338e-40	4.70489	up	[E]	Amino acid transport and metabolism	Molecular Function: cysteine synthase activity (GO:0004124);; Cellular Component: mitochondrion (GO:0005739);; Biological Process: cysteine biosynthetic process from serine (GO:0006535);; Biological Process: cyanide metabolic process (GO:0019499);; Molecular Function: L-3-cyanoalanine synthase activity (GO:0050017);;	K13034|2.5e-201|bvg:104887240|K13034 L-3-cyanoalanine synthase/ cysteine synthase [EC:2.5.1.47 4.4.1.9] | (RefSeq) bifunctional L-3-cyanoalanine synthase/cysteine synthase, mitochondrial	Cysteine and methionine metabolism (ko00270);; Cyanoamino acid metabolism (ko00460);; Sulfur metabolism (ko00920);; Carbon metabolism (ko01200);; Biosynthesis of amino acids (ko01230)	[E]	Amino acid transport and metabolism	Pyridoxal-phosphate dependent enzyme	Bifunctional L-3-cyanoalanine synthase/cysteine synthase, mitochondrial OS=Spinacia oleracea OX=3562 GN=CYSC PE=1 SV=1	E	Amino acid transport and metabolism	PREDICTED: bifunctional L-3-cyanoalanine synthase/cysteine synthase, mitochondrial [Beta vulgaris subsp. vulgaris]
IMABv05g002996	2007	1714	1775	536	638	643	28.4682	23.4943	27.7692	8.58966	8.76771	8.50776	8.3659e-28	-1.46874	down	--	--	Molecular Function: magnesium ion binding (GO:0000287);; Molecular Function: ATP binding (GO:0005524);; Biological Process: inositol trisphosphate metabolic process (GO:0032957);; Molecular Function: inositol tetrakisphosphate 1-kinase activity (GO:0047325);; Molecular Function: inositol-1,3,4-trisphosphate 6-kinase activity (GO:0052725);; Molecular Function: inositol-1,3,4-trisphosphate 5-kinase…	K00913|2.2e-196|bvg:104908161|K00913 inositol-1,3,4-trisphosphate 5/6-kinase / inositol-tetrakisphosphate 1-kinase [EC:2.7.1.159 2.7.1.134] | (RefSeq) inositol-tetrakisphosphate 1-kinase 1	Inositol phosphate metabolism (ko00562);; Phosphatidylinositol signaling system (ko04070)	--	--	Inositol 1,3,4-trisphosphate 5/6-kinase ATP-grasp domain	Inositol-tetrakisphosphate 1-kinase 1 OS=Zea mays OX=4577 GN=ITPK1 PE=2 SV=1	F	Nucleotide transport and metabolism	PREDICTED: inositol-tetrakisphosphate 1-kinase 1 [Beta vulgaris subsp. vulgaris]
IMABv08g028357	159	181	130	47	65	81	2.85405	3.13362	2.56137	0.947397	1.12048	1.34861	0.000224169	-1.13087	down	--	--	Molecular Function: motor activity (GO:0003774);; Molecular Function: actin binding (GO:0003779);; Molecular Function: ATP binding (GO:0005524);; Biological Process: actin filament organization (GO:0007015);; Cellular Component: myosin complex (GO:0016459);;	K10357|1.0e-189|bvg:104901426|K10357 myosin V | (RefSeq) myosin-6	--	[Z]	Cytoskeleton	DIL domain	Myosin-6 OS=Arabidopsis thaliana OX=3702 GN=XI-2 PE=1 SV=1	Z	Cytoskeleton	hypothetical protein BVRB_8g189280 isoform B [Beta vulgaris subsp. vulgaris]
IMABv09g021768	1695	711	1210	2402	5927	2499	16.3125	6.60607	12.8408	26.1056	55.2821	22.4332	0.00758914	1.48957	up	[C]	Energy production and conversion	Molecular Function: oxidoreductase activity (GO:0016491);; Molecular Function: FAD binding (GO:0071949);;	K22395|2.2e-138|hbr:110634568|K22395 cinnamyl-alcohol dehydrogenase [EC:1.1.1.195] | (RefSeq) berberine bridge enzyme-like 15	Phenylpropanoid biosynthesis (ko00940)	--	--	FAD binding domain	Berberine bridge enzyme-like 26 OS=Arabidopsis thaliana OX=3702 GN=At5g44400 PE=2 SV=1	C	Energy production and conversion	PREDICTED: berberine bridge enzyme-like 10 [Beta vulgaris subsp. vulgaris]
IMABv03g009981	3575	5727	3609	6031	12526	11276	45.2753	70.0486	50.4118	86.2478	153.752	133.229	0.000670422	1.2431	up	[G]	Carbohydrate transport and metabolism	Biological Process: polysaccharide catabolic process (GO:0000272);; Molecular Function: beta-amylase activity (GO:0016161);; Molecular Function: amylopectin maltohydrolase activity (GO:0102229);;	K01177|0.0e+00|bvg:104884072|K01177 beta-amylase [EC:3.2.1.2] | (RefSeq) beta-amylase 1, chloroplastic	Starch and sucrose metabolism (ko00500)	--	--	Glycosyl hydrolase family 14	Beta-amylase 1, chloroplastic OS=Arabidopsis thaliana OX=3702 GN=BAM1 PE=1 SV=1	G	Carbohydrate transport and metabolism	PREDICTED: beta-amylase 1, chloroplastic [Beta vulgaris subsp. vulgaris]
IMABv09g023116	354	622	373	87	89	132	6.82705	11.6169	7.94662	1.88896	1.65023	2.36837	1.73747e-08	-1.91253	down	--	--	Molecular Function: metal ion binding (GO:0046872);;	K15308|6.7e-12|cqi:110698972|K15308 tristetraprolin | (RefSeq) zinc finger CCCH domain-containing protein 56-like	--	--	--	Zinc finger C-x8-C-x5-C-x3-H type (and similar)	--	S	Function unknown	PREDICTED: zinc finger CCCH domain-containing protein 39-like [Beta vulgaris subsp. vulgaris]
IMABv02g030664	676	586	571	1049	3328	3173	18.5451	15.5306	17.2789	32.5318	88.5774	81.2976	1.42591e-05	1.93382	up	[J]	Translation, ribosomal structure and biogenesis	Molecular Function: structural constituent of ribosome (GO:0003735);; Cellular Component: ribosome (GO:0005840);; Biological Process: translation (GO:0006412);;	K02960|1.8e-78|bvg:104908441|K02960 small subunit ribosomal protein S16e | (RefSeq) 40S ribosomal protein S16	Ribosome (ko03010)	[J]	Translation, ribosomal structure and biogenesis	Ribosomal protein S9/S16	40S ribosomal protein S16 OS=Gossypium hirsutum OX=3635 GN=RPS16 PE=2 SV=1	J	Translation, ribosomal structure and biogenesis	PREDICTED: 40S ribosomal protein S16 [Beta vulgaris subsp. vulgaris]
IMABv03g008934	261	670	255	72	107	156	5.85618	14.5407	6.30087	1.80975	2.32561	3.25441	0.00663973	-1.50191	down	[K]	Transcription	--	K01456|1.1e-102|pavi:110759676|K01456 peptide-N4-(N-acetyl-beta-glucosaminyl)asparagine amidase [EC:3.5.1.52] | (RefSeq) peptide-N(4)-(N-acetyl-beta- glucosaminyl)asparagine amidase-like	Protein processing in endoplasmic reticulum (ko04141)	[C]	Energy production and conversion	Aldo/keto reductase family	Probable aldo-keto reductase 2 OS=Oryza sativa subsp. japonica OX=39947 GN=Os04g0338000 PE=2 SV=2	C	Energy production and conversion	PREDICTED: auxin-induced protein PCNT115 [Beta vulgaris subsp. vulgaris]
IMABv01g023843	18	59	94	1475	1427	2129	0.133128	0.426708	0.777256	12.5127	10.3883	14.9169	1.71737e-14	4.1233	up	--	--	Molecular Function: protein kinase activity (GO:0004672);; Molecular Function: ATP binding (GO:0005524);; Cellular Component: integral component of membrane (GO:0016021);;	K00924|1.0e-21|lang:109334483|K00924 kinase [EC:2.7.1.-] | (RefSeq) receptor-like protein kinase HSL1	--	--	--	Leucine rich repeat	Receptor protein-tyrosine kinase CEPR2 OS=Arabidopsis thaliana OX=3702 GN=CEPR2 PE=1 SV=1	T	Signal transduction mechanisms	PREDICTED: receptor-like protein kinase HSL1 [Beta vulgaris subsp. vulgaris]
IMABv05g000868	80	153	90	353	585	609	0.941266	1.74124	1.17237	4.71347	6.70815	6.71953	2.25414e-09	2.21065	up	--	--	Biological Process: lipid metabolic process (GO:0006629);;	K18875|0.0e+00|bvg:104894182|K18875 enhanced disease susceptibility 1 protein | (RefSeq) protein EDS1L	Plant-pathogen interaction植物-病原互作 (ko04626)	--	--	Enhanced disease susceptibility 1 protein EP domain	Protein EDS1L OS=Arabidopsis thaliana OX=3702 GN=EDS1 PE=1 SV=1	O	Posttranslational modification, protein turnover, chaperones	PREDICTED: protein EDS1L [Beta vulgaris subsp. vulgaris]
IMABv03g009583	499	617	269	138	159	204	15.0979	18.01	8.97586	4.68981	4.64766	5.73371	0.00131414	-1.26007	down	--	--	Biological Process: defense response (GO:0006952);;	--	--	--	--	Pathogenesis-related protein Bet v 1 family	MLP-like protein 28 OS=Arabidopsis thaliana OX=3702 GN=MLP28 PE=1 SV=1	S	Function unknown	PREDICTED: kirola [Beta vulgaris subsp. vulgaris]
IMABv03g011093	362	409	289	40	25	42	5.32158	5.81646	4.68544	0.648682	0.355016	0.572039	1.12396e-23	-3.0352	down	--	--	Biological Process: response to acid chemical (GO:0001101);; Molecular Function: molecular_function (GO:0003674);; Molecular Function: catalytic activity (GO:0003824);; Molecular Function: hydrolase activity, hydrolyzing O-glycosyl compounds (GO:0004553);; Molecular Function: poly(ADP-ribose) glycohydrolase activity (GO:0004649);; Biological Process: carbohydrate metabolic process (GO:0005975);; …	K07759|8.6e-98|bvg:104889082|K07759 poly(ADP-ribose) glycohydrolase [EC:3.2.1.143] | (RefSeq) poly(ADP-ribose) glycohydrolase 1	--	[T]	Signal transduction mechanisms	Poly (ADP-ribose) glycohydrolase (PARG)	Poly(ADP-ribose) glycohydrolase 1 OS=Arabidopsis thaliana OX=3702 GN=PARG1 PE=1 SV=2	T	Signal transduction mechanisms	hypothetical protein BVRB_3g059390 isoform D [Beta vulgaris subsp. vulgaris]
IMABv02g032091	252	286	249	0	0	0	3.34346	3.66497	3.6495	0	0	0	1.48203e-34	-6.8183	down	--	--	Cellular Component: integral component of membrane (GO:0016021);;	K15503|6.3e-45|hbr:110673220|K15503 serine/threonine-protein phosphatase 6 regulatory ankyrin repeat subunit B | (RefSeq) uncharacterized protein LOC110673220	--	[R]	General function prediction only	Ankyrin repeats (3 copies)	--	L	Replication, recombination and repair	PREDICTED: ankyrin repeat-containing protein At5g02620 [Beta vulgaris subsp. vulgaris]
IMABv02g030276	124	119	108	300	504	434	4.40378	4.08037	4.22707	12.0224	17.3213	14.3835	5.08148e-12	1.8631	up	--	--	Molecular Function: electron carrier activity (GO:0009055);;	--	--	--	--	Plastocyanin-like domain	Uclacyanin 1 OS=Arabidopsis thaliana OX=3702 GN=UCC1 PE=1 SV=1	S	Function unknown	PREDICTED: basic blue protein [Beta vulgaris subsp. vulgaris]
IMABv02g031894	59	385	391	39	51	44	1.08157	6.81808	7.92302	0.799023	0.901455	0.737808	0.00799394	-1.90645	down	--	--	Cellular Component: integral component of membrane (GO:0016021);;	K17278|2.5e-96|bvg:104908055|K17278 membrane-associated progesterone receptor component | (RefSeq) probable steroid-binding protein 3	--	[R]	General function prediction only	Cytochrome b5-like Heme/Steroid binding domain	Membrane steroid-binding protein 2 OS=Arabidopsis thaliana OX=3702 GN=MSBP2 PE=1 SV=1	S	Function unknown	PREDICTED: probable steroid-binding protein 3 [Beta vulgaris subsp. vulgaris]
IMABv05g001167	856	719	708	128	294	177	12.2644	9.9516	11.1929	2.05704	4.07804	2.36008	1.61281e-05	-1.68739	down	--	--	Biological Process: phosphorelay signal transduction system (GO:0000160);; Cellular Component: nucleus (GO:0005634);;	K12127|3.4e-190|bvg:104894013|K12127 pseudo-response regulator 1 | (RefSeq) two-component response regulator-like APRR1	Circadian rhythm - plant (ko04712)	[K]	Transcription	CCT motif	Two-component response regulator-like APRR1 OS=Arabidopsis thaliana OX=3702 GN=APRR1 PE=1 SV=1	K	Transcription	PREDICTED: two-component response regulator-like APRR1 [Beta vulgaris subsp. vulgaris]
Beta_vulgaris_newGene_8927	1069	1234	824	4708	1107	5267	27.8306	31.0248	23.6566	138.433	27.9365	127.929	0.00516442	1.65032	up	--	--	--	K10704|2.4e-83|bvg:104885002|K10704 ubiquitin-conjugating enzyme E2 variant | (RefSeq) ubiquitin-conjugating enzyme E2 variant 1D	--	[O]	Posttranslational modification, protein turnover, chaperones	Ubiquitin-conjugating enzyme	Ubiquitin-conjugating enzyme E2 variant 1D OS=Arabidopsis thaliana OX=3702 GN=UEV1D PE=1 SV=1	O	Posttranslational modification, protein turnover, chaperones	PREDICTED: ubiquitin-conjugating enzyme E2 variant 1D [Beta vulgaris subsp. vulgaris]
IMABv05g002700	945	914	1408	2551	3006	2741	20.7027	19.3352	34.0068	63.0969	63.8235	56.0055	4.06599e-06	1.39155	up	[O]	Posttranslational modification, protein turnover, chaperones	Molecular Function: serine-type endopeptidase activity (GO:0004252);;	K01358|4.9e-74|bvg:104893108|K01358 ATP-dependent Clp protease, protease subunit [EC:3.4.21.92] | (RefSeq) ATP-dependent Clp protease proteolytic subunit 4, chloroplastic	--	[O]	Posttranslational modification, protein turnover, chaperones	Clp protease	ATP-dependent Clp protease proteolytic subunit 4, chloroplastic OS=Arabidopsis thaliana OX=3702 GN=CLPP4 PE=1 SV=1	O	Posttranslational modification, protein turnover, chaperones	PREDICTED: ATP-dependent Clp protease proteolytic subunit 4, chloroplastic [Beta vulgaris subsp. vulgaris]
IMABv09g022374	350	172	119	1169	808	1084	9.63964	4.57464	3.59064	36.3706	21.5597	27.8613	2.86019e-06	2.15724	up	[P]	Inorganic ion transport and metabolism	Molecular Function: manganese ion transmembrane transporter activity (GO:0005384);; Cellular Component: integral component of membrane (GO:0016021);; Biological Process: cellular manganese ion homeostasis (GO:0030026);;	K22736|2.2e-109|bvg:104903914|K22736 vacuolar iron transporter family protein | (RefSeq) vacuolar iron transporter homolog 2	--	[S]	Function unknown	VIT family	Vacuolar iron transporter homolog 2 OS=Arabidopsis thaliana OX=3702 GN=VTL2 PE=2 SV=1	A	RNA processing and modification	PREDICTED: vacuolar iron transporter homolog 2 [Beta vulgaris subsp. vulgaris]
IMABv06g019046	1500	1710	1269	2494	3140	3277	21.1243	23.2597	19.7108	39.6726	42.8701	43.0665	6.91228e-15	1.09865	up	--	--	Biological Process: signal transduction (GO:0007165);;	--	--	--	--	Putative nuclear localisation signal	Ninja-family protein AFP2 OS=Arabidopsis thaliana OX=3702 GN=AFP2 PE=1 SV=1	S	Function unknown	PREDICTED: ninja-family protein AFP1 [Beta vulgaris subsp. vulgaris]
IMABv03g012702	23	15	6	94	55	63	0.551613	0.342768	0.162809	2.6288	1.30667	1.44038	0.00210024	1.96403	up	--	--	Molecular Function: protein serine/threonine phosphatase activity (GO:0004722);;	K19704|4.7e-56|soe:110787369|K19704 protein phosphatase PTC1 [EC:3.1.3.16] | (RefSeq) putative protein phosphatase 2C-like protein 44 isoform X1	--	[T]	Signal transduction mechanisms	Reverse transcriptase-like	Putative protein phosphatase 2C-like protein 44 OS=Arabidopsis thaliana OX=3702 GN=At3g23360 PE=5 SV=1	T	Signal transduction mechanisms	PREDICTED: putative protein phosphatase 2C-like protein 44 [Beta vulgaris subsp. vulgaris]
IMABv09g022707	344	357	337	903	750	819	1.56675	1.56946	1.69255	4.6478	3.31033	3.48091	1.52175e-11	1.35251	up	--	--	--	K15199|0.0e+00|bvg:104904960|K15199 general transcription factor 3C polypeptide 1 | (RefSeq) hypothetical protein	--	--	--	B-block binding subunit of TFIIIC	--	--	--	PREDICTED: uncharacterized protein LOC104904960 [Beta vulgaris subsp. vulgaris]
IMABv05g002696	581	634	365	0	17	24	17.0514	17.9907	11.8058	0	0.482288	0.650956	2.48549e-05	-3.14201	down	--	--	--	--	--	[R]	General function prediction only	Ankyrin repeats (many copies)	--	S	Function unknown	PREDICTED: ankyrin repeat domain-containing protein 29 [Beta vulgaris subsp. vulgaris]
Beta_vulgaris_newGene_2203	481	332	531	0	4	32	18.4454	12.3255	22.8925	0	0.13016	1.29873	0.0012335	-2.59532	down	[GI]	Carbohydrate transport and metabolism;; Lipid transport and metabolism	Molecular Function: pectinesterase activity (GO:0030599);; Biological Process: cell wall modification (GO:0042545);; Molecular Function: aspartyl esterase activity (GO:0045330);;	K01051|1.7e-20|bna:106362665|K01051 pectinesterase [EC:3.1.1.11] | (RefSeq) putative pectinesterase 11	Pentose and glucuronate interconversions (ko00040)	--	--	Pectinesterase	Probable pectinesterase 29 OS=Arabidopsis thaliana OX=3702 GN=PME29 PE=2 SV=1	G	Carbohydrate transport and metabolism	PREDICTED: probable pectinesterase 29 isoform X1 [Beta vulgaris subsp. vulgaris]
IMABv05g003767	1220	1480	1240	3105	1542	3715	48.2882	56.5903	54.1305	138.837	59.1684	137.256	0.00471667	1.12063	up	--	--	Biological Process: response to acid chemical (GO:0001101);; Biological Process: amino acid transmembrane transport (GO:0003333);; Molecular Function: molecular_function (GO:0003674);; Molecular Function: transporter activity (GO:0005215);; Molecular Function: organic acid transmembrane transporter activity (GO:0005342);; Molecular Function: binding (GO:0005488);; Molecular Function: protein bind…	K17790|5.1e-06|jre:108986862|K17790 mitochondrial import inner membrane translocase subunit TIM22 | (RefSeq) outer envelope pore protein 16-4, chloroplastic	--	--	--	Tim17/Tim22/Tim23/Pmp24 family	Outer envelope pore protein 16, chloroplastic OS=Pisum sativum OX=3888 GN=OEP16 PE=1 SV=1	U	Intracellular trafficking, secretion, and vesicular transport	PREDICTED: outer envelope pore protein 16, chloroplastic [Beta vulgaris subsp. vulgaris]
IMABv06g019238	1036	1026	887	217	168	381	12.7909	12.2342	12.0771	3.02277	2.01029	4.38223	2.80369e-08	-1.76617	down	--	--	Molecular Function: RNA binding (GO:0003723);;	K21444|2.2e-310|bvg:104895529|K21444 poly(rC)-binding protein 3/4 | (RefSeq) KH domain-containing protein HEN4	--	[AR]	RNA processing and modification;; General function prediction only	KH domain	KH domain-containing protein HEN4 OS=Arabidopsis thaliana OX=3702 GN=HEN4 PE=1 SV=1	A	RNA processing and modification	PREDICTED: KH domain-containing protein HEN4 [Beta vulgaris subsp. vulgaris]
IMABv05g003995	44	35	73	2	5	4	1.17413	0.897185	2.14806	0.057172	0.119445	0.075451	1.39335e-05	-2.80895	down	--	--	Cellular Component: integral component of membrane (GO:0016021);;	K05391|6.9e-125|bvg:104892684|K05391 cyclic nucleotide gated channel, plant | (RefSeq) cyclic nucleotide-gated ion channel 18-like	Plant-pathogen interaction (ko04626)	[PT]	Inorganic ion transport and metabolism;; Signal transduction mechanisms	Cyclic nucleotide-binding domain	Probable cyclic nucleotide-gated ion channel 14 OS=Arabidopsis thaliana OX=3702 GN=CNGC14 PE=2 SV=2	P	Inorganic ion transport and metabolism	PREDICTED: cyclic nucleotide-gated ion channel 18-like [Beta vulgaris subsp. vulgaris]
IMABv06g019571	194	102	187	24	28	46	3.11389	1.58285	3.31689	0.431933	0.426043	0.677885	2.95416e-05	-1.98614	down	--	--	Molecular Function: DNA binding (GO:0003677);; Cellular Component: nucleus (GO:0005634);;	--	--	--	--	B3 DNA binding domain	B3 domain-containing protein At3g19184 OS=Arabidopsis thaliana OX=3702 GN=At3g19184 PE=2 SV=1	K	Transcription	PREDICTED: B3 domain-containing protein Os01g0234100-like isoform X3 [Beta vulgaris subsp. vulgaris]
IMABv03g012913	64	69	57	164	198	267	2.03759	2.11118	2.0199	5.94272	6.15603	7.99356	2.87248e-12	1.77321	up	--	--	Biological Process: lipid metabolic process (GO:0006629);; Molecular Function: fatty-acyl-CoA reductase (alcohol-forming) activity (GO:0080019);;	K13356|4.8e-49|bvg:104900340|K13356 alcohol-forming fatty acyl-CoA reductase [EC:1.2.1.84] | (RefSeq) fatty acyl-CoA reductase 3	Cutin, suberine and wax biosynthesis (ko00073);; Peroxisome (ko04146)	[I]	Lipid transport and metabolism	Male sterility protein	Alcohol-forming fatty acyl-CoA reductase OS=Simmondsia chinensis OX=3999 PE=1 SV=1	E	Amino acid transport and metabolism	PREDICTED: fatty acyl-CoA reductase 3 isoform X3 [Beta vulgaris subsp. vulgaris]
IMABv05g002790	421	709	693	1537	1708	1714	7.88915	12.8331	14.3256	32.5504	31.0426	29.9779	6.27173e-07	1.49163	up	--	--	Cellular Component: integral component of membrane (GO:0016021);;	K12897|9.8e-06|mesc:110605429|K12897 transformer-2 protein | (RefSeq) serine/arginine-rich splicing factor SR45a-like	Spliceosome (ko03040)	--	--	--	--	--	--	PREDICTED: uncharacterized protein LOC104893067 [Beta vulgaris subsp. vulgaris]
IMABv08g027725	344	252	308	85	137	114	6.55635	4.64363	6.47477	1.81839	2.53148	2.01375	9.41425e-05	-1.25925	down	--	--	Molecular Function: molecular_function (GO:0003674);; Molecular Function: nucleic acid binding (GO:0003676);; Molecular Function: RNA binding (GO:0003723);; Molecular Function: catalytic activity (GO:0003824);; Molecular Function: nuclease activity (GO:0004518);; Molecular Function: endonuclease activity (GO:0004519);; Molecular Function: binding (GO:0005488);; Cellular Component: cellular_compon…	--	--	[R]	General function prediction only	PPR repeat family	Pentatricopeptide repeat-containing protein At3g13160, mitochondrial OS=Arabidopsis thaliana OX=3702 GN=At3g13160 PE=1 SV=1	S	Function unknown	PREDICTED: pentatricopeptide repeat-containing protein At3g13160, mitochondrial [Beta vulgaris subsp. vulgaris]
IMABv06g018148	23	25	2	98	129	189	0.441192	0.45689	0.0425	2.13694	2.4118	3.41685	0.00168486	2.2798	up	--	--	Molecular Function: nucleic acid binding (GO:0003676);; Cellular Component: nucleus (GO:0005634);;	K12830|4.3e-93|bvg:104906120|K12830 splicing factor 3B subunit 3 | (RefSeq) splicing factor 3B subunit 3	Spliceosome (ko03040)	[A]	RNA processing and modification	CPSF A subunit region	Spliceosome-associated protein 130 A OS=Arabidopsis thaliana OX=3702 GN=SAP130A PE=2 SV=1	A	RNA processing and modification	PREDICTED: probable splicing factor 3B subunit 3 [Beta vulgaris subsp. vulgaris]
IMABv01g023820	118	131	124	28	18	18	2.70893	2.91255	3.15289	0.717774	0.396688	0.367679	2.551e-08	-2.22333	down	--	--	Molecular Function: DNA binding (GO:0003677);; Cellular Component: nucleus (GO:0005634);;	K09422|1.1e-134|bvg:104899350|K09422 transcription factor MYB, plant | (RefSeq) myb-related protein 308	--	[K]	Transcription	Myb-like DNA-binding domain	Transcription factor MYB63 OS=Arabidopsis thaliana OX=3702 GN=MYB63 PE=1 SV=1	--	--	PREDICTED: myb-related protein 308 [Beta vulgaris subsp. vulgaris]
IMABv05g001290	79	214	149	526	781	695	2.26259	5.95057	4.72295	17.0847	21.7887	18.6575	2.48838e-06	2.08047	up	--	--	Cellular Component: integral component of membrane (GO:0016021);;	--	--	--	--	Protein of unknown function, DUF599	--	S	Function unknown	PREDICTED: uncharacterized protein LOC104908246 [Beta vulgaris subsp. vulgaris]
IMABv07g015895	1602	1492	951	262	332	414	83.831	75.3925	54.9	15.4805	16.8189	20.207	3.37055e-13	-1.83283	down	--	--	--	--	--	--	--	Gibberellin regulated protein	Peamaclein OS=Prunus persica OX=3760 PE=1 SV=1	--	--	PREDICTED: peamaclein [Beta vulgaris subsp. vulgaris]
IMABv09g020439	97	153	39	2424	1207	2109	2.17997	3.31004	0.94361	61.5475	26.2874	44.2323	1.2745e-14	3.8493	up	--	--	Molecular Function: peroxidase activity (GO:0004601);; Biological Process: response to oxidative stress (GO:0006979);; Molecular Function: heme binding (GO:0020037);; Biological Process: hydrogen peroxide catabolic process (GO:0042744);; Molecular Function: metal ion binding (GO:0046872);;	K00430|1.4e-161|bvg:104903393|K00430 peroxidase [EC:1.11.1.7] | (RefSeq) peroxidase P7-like	Phenylpropanoid biosynthesis (ko00940)	--	--	Peroxidase	Peroxidase 4 OS=Vitis vinifera OX=29760 GN=GSVIVT00023967001 PE=1 SV=1	Q	Secondary metabolites biosynthesis, transport and catabolism	hypothetical protein BVRB_9g208890 isoform A [Beta vulgaris subsp. vulgaris]
IMABv04g007804	394	441	364	938	816	1088	4.84978	5.23921	4.93993	13.0516	9.74438	12.5003	7.2658e-18	1.3454	up	--	--	Cellular Component: nucleus (GO:0005634);;	K13109|0.0e+00|bvg:104890615|K13109 IK cytokine | (RefSeq) suppressor of mec-8 and unc-52 protein homolog 2	--	[T]	Signal transduction mechanisms	RED-like protein N-terminal region	Suppressor of mec-8 and unc-52 protein homolog 2 OS=Arabidopsis thaliana OX=3702 GN=SMU2 PE=1 SV=1	T	Signal transduction mechanisms	PREDICTED: suppressor of mec-8 and unc-52 protein homolog 2 [Beta vulgaris subsp. vulgaris]
IMABv01g025321	795	459	571	206	219	242	7.87008	4.39024	6.23647	2.30226	2.09969	2.23597	2.003e-05	-1.28394	down	--	--	Molecular Function: RNA binding (GO:0003723);;	--	--	[J]	Translation, ribosomal structure and biogenesis	Pumilio-family RNA binding repeat	Putative pumilio homolog 7, chloroplastic OS=Arabidopsis thaliana OX=3702 GN=APUM7 PE=3 SV=2	J	Translation, ribosomal structure and biogenesis	PREDICTED: uncharacterized protein LOC104892455 [Beta vulgaris subsp. vulgaris]
IMABv05g000622	61	68	57	22	15	30	1.06403	1.15107	1.10486	0.423934	0.244382	0.48421	0.00555381	-1.25467	down	--	--	Biological Process: mitochondrial RNA metabolic process (GO:0000959);; Molecular Function: molecular_function (GO:0003674);; Molecular Function: nucleic acid binding (GO:0003676);; Molecular Function: RNA binding (GO:0003723);; Molecular Function: catalytic activity (GO:0003824);; Molecular Function: nuclease activity (GO:0004518);; Molecular Function: endonuclease activity (GO:0004519);; Molecul…	K22733|2.6e-39|cit:102612526|K22733 magnesium transporter | (RefSeq) uncharacterized protein LOC102612526	--	[R]	General function prediction only	PPR repeat family	Putative pentatricopeptide repeat-containing protein At1g64310 OS=Arabidopsis thaliana OX=3702 GN=PCMP-E65 PE=3 SV=1	S	Function unknown	PREDICTED: putative pentatricopeptide repeat-containing protein At1g64310 [Beta vulgaris subsp. vulgaris]
IMABv03g009263	846	831	722	1201	1630	1671	19.1019	18.1369	17.9935	30.6399	35.7068	35.2394	3.56489e-12	1.01011	up	[H]	Coenzyme transport and metabolism	Molecular Function: hydrolase activity (GO:0016787);;	K01097|4.1e-12|atr:18432282|K01097 N-acylneuraminate-9-phosphatase [EC:3.1.3.29] | (RefSeq) N-acylneuraminate-9-phosphatase isoform X1	Amino sugar and nucleotide sugar metabolism (ko00520)	[R]	General function prediction only	Haloacid dehalogenase-like hydrolase	--	S	Function unknown	PREDICTED: haloacid dehalogenase-like hydrolase domain-containing protein 3 [Beta vulgaris subsp. vulgaris]
IMABv07g015186	1025	1370	880	1945	2325	1833	10.177	13.1413	9.63823	21.8162	22.3875	16.9896	0.000192618	1.00321	up	[HT]	Coenzyme transport and metabolism;; Signal transduction mechanisms	Molecular Function: protein kinase activity (GO:0004672);; Molecular Function: ATP binding (GO:0005524);;	K08869|0.0e+00|bvg:104898502|K08869 aarF domain-containing kinase | (RefSeq) hypothetical protein	--	[R]	General function prediction only	ABC1 family	Protein ACTIVITY OF BC1 COMPLEX KINASE 3, chloroplastic OS=Arabidopsis thaliana OX=3702 GN=ABC1K3 PE=1 SV=1	--	--	PREDICTED: uncharacterized protein LOC104898502 [Beta vulgaris subsp. vulgaris]
IMABv01g025010	738	1114	661	1292	1752	2477	16.7396	24.4201	16.5394	33.1285	38.5478	52.4679	0.000181859	1.18361	up	[P]	Inorganic ion transport and metabolism	Molecular Function: peroxidase activity (GO:0004601);; Biological Process: response to oxidative stress (GO:0006979);; Cellular Component: chloroplast (GO:0009507);; Cellular Component: integral component of membrane (GO:0016021);; Molecular Function: heme binding (GO:0020037);;	K00434|9.4e-184|bvg:104891011|K00434 L-ascorbate peroxidase [EC:1.11.1.11] | (RefSeq) probable L-ascorbate peroxidase 6, chloroplastic	Ascorbate and aldarate metabolism (ko00053);; Glutathione metabolism (ko00480)	--	--	Peroxidase	L-ascorbate peroxidase T, chloroplastic OS=Arabidopsis thaliana OX=3702 GN=APXT PE=2 SV=2	E	Amino acid transport and metabolism	PREDICTED: probable L-ascorbate peroxidase 6, chloroplastic isoform X1 [Beta vulgaris subsp. vulgaris]
IMABv02g030869	405	476	406	150	162	199	3.87465	4.4013	4.28432	1.61961	1.49771	1.77323	4.20177e-13	-1.20573	down	--	--	--	--	--	--	--	Domain of unknown function (DUF4378)	--	S	Function unknown	PREDICTED: uncharacterized protein LOC104906118 isoform X2 [Beta vulgaris subsp. vulgaris]
IMABv03g012256	7116	9242	6301	739	1014	1905	326.331	409.382	318.692	38.2532	45.0607	81.4646	8.67733e-13	-2.40816	down	[L]	Replication, recombination and repair	Cellular Component: cellular_component (GO:0005575);; Cellular Component: cell wall (GO:0005618);; Cellular Component: intracellular (GO:0005622);; Cellular Component: cell (GO:0005623);; Cellular Component: nucleus (GO:0005634);; Cellular Component: nucleoplasm (GO:0005654);; Cellular Component: nucleolus (GO:0005730);; Cellular Component: cytoplasm (GO:0005737);; Cellular Component: vacuole (GO…	K09490|2.9e-41|bvg:104888209|K09490 endoplasmic reticulum chaperone BiP [EC:3.6.4.10] | (RefSeq) luminal-binding protein	Protein export (ko03060);; Protein processing in endoplasmic reticulum (ko04141)	[O]	Posttranslational modification, protein turnover, chaperones	Hsp70 protein	Luminal-binding protein OS=Spinacia oleracea OX=3562 GN=HSC70 PE=2 SV=1	O	Posttranslational modification, protein turnover, chaperones	hypothetical protein BRARA_G00627 [Brassica rapa]
IMABv05g000556	4	8	5	98	228	118	0.078118	0.144923	0.089074	2.22385	4.45498	2.21578	1.44973e-12	3.93258	up	[R]	General function prediction only	--	--	--	--	--	--	--	--	--	hypothetical protein BVRB_5g117910 [Beta vulgaris subsp. vulgaris]
IMABv04g008655	34	10	8	146	102	247	0.623092	0.171585	0.16199	3.06537	1.82763	4.29544	4.02671e-05	2.62389	up	--	--	Molecular Function: protein serine/threonine kinase activity (GO:0004674);; Molecular Function: ATP binding (GO:0005524);; Cellular Component: integral component of membrane (GO:0016021);;	K13420|1.3e-11|mesc:110601988|K13420 LRR receptor-like serine/threonine-protein kinase FLS2 [EC:2.7.11.1] | (RefSeq) LRR receptor-like serine/threonine-protein kinase FLS2	MAPK signaling pathway - plant (ko04016);; Plant-pathogen interaction (ko04626)	--	--	D-mannose binding lectin	G-type lectin S-receptor-like serine/threonine-protein kinase LECRK4 OS=Oryza sativa subsp. indica OX=39946 GN=LECRK4 PE=3 SV=1	T	Signal transduction mechanisms	PREDICTED: G-type lectin S-receptor-like serine/threonine-protein kinase LECRK3 [Beta vulgaris subsp. vulgaris]
IMABv04g007310	294	247	410	96	33	63	2.37544	1.92523	3.65554	0.86942	0.25654	0.473827	0.000751079	-1.87643	down	--	--	Biological Process: flower development (GO:0009908);; Biological Process: cell differentiation (GO:0030154);;	--	--	--	--	Frigida-like protein	FRIGIDA-like protein 4a OS=Arabidopsis thaliana OX=3702 GN=FRL4A PE=2 SV=1	S	Function unknown	PREDICTED: FRIGIDA-like protein 5 [Beta vulgaris subsp. vulgaris]
IMABv08g027600	126	71	45	0	0	0	4.23401	2.29164	1.64307	0	0	0	1.10621e-10	-4.47343	down	--	--	Molecular Function: zinc ion binding (GO:0008270);; Molecular Function: ubiquitin protein ligase activity (GO:0061630);; Biological Process: ubiquitin-dependent protein catabolic process via the N-end rule pathway (GO:0071596);;	--	--	--	--	--	--	--	--	PREDICTED: uncharacterized protein LOC104903485 isoform X1 [Beta vulgaris subsp. vulgaris]
IMABv01g023734	290	269	280	582	753	965	3.57892	3.20751	3.81315	8.11365	9.005	11.1079	5.57331e-15	1.52403	up	--	--	Biological Process: fucose metabolic process (GO:0006004);; Cellular Component: integral component of membrane (GO:0016021);; Molecular Function: transferase activity, transferring glycosyl groups (GO:0016757);;	K23280|7.1e-73|gab:108466956|K23280 rhamnogalacturonan I rhamnosyltransferase [EC:2.4.1.351] | (RefSeq) uncharacterized protein At1g04910	--	--	--	GDP-fucose protein O-fucosyltransferase	O-fucosyltransferase 9 OS=Arabidopsis thaliana OX=3702 GN=OFUT9 PE=2 SV=1	G	Carbohydrate transport and metabolism	PREDICTED: uncharacterized protein At1g04910 isoform X1 [Beta vulgaris subsp. vulgaris]
IMABv08g029587	366	61	92	1263	1401	1467	3.49729	0.560933	0.964452	13.6257	12.9736	13.0734	7.42601e-05	2.49006	up	--	--	Biological Process: Golgi organization (GO:0007030);; Cellular Component: integral component of membrane (GO:0016021);;	K15255|6.1e-22|bna:106373435|K15255 ATP-dependent DNA helicase PIF1 [EC:3.6.4.12] | (RefSeq) uncharacterized protein LOC106373435	--	--	--	Golgin subfamily A member 5	Golgin candidate 1 OS=Arabidopsis thaliana OX=3702 GN=GC1 PE=2 SV=2	S	Function unknown	PREDICTED: golgin candidate 1 isoform X1 [Beta vulgaris subsp. vulgaris]
IMABv06g018797	2094	1144	2158	372	797	472	41.4464	21.8795	47.1187	8.30849	15.2848	8.70645	0.00210834	-1.45873	down	--	--	Molecular Function: DNA binding (GO:0003677);; Cellular Component: nucleus (GO:0005634);;	--	--	--	--	B3 DNA binding domain	B3 domain-containing protein REM16 OS=Arabidopsis thaliana OX=3702 GN=REM16 PE=2 SV=1	K	Transcription	PREDICTED: B3 domain-containing protein Os01g0723500 [Beta vulgaris subsp. vulgaris]
IMABv06g017880	187	135	195	51	58	40	3.7593	2.63284	4.33091	1.15909	1.13504	0.749421	0.000159514	-1.54805	down	--	--	--	--	--	--	--	--	--	S	Function unknown	uncharacterized protein LOC110785227 [Spinacia oleracea]
Beta_vulgaris_newGene_3687	199	707	626	133	134	157	8.86868	30.4698	30.7879	6.68169	5.78842	6.53617	0.00896555	-1.50797	down	--	--	Molecular Function: structural molecule activity (GO:0005198);; Cellular Component: nucleus (GO:0005634);; Cellular Component: cytosol (GO:0005829);; Biological Process: ubiquitin-dependent protein catabolic process (GO:0006511);; Cellular Component: proteasome regulatory particle, lid subcomplex (GO:0008541);; Biological Process: proteasome assembly (GO:0043248);;	K03039|9.1e-22|bvg:104893098|K03039 26S proteasome regulatory subunit N9 | (RefSeq) 26S proteasome non-ATPase regulatory subunit 13 homolog B	Proteasome (ko03050)	[O]	Posttranslational modification, protein turnover, chaperones	--	26S proteasome non-ATPase regulatory subunit 13 homolog B OS=Arabidopsis thaliana OX=3702 GN=RPN9B PE=1 SV=1	O	Posttranslational modification, protein turnover, chaperones	PREDICTED: 26S proteasome non-ATPase regulatory subunit 13 homolog B [Beta vulgaris subsp. vulgaris]
IMABv01g023982	172	226	93	870	650	1727	2.9313	3.71151	1.74568	16.7635	10.7382	27.4844	3.58104e-08	2.52807	up	--	--	--	--	--	[S]	Function unknown	--	--	--	--	PREDICTED: protein SDE2 homolog [Beta vulgaris subsp. vulgaris]
IMABv03g011220	1271	1461	743	2994	4017	3567	25.9397	28.816	16.7291	69.0291	79.4938	67.9335	8.69382e-09	1.67095	up	--	--	Molecular Function: molecular_function (GO:0003674);; Molecular Function: catalytic activity (GO:0003824);; Cellular Component: cellular_component (GO:0005575);; Cellular Component: intracellular (GO:0005622);; Cellular Component: cell (GO:0005623);; Cellular Component: cytoplasm (GO:0005737);; Biological Process: biological_process (GO:0008150);; Biological Process: metabolic process (GO:0008152…	K03671|1.4e-07|vcn:VOLCADRAFT_78120|K03671 thioredoxin 1 | (RefSeq) trx11; thioredoxin-like protein	--	[O]	Posttranslational modification, protein turnover, chaperones	Thioredoxin	Thioredoxin-like 1-1, chloroplastic OS=Arabidopsis thaliana OX=3702 GN=At1g08570 PE=2 SV=1	O	Posttranslational modification, protein turnover, chaperones	PREDICTED: thioredoxin-like 1-1, chloroplastic [Beta vulgaris subsp. vulgaris]
IMABv01g025418	2198	3000	2307	4207	5903	4090	18.35	24.1904	21.2473	39.6714	47.7711	31.8604	0.000402158	1.01511	up	[L]	Replication, recombination and repair	Molecular Function: tRNA binding (GO:0000049);; Molecular Function: nucleotide binding (GO:0000166);; Molecular Function: molecular_function (GO:0003674);; Molecular Function: nucleic acid binding (GO:0003676);; Molecular Function: DNA helicase activity (GO:0003678);; Molecular Function: RNA binding (GO:0003723);; Molecular Function: RNA helicase activity (GO:0003724);; Molecular Function: cataly…	K19036|2.7e-95|pavi:110771490|K19036 ATP-dependent RNA/DNA helicase IGHMBP2 [EC:3.6.4.12 3.6.4.13] | (RefSeq) DNA-binding protein SMUBP-2	--	[L]	Replication, recombination and repair	AAA domain	Regulator of nonsense transcripts 1 homolog OS=Arabidopsis thaliana OX=3702 GN=UPF1 PE=1 SV=2	L	Replication, recombination and repair	PREDICTED: DNA-binding protein SMUBP-2 [Beta vulgaris subsp. vulgaris]
IMABv05g002435	6528	10333	5406	13596	15043	16099	48.2587	73.797	44.0759	113.577	107.847	111.135	0.00010245	1.0964	up	--	--	--	--	--	--	--	--	Protein CHUP1, chloroplastic OS=Arabidopsis thaliana OX=3702 GN=CHUP1 PE=1 SV=1	S	Function unknown	PREDICTED: protein CHUP1, chloroplastic [Beta vulgaris subsp. vulgaris]
IMABv06g018162	515	410	631	142	120	177	10.039	7.72085	13.5708	3.10881	2.26741	3.20739	2.274e-07	-1.64776	down	--	--	--	--	--	--	--	Fasciclin domain	Putative fasciclin-like arabinogalactan protein 20 OS=Arabidopsis thaliana OX=3702 GN=FLA20 PE=3 SV=1	S	Function unknown	PREDICTED: uncharacterized protein LOC104896625 [Beta vulgaris subsp. vulgaris]
Beta_vulgaris_newGene_308	16760	5315	11068	2327	2523	3176	608.101	186.254	442.916	95.3256	88.7276	107.498	9.74668e-05	-1.76435	down	--	--	Biological Process: lipid transport (GO:0006869);; Molecular Function: lipid binding (GO:0008289);;	--	--	--	--	--	Putative non-specific lipid-transfer protein 14 OS=Arabidopsis thaliana OX=3702 GN=LTP14 PE=3 SV=2	S	Function unknown	PREDICTED: putative non-specific lipid-transfer protein 14 [Beta vulgaris subsp. vulgaris]
IMABv04g007723	855	1073	847	213	286	311	10.7426	13.0237	11.7372	3.0231	3.48338	3.64237	7.29815e-19	-1.63888	down	--	--	Molecular Function: metal ion binding (GO:0046872);;	--	--	--	--	Tify domain binding domain	Increased DNA methylation 1 OS=Arabidopsis thaliana OX=3702 GN=IDM1 PE=1 SV=1	S	Function unknown	PREDICTED: uncharacterized protein LOC104890665 [Beta vulgaris subsp. vulgaris]
IMABv09g022649	372	845	355	1605	1659	2017	7.15386	15.7113	7.51736	34.8806	30.9507	36.2131	1.74125e-05	1.7366	up	--	--	--	K12486|2.5e-06|zma:103637829|K12486 stromal membrane-associated protein | (RefSeq) probable ADP-ribosylation factor GTPase-activating protein AGD13	Endocytosis (ko04144)	--	--	--	Protein IN CHLOROPLAST ATPASE BIOGENESIS, chloroplastic OS=Arabidopsis thaliana OX=3702 GN=PAB PE=1 SV=1	--	--	PREDICTED: uncharacterized protein LOC104904991 isoform X2 [Beta vulgaris subsp. vulgaris]
IMABv08g029693	1267	1349	1157	376	460	470	31.9003	32.8112	32.1323	10.671	11.2315	11.0441	1.14167e-35	-1.40597	down	--	--	Cellular Component: integral component of membrane (GO:0016021);;	--	--	--	--	--	--	--	--	PREDICTED: uncharacterized protein LOC104902356 [Beta vulgaris subsp. vulgaris]
IMABv07g015994	1169	1270	1258	2718	2836	3218	23.308	24.4624	27.6571	61.2081	54.806	59.8537	1.95048e-36	1.35105	up	--	--	Biological Process: fucose metabolic process (GO:0006004);; Cellular Component: integral component of membrane (GO:0016021);; Molecular Function: transferase activity, transferring glycosyl groups (GO:0016757);;	K23280|1.5e-08|ppp:112286606|K23280 rhamnogalacturonan I rhamnosyltransferase [EC:2.4.1.351] | (RefSeq) O-fucosyltransferase 21-like	--	--	--	GDP-fucose protein O-fucosyltransferase	Protein MANNAN SYNTHESIS-RELATED 1 OS=Arabidopsis thaliana OX=3702 GN=MSR1 PE=2 SV=1	G	Carbohydrate transport and metabolism	hypothetical protein BVRB_7g177680 [Beta vulgaris subsp. vulgaris]
IMABv02g032490	171	294	201	37	93	79	3.37734	5.63288	4.33988	0.799942	1.72028	1.40457	0.00450511	-1.41108	down	--	--	--	K23115|4.2e-167|bvg:104883411|K23115 TELO2-interacting protein 2 | (RefSeq) hypothetical protein	--	--	--	--	Uncharacterized protein At2g39910 OS=Arabidopsis thaliana OX=3702 GN=At2g39910 PE=2 SV=2	--	--	PREDICTED: uncharacterized protein At2g39910-like isoform X2 [Beta vulgaris subsp. vulgaris]
IMABv01g026919	22	24	10	54	57	65	0.424732	0.46726	0.215107	1.20976	1.11019	1.21684	0.001154	1.59621	up	--	--	--	--	--	[R]	General function prediction only	--	--	S	Function unknown	PREDICTED: uncharacterized protein LOC104901936 [Beta vulgaris subsp. vulgaris]
IMABv06g018720	891	887	868	239	295	411	13.3719	12.8661	14.3764	4.04986	4.27952	5.75664	1.52395e-12	-1.36441	down	[QV]	Secondary metabolites biosynthesis, transport and catabolism;; Defense mechanisms	Molecular Function: monooxygenase activity (GO:0004497);; Molecular Function: iron ion binding (GO:0005506);; Molecular Function: oxidoreductase activity, acting on paired donors, with incorporation or reduction of molecular oxygen (GO:0016705);; Molecular Function: heme binding (GO:0020037);;	K15405|1.4e-132|crb:17894995|K15405 midchain alkane hydroxylase | (RefSeq) alkane hydroxylase MAH1	Cutin, suberine and wax biosynthesis (ko00073)	[QI]	Secondary metabolites biosynthesis, transport and catabolism;; Lipid transport and metabolism	Cytochrome P450	Alkane hydroxylase MAH1 OS=Arabidopsis thaliana OX=3702 GN=CYP96A15 PE=2 SV=1	Q	Secondary metabolites biosynthesis, transport and catabolism	PREDICTED: alkane hydroxylase MAH1 [Beta vulgaris subsp. vulgaris]
IMABv02g032040	658	725	582	3264	3790	961	9.04326	9.62941	8.82279	50.696	50.5173	12.3214	0.00104694	1.87613	up	[I]	Lipid transport and metabolism	Molecular Function: molecular_function (GO:0003674);; Molecular Function: catalytic activity (GO:0003824);; Cellular Component: cellular_component (GO:0005575);; Cellular Component: intracellular (GO:0005622);; Cellular Component: cell (GO:0005623);; Cellular Component: cytoplasm (GO:0005737);; Biological Process: cellular aromatic compound metabolic process (GO:0006725);; Biological Process: por…	--	--	[R]	General function prediction only	Alpha/beta hydrolase family	Pheophytinase, chloroplastic OS=Arabidopsis thaliana OX=3702 GN=PPH PE=1 SV=1	K	Transcription	PREDICTED: pheophytinase, chloroplastic [Beta vulgaris subsp. vulgaris]
Beta_vulgaris_newGene_2507	522	1488	218	1	0	2	5.88772	19.168	3.5474	0.029656	0	0.016592	1.46508e-16	-5.47772	down	--	--	Cellular Component: integral component of membrane (GO:0016021);; Molecular Function: transmembrane transporter activity (GO:0022857);;	K15283|9.2e-24|bvg:104882826|K15283 solute carrier family 35, member E1 | (RefSeq) glucose-6-phosphate/phosphate translocator 2, chloroplastic	--	[GE]	Carbohydrate transport and metabolism;; Amino acid transport and metabolism	Triose-phosphate Transporter family	Glucose-6-phosphate/phosphate translocator 2, chloroplastic OS=Arabidopsis thaliana OX=3702 GN=GPT2 PE=2 SV=2	--	--	PREDICTED: glucose-6-phosphate/phosphate translocator 2, chloroplastic [Beta vulgaris subsp. vulgaris]
IMABv05g003021	1152	1511	789	2167	2926	2056	21.2346	26.9143	16.043	45.1186	52.3035	35.3629	0.00104079	1.13526	up	[J]	Translation, ribosomal structure and biogenesis	Molecular Function: mRNA binding (GO:0003729);; Cellular Component: chloroplast stroma (GO:0009570);; Cellular Component: thylakoid (GO:0009579);;	K11294|2.3e-30|cqi:110735387|K11294 nucleolin | (RefSeq) 33 kDa ribonucleoprotein, chloroplastic-like	--	[R]	General function prediction only	RNA recognition motif. (a.k.a. RRM, RBD, or RNP domain)	33 kDa ribonucleoprotein, chloroplastic OS=Nicotiana sylvestris OX=4096 PE=1 SV=1	A	RNA processing and modification	PREDICTED: 31 kDa ribonucleoprotein, chloroplastic [Beta vulgaris subsp. vulgaris]
IMABv04g005794	490	175	1292	1	0	0	29.7914	10.239	86.6047	0.064106	0	0	5.33061e-13	-5.0154	down	--	--	--	--	--	--	--	--	--	--	--	hypothetical protein BVRB_4g088500 [Beta vulgaris subsp. vulgaris]
IMABv09g023176	4431	5221	3286	37555	11906	111749	147.569	167.928	120.696	1412.45	384.294	3472.14	2.17251e-06	2.92256	up	--	--	--	--	--	--	--	--	--	--	--	PREDICTED: uncharacterized protein LOC104904545 [Beta vulgaris subsp. vulgaris]
IMABv04g007201	140	203	50	28	26	30	3.56311	4.99392	1.40841	0.796851	0.637596	0.711291	0.00511263	-1.72856	down	--	--	--	--	--	--	--	--	--	--	--	hypothetical protein BVRB_4g081900 [Beta vulgaris subsp. vulgaris]
IMABv03g011778	451	388	376	710	773	1014	10.4779	8.70118	9.62735	18.6508	17.4262	22.0002	4.75685e-14	1.13357	up	[IQR]	Lipid transport and metabolism;; Secondary metabolites biosynthesis, transport and catabolism;; General function prediction only	Molecular Function: 3-oxoacyl-[acyl-carrier-protein] reductase (NADPH) activity (GO:0004316);; Cellular Component: cytosol (GO:0005829);; Biological Process: abscisic acid biosynthetic process (GO:0009688);; Molecular Function: xanthoxin dehydrogenase activity (GO:0010301);; Molecular Function: 3-oxo-glutaryl-[acp] methyl ester reductase activity (GO:0102131);; Molecular Function: 3-oxo-pimeloyl-…	K09841|2.5e-161|bvg:104888543|K09841 xanthoxin dehydrogenase [EC:1.1.1.288] | (RefSeq) xanthoxin dehydrogenase	Carotenoid biosynthesis (ko00906)	[R]	General function prediction only	Enoyl-(Acyl carrier protein) reductase	Xanthoxin dehydrogenase OS=Arabidopsis thaliana OX=3702 GN=ABA2 PE=1 SV=1	Q	Secondary metabolites biosynthesis, transport and catabolism	PREDICTED: xanthoxin dehydrogenase [Beta vulgaris subsp. vulgaris]
Beta_vulgaris_newGene_1012	643	475	652	184	223	249	11.561	8.24262	12.9224	3.7279	3.88935	4.17054	4.44186e-07	-1.29064	down	--	--	Molecular Function: transcription factor activity, sequence-specific DNA binding (GO:0003700);;	--	--	--	--	--	--	T	Signal transduction mechanisms	PREDICTED: peroxisomal membrane protein PEX14-like [Beta vulgaris subsp. vulgaris]
IMABv04g007077	311	286	199	10	46	70	12.5315	11.1355	8.82936	0.416425	1.8016	2.61669	0.00104137	-2.08699	down	--	--	Molecular Function: phosphoprotein phosphatase activity (GO:0004721);; Molecular Function: metal ion binding (GO:0046872);;	K06269|7.2e-60|bvg:104891101|K06269 serine/threonine-protein phosphatase PP1 catalytic subunit [EC:3.1.3.16] | (RefSeq) serine/threonine-protein phosphatase PP1	mRNA surveillance pathway (ko03015)	[TR]	Signal transduction mechanisms;; General function prediction only	Calcineurin-like phosphoesterase	Serine/threonine-protein phosphatase PP1 OS=Oryza sativa subsp. japonica OX=39947 GN=Os03g0268000 PE=2 SV=2	T	Signal transduction mechanisms	PREDICTED: serine/threonine-protein phosphatase PP1 [Beta vulgaris subsp. vulgaris]
IMABv09g020579	196	209	187	23	27	19	4.58848	4.70734	4.81899	0.58706	0.608032	0.409658	4.62406e-20	-2.8298	down	--	--	--	--	--	--	--	--	--	--	--	PREDICTED: uncharacterized protein LOC104902954 [Beta vulgaris subsp. vulgaris]
IMABv04g006036	136	35	91	474	422	395	1.07884	0.26715	0.796911	4.25823	3.25465	2.9331	0.000171516	2.0785	up	--		Molecular Function: protein kinase activity (GO:0004672);; Molecular Function: ATP binding (GO:0005524);; Cellular Component: integral component of membrane (GO:0016021);;	K13418|4.6e-61|sbi:8073419|K13418 somatic embryogenesis receptor kinase 1 [EC:2.7.10.1 2.7.11.1] | (RefSeq) LRR receptor kinase BAK1	--	--	--	Protein tyrosine and serine/threonine kinase	Probable LRR receptor-like serine/threonine-protein kinase At1g53440 OS=Arabidopsis thaliana OX=3702 GN=At1g53440 PE=2 SV=2	T	Signal transduction mechanisms	PREDICTED: probable LRR receptor-like serine/threonine-protein kinase At1g53430 [Beta vulgaris subsp. vulgaris]
IMABv01g023966	1815	1363	1964	152	212	224	63.7396	46.2323	76.0968	5.9955	7.193	7.31668	3.2464e-30	-2.92862	down	--	--	Molecular Function: aspartic-type endopeptidase activity (GO:0004190);;	K22683|1.2e-112|bvg:104882986|K22683 aspartyl protease family protein [EC:3.4.23.-] | (RefSeq) aspartyl protease family protein 2	--	[O]	Posttranslational modification, protein turnover, chaperones	Xylanase inhibitor C-terminal	Aspartyl protease family protein 2 OS=Arabidopsis thaliana OX=3702 GN=APF2 PE=2 SV=1	O	Posttranslational modification, protein turnover, chaperones	PREDICTED: aspartyl protease family protein 2 [Beta vulgaris subsp. vulgaris]
IMABv05g004331	13144	4403	9186	2837	2849	3716	498.862	161.416	384.552	121.604	104.803	131.556	0.00598073	-1.28213	down	--	--	Cellular Component: nucleosome (GO:0000786);; Molecular Function: DNA binding (GO:0003677);; Cellular Component: nucleus (GO:0005634);; Biological Process: nucleosome assembly (GO:0006334);; Cellular Component: host cell nucleus (GO:0042025);; Molecular Function: protein heterodimerization activity (GO:0046982);;	K11254|7.1e-50|adu:107458448|K11254 histone H4 | (RefSeq) histone H4	--	[B]	Chromatin structure and dynamics	Centromere kinetochore component CENP-T histone fold	Histone H4 variant TH011 OS=Triticum aestivum OX=4565 PE=3 SV=2	B	Chromatin structure and dynamics	PREDICTED: uncharacterized protein LOC107825453 [Nicotiana tabacum]
IMABv09g023394	2	2	1	103	156	130	0.026783	0.033518	0.004011	2.17333	2.83762	2.27582	5.33861e-22	5.1088	up	--	--	Cellular Component: integral component of membrane (GO:0016021);;	K19041|3.0e-181|cqi:110705025|K19041 E3 ubiquitin-protein ligase RNF38/44 [EC:2.3.2.27] | (RefSeq) RING-H2 finger protein ATL65-like	--	[O]	Posttranslational modification, protein turnover, chaperones	Ring finger domain	RING-H2 finger protein ATL65 OS=Arabidopsis thaliana OX=3702 GN=ATL65 PE=2 SV=2	O	Posttranslational modification, protein turnover, chaperones	PREDICTED: RING-H2 finger protein ATL65 [Beta vulgaris subsp. vulgaris]
IMABv06g017799	801	831	720	1734	1211	1777	14.2141	14.2339	14.095	34.7461	20.8252	29.4128	1.34916e-06	1.10131	up	[G]	Carbohydrate transport and metabolism	Molecular Function: pectate lyase activity (GO:0030570);; Biological Process: pectin catabolic process (GO:0045490);; Molecular Function: metal ion binding (GO:0046872);;	K01728|1.4e-239|bvg:104897228|K01728 pectate lyase [EC:4.2.2.2] | (RefSeq) probable pectate lyase 5	Pentose and glucuronate interconversions (ko00040)	--	--	Pectate lyase	Probable pectate lyase 5 OS=Arabidopsis thaliana OX=3702 GN=At1g67750 PE=2 SV=2	G	Carbohydrate transport and metabolism	PREDICTED: probable pectate lyase 5 [Beta vulgaris subsp. vulgaris]
IMABv09g021178	2988	3819	2959	3979	8691	6691	31.6819	39.1514	34.6223	47.6439	89.118	66.1048	0.0030573	1.04388	up	[I]	Lipid transport and metabolism	Molecular Function: iron ion binding (GO:0005506);; Biological Process: terpenoid biosynthetic process (GO:0016114);; Molecular Function: 4-hydroxy-3-methylbut-2-en-1-yl diphosphate synthase activity (GO:0046429);;	K03526|0.0e+00|bvg:104903247|K03526 (E)-4-hydroxy-3-methylbut-2-enyl-diphosphate synthase [EC:1.17.7.1 1.17.7.3] | (RefSeq) 4-hydroxy-3-methylbut-2-en-1-yl diphosphate synthase (ferredoxin), chloroplastic	Terpenoid backbone biosynthesis (ko00900)	--	--	GcpE protein	4-hydroxy-3-methylbut-2-en-1-yl diphosphate synthase (ferredoxin), chloroplastic OS=Arabidopsis thaliana OX=3702 GN=ISPG PE=1 SV=1	I	Lipid transport and metabolism	PREDICTED: 4-hydroxy-3-methylbut-2-en-1-yl diphosphate synthase (ferredoxin), chloroplastic [Beta vulgaris subsp. vulgaris]
IMABv09g023166	42	17	43	453	403	1237	0.581428	0.225359	0.656292	7.20798	5.4995	16.272	8.55124e-12	3.68312	up	[T]	Signal transduction mechanisms	Molecular Function: protein serine/threonine kinase activity (GO:0004674);; Molecular Function: ATP binding (GO:0005524);;	K07178|5.2e-242|bvg:104904556|K07178 RIO kinase 1 [EC:2.7.11.1] | (RefSeq) serine/threonine-protein kinase RIO1	Ribosome biogenesis in eukaryotes (ko03008)	[TD]	Signal transduction mechanisms;; Cell cycle control, cell division, chromosome partitioning	RIO1 family	--	--	--	PREDICTED: serine/threonine-protein kinase RIO1 [Beta vulgaris subsp. vulgaris]
IMABv03g011702	585	1201	599	1494	1718	2135	7.89516	15.6792	8.91711	22.7897	22.4943	26.9194	0.00117612	1.20886	up	--	--	Cellular Component: Golgi membrane (GO:0000139);; Biological Process: GPI anchor biosynthetic process (GO:0006506);; Cellular Component: integral component of membrane (GO:0016021);;	K23553|1.2e-205|bvg:104906457|K23553 post-GPI attachment to proteins factor 3 | (RefSeq) post-GPI attachment to proteins factor 3	--	[S]	Function unknown	Per1-like family	--	C	Energy production and conversion	PREDICTED: post-GPI attachment to proteins factor 3 [Beta vulgaris subsp. vulgaris]
IMABv02g029803	15436	13188	30971	489	486	570	272.496	224.881	603.017	9.73566	8.30509	9.3859	3.67815e-34	-4.75331	down	[J]	Translation, ribosomal structure and biogenesis	Molecular Function: translation elongation factor activity (GO:0003746);; Molecular Function: GTPase activity (GO:0003924);; Molecular Function: GTP binding (GO:0005525);;	K03231|1.1e-195|bvg:104886834|K03231 elongation factor 1-alpha | (RefSeq) elongation factor 1-alpha-like	RNA transport (ko03013)	[J]	Translation, ribosomal structure and biogenesis	Elongation factor Tu C-terminal domain	Elongation factor 1-alpha OS=Oryza sativa subsp. japonica OX=39947 GN=REFA1 PE=2 SV=2	J	Translation, ribosomal structure and biogenesis	PREDICTED: elongation factor 1-alpha-like [Beta vulgaris subsp. vulgaris]
IMABv06g019785	207	89	185	17	42	22	3.033	1.25812	2.98918	0.273398	0.593965	0.292812	0.000532766	-2.05126	down	--	--	Molecular Function: molecular_function (GO:0003674);; Molecular Function: nucleic acid binding (GO:0003676);; Molecular Function: RNA binding (GO:0003723);; Molecular Function: catalytic activity (GO:0003824);; Molecular Function: nuclease activity (GO:0004518);; Molecular Function: endonuclease activity (GO:0004519);; Molecular Function: binding (GO:0005488);; Cellular Component: cellular_compon…	K22262|4.0e-74|qsu:112034235|K22262 WD repeat and FYVE domain-containing protein 3 | (RefSeq) protein SPIRRIG	--	[R]	General function prediction only	PPR repeat family	Pentatricopeptide repeat-containing protein At3g49740 OS=Arabidopsis thaliana OX=3702 GN=PCMP-E84 PE=2 SV=1	S	Function unknown	PREDICTED: pentatricopeptide repeat-containing protein At3g49740 isoform X2 [Beta vulgaris subsp. vulgaris]
Beta_vulgaris_newGene_3732	91	76	70	0	0	0	2.29969	1.84924	1.92821	0	0	0	7.86158e-16	-5.12295	down	--	--	Molecular Function: calcium ion binding (GO:0005509);; Molecular Function: GTP binding (GO:0005525);;	K12483|1.6e-21|bvg:104891736|K12483 EH domain-containing protein 1 | (RefSeq) EH domain-containing protein 1	Endocytosis (ko04144)	[TU]	Signal transduction mechanisms;; Intracellular trafficking, secretion, and vesicular transport	Domain of unknown function (DUF5600)	EH domain-containing protein 2 OS=Arabidopsis thaliana OX=3702 GN=EHD2 PE=1 SV=1	--	--	PREDICTED: EH domain-containing protein 2-like [Beta vulgaris subsp. vulgaris]
IMABv05g003606	1469	1480	467	47	91	92	15.1438	14.7375	5.30051	0.538105	0.90014	0.884254	1.30947e-11	-3.29233	down	[J]	Translation, ribosomal structure and biogenesis	Biological Process: RNA methylation (GO:0001510);; Molecular Function: molecular_function (GO:0003674);; Molecular Function: catalytic activity (GO:0003824);; Cellular Component: cellular_component (GO:0005575);; Cellular Component: intracellular (GO:0005622);; Cellular Component: cell (GO:0005623);; Cellular Component: nucleus (GO:0005634);; Cellular Component: nucleoplasm (GO:0005654);; Cellula…	K05925|0.0e+00|bvg:104892598|K05925 mRNA m6A methyltransferase catalytic subunit [EC:2.1.1.348] | (RefSeq) N6-adenosine-methyltransferase MT-A70-like	--	[A]	RNA processing and modification	MT-A70	Probable N6-adenosine-methyltransferase MT-A70-like OS=Oryza sativa subsp. japonica OX=39947 GN=Os02g0672600 PE=2 SV=1	A	RNA processing and modification	PREDICTED: N6-adenosine-methyltransferase MT-A70-like [Beta vulgaris subsp. vulgaris]
IMABv09g020640	510	547	317	148	237	186	8.92386	9.25142	6.12362	2.92433	4.02235	3.02798	0.00237682	-1.0803	down	--	--	Cellular Component: integral component of membrane (GO:0016021);;	K17496|1.4e-183|bvg:104902993|K17496 mitochondrial import inner membrane translocase subunit TIM50 | (RefSeq) mitochondrial import inner membrane translocase subunit TIM50	--	[K]	Transcription	NLI interacting factor-like phosphatase	Mitochondrial import inner membrane translocase subunit TIM50 OS=Arabidopsis thaliana OX=3702 GN=TIM50 PE=1 SV=1	K	Transcription	PREDICTED: mitochondrial import inner membrane translocase subunit TIM50 isoform X1 [Beta vulgaris subsp. vulgaris]
IMABv05g000022	336	386	568	0	8	0	12.9101	14.3372	24.1159	0	0.265882	0	2.83929e-05	-3.22909	down	--	--	--	--	--	--	--	--	--	--	--	PREDICTED: uncharacterized protein LOC104906676 isoform X1 [Beta vulgaris subsp. vulgaris]
IMABv08g027045	2481	2794	1430	1029	773	1153	61.6898	67.1245	39.2246	28.8846	18.6144	26.7478	0.00305818	-1.0042	down	--	--	--	K06630|2.8e-143|bvg:104900484|K06630 14-3-3 protein epsilon | (RefSeq) 14-3-3-like protein D	--	[O]	Posttranslational modification, protein turnover, chaperones	14-3-3 protein	14-3-3-like protein D OS=Glycine max OX=3847 GN=GF14D PE=2 SV=1	O	Posttranslational modification, protein turnover, chaperones	PREDICTED: 14-3-3-like protein D [Beta vulgaris subsp. vulgaris]
IMABv08g029522	71	74	70	989	710	1351	0.649301	0.655712	0.709954	10.3239	6.35714	11.6488	2.00618e-41	3.76721	up	--	--	--	--	--	--	--	Domain of unknown function (DUF4378)	--	--	--	PREDICTED: uncharacterized protein LOC104902224 [Beta vulgaris subsp. vulgaris]
IMABv05g001203	198	347	165	2238	1308	387	3.22329	5.45978	2.95264	41.1902	20.6583	5.88501	0.0017446	2.09218	up	[S]	Function unknown	--	K10143|2.5e-06|cpap:110808083|K10143 E3 ubiquitin-protein ligase RFWD2 [EC:2.3.2.27] | (RefSeq) E3 ubiquitin-protein ligase COP1	Ubiquitin mediated proteolysis (ko04120);; Circadian rhythm - plant (ko04712)	[O]	Posttranslational modification, protein turnover, chaperones	ATP-dependent protease La (LON) substrate-binding domain	--	O	Posttranslational modification, protein turnover, chaperones	PREDICTED: LON peptidase N-terminal domain and RING finger protein 1 isoform X1 [Beta vulgaris subsp. vulgaris]
IMABv01g023805	761	821	644	188	224	324	20.27	21.1129	18.9151	5.63406	5.76054	8.03265	1.79626e-12	-1.46439	down	--	--	Cellular Component: integral component of membrane (GO:0016021);; Molecular Function: metal ion binding (GO:0046872);;	K15707|4.8e-105|bvg:104899674|K15707 RING finger protein 170 [EC:2.3.2.27] | (RefSeq) E3 ubiquitin-protein ligase RNF170	--	[S]	Function unknown	Protein of unknown function (DUF1232)	--	O	Posttranslational modification, protein turnover, chaperones	PREDICTED: E3 ubiquitin-protein ligase RNF170 [Beta vulgaris subsp. vulgaris]
IMABv02g030628	0	0	0	309	301	138	0	0	0	11.1203	9.30535	4.08174	3.15826e-21	5.98826	up	--	--	Molecular Function: nucleic acid binding (GO:0003676);; Molecular Function: RNA-DNA hybrid ribonuclease activity (GO:0004523);;	--	--	--	--	Reverse transcriptase-like	--	--	--	PREDICTED: uncharacterized protein LOC104908655 [Beta vulgaris subsp. vulgaris]
Beta_vulgaris_newGene_4101	0	2	0	60	34	42	0	0.027749	0	1.54463	0.586911	0.903693	5.46754e-07	3.58613	up	--	--	Biological Process: lipid metabolic process (GO:0006629);; Molecular Function: fatty-acyl-CoA reductase (alcohol-forming) activity (GO:0080019);;	K13356|2.8e-36|cqi:110733789|K13356 alcohol-forming fatty acyl-CoA reductase [EC:1.2.1.84] | (RefSeq) fatty acyl-CoA reductase 2-like	Cutin, suberine and wax biosynthesis (ko00073);; Peroxisome (ko04146)	[I]	Lipid transport and metabolism	Male sterility protein	Fatty acyl-CoA reductase 2, chloroplastic OS=Arabidopsis thaliana OX=3702 GN=FAR2 PE=1 SV=2	I	Lipid transport and metabolism	fatty acyl-CoA reductase 2-like [Chenopodium quinoa]
IMABv08g027246	93	61	120	298	286	582	2.91798	1.83544	4.15803	10.6114	8.73799	17.1154	1.45892e-05	1.95419	up	--	--	--	--	--	--	--	--	--	C	Energy production and conversion	PREDICTED: uncharacterized protein LOC104900653 [Beta vulgaris subsp. vulgaris]
IMABv06g017375	685	2782	639	89	108	110	17.6915	69.4757	18.1955	2.57268	2.70346	2.63714	3.44699e-07	-2.95148	down	--	--	--	--	--	--	--	Protein of unknown function (DUF1645)	--	S	Function unknown	PREDICTED: uncharacterized protein LOC104897385 [Beta vulgaris subsp. vulgaris]
IMABv04g005016	383	483	483	40	141	124	5.10997	6.22427	7.09724	0.598908	1.82251	1.54127	0.000434646	-1.81631	down	--	--	--	--	--	[S]	Function unknown	--	--	S	Function unknown	hypothetical protein BVRB_000520 isoform A [Beta vulgaris subsp. vulgaris]
IMABv05g001186	1047	1864	885	3606	4988	4618	19.8134	34.0814	18.4692	77.1123	91.5418	81.5765	3.51602e-08	1.82786	up	[G]	Carbohydrate transport and metabolism	Biological Process: carbohydrate metabolic process (GO:0005975);; Molecular Function: racemase and epimerase activity, acting on carbohydrates and derivatives (GO:0016857);;	K01783|3.1e-145|bvg:104894019|K01783 ribulose-phosphate 3-epimerase [EC:5.1.3.1] | (RefSeq) ribulose-phosphate 3-epimerase, chloroplastic	Pentose phosphate pathway (ko00030);; Pentose and glucuronate interconversions (ko00040);; Carbon fixation in photosynthetic organisms (ko00710);; Carbon metabolism (ko01200);; Biosynthesis of amino acids (ko01230)	[G]	Carbohydrate transport and metabolism	Ribulose-phosphate 3 epimerase family	Ribulose-phosphate 3-epimerase, chloroplastic OS=Spinacia oleracea OX=3562 GN=RPE PE=1 SV=1	G	Carbohydrate transport and metabolism	PREDICTED: ribulose-phosphate 3-epimerase, chloroplastic [Beta vulgaris subsp. vulgaris]
IMABv02g030105	315	352	341	1058	685	912	6.87547	7.42301	8.21507	26.1309	14.5128	18.6089	2.32871e-07	1.46805	up	[I]	Lipid transport and metabolism	--	K13544|1.9e-57|boe:106311503|K13544 pheophorbidase [EC:3.1.1.82] | (RefSeq) pheophorbidase-like	Porphyrin and chlorophyll metabolism (ko00860)	--	--	Alpha/beta hydrolase family	Methylesterase 17 OS=Arabidopsis thaliana OX=3702 GN=MES17 PE=1 SV=1	S	Function unknown	PREDICTED: methylesterase 17 [Beta vulgaris subsp. vulgaris]
IMABv05g001130	2452	2788	2438	12411	16103	12293	35.2019	38.6584	38.5961	201.248	224.094	164.672	1.05878e-36	2.48721	up	[C]	Energy production and conversion	Biological Process: photosynthesis (GO:0015979);; Biological Process: chlorophyll biosynthetic process (GO:0015995);; Molecular Function: oxidoreductase activity, acting on the CH-CH group of donors, NAD or NADP as acceptor (GO:0016628);; Molecular Function: geranylgeranyl reductase activity (GO:0045550);;	K10960|6.7e-254|bvg:104894042|K10960 geranylgeranyl diphosphate/geranylgeranyl-bacteriochlorophyllide a reductase [EC:1.3.1.83 1.3.1.111] | (RefSeq) geranylgeranyl diphosphate reductase, chloroplastic	Porphyrin and chlorophyll metabolism (ko00860);; Terpenoid backbone biosynthesis (ko00900)	--	--	FAD binding domain	Geranylgeranyl diphosphate reductase, chloroplastic OS=Nicotiana tabacum OX=4097 GN=CHLP PE=2 SV=1	C	Energy production and conversion	PREDICTED: geranylgeranyl diphosphate reductase, chloroplastic [Beta vulgaris subsp. vulgaris]
IMABv08g029472	97	99	106	264	299	272	1.48316	1.45931	1.7836	4.57212	4.45881	3.90318	1.98291e-11	1.54653	up	--	--	Molecular Function: molecular_function (GO:0003674);; Molecular Function: nucleic acid binding (GO:0003676);; Molecular Function: RNA binding (GO:0003723);; Molecular Function: catalytic activity (GO:0003824);; Molecular Function: nuclease activity (GO:0004518);; Molecular Function: endonuclease activity (GO:0004519);; Molecular Function: binding (GO:0005488);; Cellular Component: cellular_compon…	K17710|2.4e-73|bvg:104902218|K17710 pentatricopeptide repeat domain-containing protein 1 | (RefSeq) pentatricopeptide repeat-containing protein At5g21222-like	--	[R]	General function prediction only	PPR repeat family	Pentatricopeptide repeat-containing protein At5g25630 OS=Arabidopsis thaliana OX=3702 GN=At5g25630 PE=2 SV=2	G	Carbohydrate transport and metabolism	hypothetical protein BVRB_8g196530 [Beta vulgaris subsp. vulgaris]
IMABv01g023806	437	335	350	32	55	39	10.6478	7.89467	9.40601	0.864465	1.28706	0.866313	3.70257e-20	-2.88292	down	[Q]	Secondary metabolites biosynthesis, transport and catabolism	Molecular Function: hydrolase activity (GO:0016787);;	--	--	[R]	General function prediction only	Dienelactone hydrolase family	--	Q	Secondary metabolites biosynthesis, transport and catabolism	PREDICTED: carboxymethylenebutenolidase homolog [Beta vulgaris subsp. vulgaris]
IMABv06g020045	267	151	137	2392	3589	664	6.84796	3.74086	3.87138	69.4647	89.4719	15.9266	6.41465e-07	3.00765	up	--	--	Molecular Function: peroxidase activity (GO:0004601);; Biological Process: response to oxidative stress (GO:0006979);; Molecular Function: heme binding (GO:0020037);;	K00434|1.7e-145|bvg:104895166|K00434 L-ascorbate peroxidase [EC:1.11.1.11] | (RefSeq) L-ascorbate peroxidase 3, peroxisomal	Ascorbate and aldarate metabolism (ko00053);; Glutathione metabolism (ko00480)	--	--	Peroxidase	L-ascorbate peroxidase 3 OS=Arabidopsis thaliana OX=3702 GN=APX3 PE=1 SV=1	E	Amino acid transport and metabolism	PREDICTED: L-ascorbate peroxidase 3, peroxisomal [Beta vulgaris subsp. vulgaris]
IMABv06g017376	766	610	360	122	193	167	14.5694	11.1988	7.55703	2.61231	3.55392	2.96038	1.79353e-05	-1.61201	down	--	--	Molecular Function: protein dimerization activity (GO:0046983);;	K16190|6.2e-11|bdi:100843665|K16190 glucuronokinase [EC:2.7.1.43] | (RefSeq) transcription factor TDR	Pentose and glucuronate interconversions (ko00040);; Ascorbate and aldarate metabolism (ko00053);; Amino sugar and nucleotide sugar metabolism (ko00520)	--	--	Helix-loop-helix DNA-binding domain	Transcription factor bHLH90 OS=Arabidopsis thaliana OX=3702 GN=BHLH90 PE=1 SV=1	K	Transcription	PREDICTED: transcription factor bHLH90 [Beta vulgaris subsp. vulgaris]
IMABv02g031184	229	284	223	784	968	1033	5.97478	7.16371	6.40928	23.1346	24.5194	25.1857	1.42164e-37	2.00816	up	--	--	Molecular Function: calcium ion binding (GO:0005509);; Cellular Component: photosystem II oxygen evolving complex (GO:0009654);; Biological Process: photosynthesis (GO:0015979);; Cellular Component: extrinsic component of membrane (GO:0019898);;	--	--	--	--	PsbP	Thylakoid lumenal 19 kDa protein, chloroplastic OS=Arabidopsis thaliana OX=3702 GN=At3g63540 PE=1 SV=2	S	Function unknown	PREDICTED: thylakoid lumenal 19 kDa protein, chloroplastic [Beta vulgaris subsp. vulgaris]
IMABv04g005904	629	994	769	1248	4233	4548	4.95747	7.56223	6.68354	11.1064	32.3433	33.4498	0.000133071	1.9031	up	[C]	Energy production and conversion	Biological Process: tricarboxylic acid cycle (GO:0006099);; Molecular Function: phosphoenolpyruvate carboxylase activity (GO:0008964);; Biological Process: carbon fixation (GO:0015977);;	K01595|0.0e+00|bvg:104891399|K01595 phosphoenolpyruvate carboxylase [EC:4.1.1.31] | (RefSeq) phosphoenolpyruvate carboxylase 2	Pyruvate metabolism (ko00620);; Carbon fixation in photosynthetic organisms (ko00710);; Carbon metabolism (ko01200)	--	--	Phosphoenolpyruvate carboxylase	Phosphoenolpyruvate carboxylase 2 OS=Mesembryanthemum crystallinum OX=3544 GN=PPC2 PE=3 SV=1	C	Energy production and conversion	PREDICTED: phosphoenolpyruvate carboxylase 2 [Beta vulgaris subsp. vulgaris]
IMABv09g020570	124	115	126	239	237	273	3.21206	2.87869	3.61272	7.0155	5.96293	6.61655	1.16498e-08	1.13006	up	--	--	--	--	--	--	--	--	--	--	--	PREDICTED: uncharacterized protein LOC104902954 [Beta vulgaris subsp. vulgaris]
IMABv06g018301	27	34	24	111	151	119	0.586624	0.715069	0.571535	2.72507	3.18741	2.41433	1.11825e-09	2.15216	up	[M]	Cell wall/membrane/envelope biogenesis	Molecular Function: protein serine/threonine kinase activity (GO:0004674);; Molecular Function: ATP binding (GO:0005524);; Biological Process: signal transduction (GO:0007165);;	K12761|8.6e-74|pavi:110768399|K12761 carbon catabolite-derepressing protein kinase [EC:2.7.11.1] | (RefSeq) CBL-interacting serine/threonine-protein kinase 14	--	[T]	Signal transduction mechanisms	Protein kinase domain	CBL-interacting serine/threonine-protein kinase 11 OS=Arabidopsis thaliana OX=3702 GN=CIPK11 PE=1 SV=1	G	Carbohydrate transport and metabolism	PREDICTED: CBL-interacting serine/threonine-protein kinase 11 [Beta vulgaris subsp. vulgaris]
Beta_vulgaris_newGene_2195	96	86	69	124	164	256	1.07831	0.928645	0.849529	1.5581	1.77184	2.68087	0.00171154	1.14491	up	--	--	--	--	--	--	--	PPR repeat family	--	--	--	hypothetical protein BVRB_4g080480 [Beta vulgaris subsp. vulgaris]
IMABv01g024138	591	720	593	1747	1316	1957	10.9112	12.8545	12.0844	36.495	23.5937	33.7869	2.57073e-12	1.48278	up	[C]	Energy production and conversion	--	K21249|1.5e-07|cre:CHLREDRAFT_168675|K21249 UV radiation resistance-associated gene protein | (RefSeq) MOT27; predicted protein	--	--	--	--	--	--	--	PREDICTED: uncharacterized protein LOC104887219 [Beta vulgaris subsp. vulgaris]
IMABv03g012085	138	170	189	544	375	607	1.43021	1.70292	2.16946	6.40009	3.78141	5.89717	1.87005e-07	1.64594	up	--	--	--	--	--	--	--	--	Probable WRKY transcription factor 19 OS=Arabidopsis thaliana OX=3702 GN=WRKY19 PE=1 SV=1	--	--	PREDICTED: uncharacterized protein LOC104888325 [Beta vulgaris subsp. vulgaris]
IMABv06g019236	492	637	533	86	137	247	7.59752	9.51174	9.08315	1.50161	2.04656	3.556	7.9724e-05	-1.61994	down	[HI]	Coenzyme transport and metabolism;; Lipid transport and metabolism	Molecular Function: 1-deoxy-D-xylulose-5-phosphate synthase activity5-磷酸脱氧木酮糖合酶活性(GO:0008661);; Biological Process: terpenoid biosynthetic process萜类化合物生物合成的过程 (GO:0016114);;	K01662|2.1e-230|cqi:110682096|K01662 1-deoxy-D-xylulose-5-phosphate synthase [EC:2.2.1.7] | (RefSeq) probable 1-deoxy-D-xylulose-5-phosphate synthase 2, chloroplastic	Thiamine metabolism (ko00730);; Terpenoid backbone biosynthesis (ko00900)	[G]	Carbohydrate transport and metabolism	1-deoxy-D-xylulose-5-phosphate synthase	Probable 1-deoxy-D-xylulose-5-phosphate synthase 2, chloroplastic OS=Oryza sativa subsp. japonica OX=39947 GN=Os07g0190000 PE=2 SV=1	G	Carbohydrate transport and metabolism	probable 1-deoxy-D-xylulose-5-phosphate synthase 2, chloroplastic [Chenopodium quinoa]
IMABv06g019821	56	109	130	8	7	8	0.762802	1.45277	1.97239	0.117514	0.092447	0.093054	1.01522e-07	-2.96848	down	--	--	Molecular Function: ubiquitin-protein transferase activity (GO:0004842);; Biological Process: protein ubiquitination (GO:0016567);;	K08332|3.9e-11|dct:110101219|K08332 vacuolar protein 8 | (RefSeq) U-box domain-containing protein 3	--	[S]	Function unknown	U-box domain	U-box domain-containing protein 5 OS=Arabidopsis thaliana OX=3702 GN=PUB5 PE=3 SV=3	S	Function unknown	PREDICTED: U-box domain-containing protein 5 [Beta vulgaris subsp. vulgaris]
IMABv05g002712	279	139	367	609	732	758	10.2203	4.92043	14.8142	25.1655	25.9824	25.8885	0.00426696	1.36988	up	--	--	--	--	--	--	--	--	--	--	--	PREDICTED: uncharacterized protein LOC104893099 [Beta vulgaris subsp. vulgaris]
IMABv05g000414	0	0	0	195	188	192	0	0	0	8.79805	7.25608	7.15927	2.1733e-30	6.54478	up	--	--	Molecular Function: DNA binding (GO:0003677);; Molecular Function: DNA-directed DNA polymerase activity (GO:0003887);; Molecular Function: ATP binding (GO:0005524);; Biological Process: DNA-dependent DNA replication (GO:0006261);; Biological Process: photomorphogenesis (GO:0009640);; Biological Process: meristem structural organization (GO:0009933);; Biological Process: regulation of gene express…	K02349|4.2e-27|bvg:104884718|K02349 DNA polymerase theta [EC:2.7.7.7] | (RefSeq) helicase and polymerase-containing protein TEBICHI	--	[R]	General function prediction only	DNA polymerase family A	Helicase and polymerase-containing protein TEBICHI OS=Arabidopsis thaliana OX=3702 GN=TEB PE=2 SV=1	A	RNA processing and modification	PREDICTED: helicase and polymerase-containing protein TEBICHI [Beta vulgaris subsp. vulgaris]
IMABv01g026876	11694	23144	44429	1746	2801	3727	462.384	883.986	1937.69	77.9454	107.343	137.472	1.30235e-07	-2.75752	down	--	--	--	--	--	--	--	--	--	--	--	hypothetical protein BVRB_1g015420 [Beta vulgaris subsp. vulgaris]
IMABv03g012375	103	137	97	24	34	34	2.15504	2.77065	2.24694	0.561337	0.679177	0.656735	1.87361e-06	-1.66087	down	--	--	Cellular Component: integral component of membrane (GO:0016021);;	K15503|1.3e-23|bvg:104891722|K15503 serine/threonine-protein phosphatase 6 regulatory ankyrin repeat subunit B | (RefSeq) uncharacterized LOC104891722	--	[R]	General function prediction only	Domain of unknown function	Ankyrin repeat-containing protein ITN1 OS=Arabidopsis thaliana OX=3702 GN=ITN1 PE=1 SV=1	M	Cell wall/membrane/envelope biogenesis	PREDICTED: ankyrin-1 isoform X1 [Beta vulgaris subsp. vulgaris]
IMABv03g009217	15722	22210	15629	32650	48084	32407	72.0631	98.3305	79.0078	169.005	213.614	138.576	8.24355e-05	1.1662	up	[E]	Amino acid transport and metabolism	Biological Process: glutamate biosynthetic process (GO:0006537);; Molecular Function: glutamate synthase activity (GO:0015930);;	K00284|0.0e+00|bvg:104889481|K00284 glutamate synthase (ferredoxin) [EC:1.4.7.1] | (RefSeq) ferredoxin-dependent glutamate synthase, chloroplastic	Glyoxylate and dicarboxylate metabolism (ko00630);; Nitrogen metabolism (ko00910)	[E]	Amino acid transport and metabolism	Glutamine amidotransferases class-II	Ferredoxin-dependent glutamate synthase, chloroplastic OS=Spinacia oleracea OX=3562 GN=FdGOGAT PE=1 SV=3	E	Amino acid transport and metabolism	PREDICTED: ferredoxin-dependent glutamate synthase, chloroplastic [Beta vulgaris subsp. vulgaris]
IMABv06g019830	141	278	305	24	22	27	1.60115	3.04307	3.81583	0.296078	0.236726	0.284981	4.13533e-10	-2.86125	down	--	--	Molecular Function: ubiquitin-protein transferase activity (GO:0004842);;	K08332|2.0e-09|dct:110101219|K08332 vacuolar protein 8 | (RefSeq) U-box domain-containing protein 3	--	[S]	Function unknown	U-box domain	U-box domain-containing protein 5 OS=Arabidopsis thaliana OX=3702 GN=PUB5 PE=3 SV=3	S	Function unknown	PREDICTED: U-box domain-containing protein 5 [Beta vulgaris subsp. vulgaris]
IMABv02g030655	782	1673	591	2421	3401	2539	35.9622	74.3482	29.9689	125.836	151.717	108.991	0.00194182	1.4543	up	--	--	Molecular Function: DNA binding (GO:0003677);; Cellular Component: nucleus (GO:0005634);; Molecular Function: zinc ion binding (GO:0008270);; Biological Process: chloroplast organization (GO:0009658);; Biological Process: positive regulation of transcription, DNA-templated (GO:0045893);;	--	--	--	--	--	--	--	--	PREDICTED: uncharacterized protein LOC104908518 [Beta vulgaris subsp. vulgaris]
IMABv06g019270	527	473	502	228	179	248	7.3596	6.37917	7.7319	3.59557	2.41249	3.22597	1.13667e-06	-1.06038	down	--	--	--	--	--	--	--	--	TSL-kinase interacting protein 1 OS=Arabidopsis thaliana OX=3702 GN=TKI1 PE=1 SV=2	S	Function unknown	PREDICTED: TSL-kinase interacting protein 1 [Beta vulgaris subsp. vulgaris]
IMABv05g004455	1130	453	899	1821	2682	1784	15.9927	6.19557	14.0315	29.1113	36.8015	23.5622	0.0049836	1.32998	up	[QV]	Secondary metabolites biosynthesis, transport and catabolism;; Defense mechanisms	Molecular Function: monooxygenase activity (GO:0004497);; Molecular Function: iron ion binding (GO:0005506);; Cellular Component: integral component of membrane (GO:0016021);; Molecular Function: oxidoreductase activity, acting on paired donors, with incorporation or reduction of molecular oxygen (GO:0016705);; Molecular Function: heme binding (GO:0020037);;	K20770|1.7e-109|gab:108483715|K20770 (+)-delta-cadinene 8-hydroxylase [EC:1.14.-.-] | (RefSeq) flavonoid 3'-monooxygenase-like	--	[Q]	Secondary metabolites biosynthesis, transport and catabolism	Cytochrome P450	Cytochrome P450 71AU50 OS=Prunus mume OX=102107 GN=CYP71AU50 PE=2 SV=1	Q	Secondary metabolites biosynthesis, transport and catabolism	PREDICTED: geraniol 8-hydroxylase-like [Beta vulgaris subsp. vulgaris]
IMABv03g011318	476	480	417	26	164	111	7.43524	7.25279	7.19333	0.443793	2.48656	1.61307	0.00807514	-1.71069	down	[J]	Translation, ribosomal structure and biogenesis	Molecular Function: nucleic acid binding (GO:0003676);; Molecular Function: lysine-tRNA ligase activity (GO:0004824);; Molecular Function: ATP binding (GO:0005524);; Cellular Component: cytoplasm (GO:0005737);; Biological Process: lysyl-tRNA aminoacylation (GO:0006430);;	K04567|1.5e-129|bvg:104888833|K04567 lysyl-tRNA synthetase, class II [EC:6.1.1.6] | (RefSeq) lysine--tRNA ligase, cytoplasmic	Aminoacyl-tRNA biosynthesis (ko00970)	[J]	Translation, ribosomal structure and biogenesis	tRNA synthetases class II (D, K and N)	Lysine--tRNA ligase OS=Oryza sativa subsp. japonica OX=39947 GN=Os03g0586800 PE=2 SV=1	J	Translation, ribosomal structure and biogenesis	PREDICTED: lysine--tRNA ligase, cytoplasmic isoform X2 [Beta vulgaris subsp. vulgaris]
IMABv08g027800	63	87	125	507	330	395	1.72346	2.32809	3.79295	15.8574	8.83498	10.1882	2.35013e-06	2.07291	up	--	--	Cellular Component: integral component of membrane (GO:0016021);;	--	--	--	--	Salt stress response/antifungal	Cysteine-rich receptor-like protein kinase 25 OS=Arabidopsis thaliana OX=3702 GN=CRK25 PE=3 SV=1	T	Signal transduction mechanisms	PREDICTED: cysteine-rich receptor-like protein kinase 10 [Beta vulgaris subsp. vulgaris]
IMABv09g021127	969	867	690	104	94	261	15.2624	13.1924	11.9923	1.84966	1.43218	3.82918	2.18253e-07	-2.18223	down	[QV]	Secondary metabolites biosynthesis, transport and catabolism;; Defense mechanisms	Molecular Function: monooxygenase activity (GO:0004497);; Molecular Function: iron ion binding (GO:0005506);; Cellular Component: integral component of membrane (GO:0016021);; Molecular Function: oxidoreductase activity, acting on paired donors, with incorporation or reduction of molecular oxygen (GO:0016705);; Molecular Function: heme binding (GO:0020037);;	K15402|6.3e-282|bvg:104902574|K15402 fatty acid omega-hydroxylase [EC:1.14.-.-] | (RefSeq) cytochrome P450 86B1	Cutin, suberine and wax biosynthesis (ko00073)	[QI]	Secondary metabolites biosynthesis, transport and catabolism;; Lipid transport and metabolism	Cytochrome P450	Cytochrome P450 86B1 OS=Arabidopsis thaliana OX=3702 GN=CYP86B1 PE=2 SV=1	Q	Secondary metabolites biosynthesis, transport and catabolism	PREDICTED: cytochrome P450 86B1 [Beta vulgaris subsp. vulgaris]
IMABv03g011477	1944	2107	1674	7339	5093	19833	32.6382	34.1782	30.9921	139.18	82.8954	310.748	1.25047e-06	2.28288	up	[E]	Amino acid transport and metabolism	Molecular Function: transaminase activity (GO:0008483);; Molecular Function: pyridoxal phosphate binding (GO:0030170);;	K00827|1.6e-53|bvg:104898212|K00827 alanine-glyoxylate transaminase / (R)-3-amino-2-methylpropionate-pyruvate transaminase [EC:2.6.1.44 2.6.1.40] | (RefSeq) alanine--glyoxylate aminotransferase 2 homolog 3, mitochondrial	Alanine, aspartate and glutamate metabolism (ko00250);; Glycine, serine and threonine metabolism (ko00260);; Cysteine and methionine metabolism (ko00270);; Valine, leucine and isoleucine degradation (ko00280)	[E]	Amino acid transport and metabolism	Aminotransferase class-III	Alanine--glyoxylate aminotransferase 2 homolog 2, mitochondrial OS=Arabidopsis thaliana OX=3702 GN=AGT3 PE=1 SV=2	E	Amino acid transport and metabolism	PREDICTED: alanine--glyoxylate aminotransferase 2 homolog 3, mitochondrial [Beta vulgaris subsp. vulgaris]
IMABv09g023562	272	198	265	413	1588	746	11.3886	8.01016	12.2528	19.5826	64.6584	29.2335	0.00209123	1.73136	up	--	--	--	--	--	--	--	--	--	--	--	hypothetical protein BVRB_9g216460 [Beta vulgaris subsp. vulgaris]
IMABv01g025684	980	917	942	2818	4726	2464	13.727	12.408	14.5534	44.5856	64.1759	32.2109	1.01685e-07	1.84133	up	[C]	Energy production and conversion	Molecular Function: oxidoreductase activity (GO:0016491);; Molecular Function: FAD binding (GO:0071949);;	K22395|4.5e-156|nsy:104227327|K22395 cinnamyl-alcohol dehydrogenase [EC:1.1.1.195] | (RefSeq) cannabidiolic acid synthase-like	Phenylpropanoid biosynthesis (ko00940)	--	--	FAD binding domain	Berberine bridge enzyme-like 19 OS=Arabidopsis thaliana OX=3702 GN=At4g20830 PE=1 SV=2	C	Energy production and conversion	PREDICTED: berberine bridge enzyme-like 21 [Beta vulgaris subsp. vulgaris]
IMABv09g022046	242	206	260	2896	1771	2005	3.31089	2.72819	3.92632	44.9057	23.5627	25.6893	6.17188e-23	3.18882	up	--	--	Molecular Function: RNA binding (GO:0003723);; Biological Process: RNA processing (GO:0006396);;	K13096|1.6e-213|bvg:104903712|K13096 splicing factor 4 | (RefSeq) SURP and G-patch domain-containing protein 1-like protein	--	[R]	General function prediction only	Surp module	SURP and G-patch domain-containing protein 1-like protein OS=Arabidopsis thaliana OX=3702 GN=At3g52120 PE=1 SV=1	L	Replication, recombination and repair	PREDICTED: SURP and G-patch domain-containing protein 1-like protein [Beta vulgaris subsp. vulgaris]
IMABv01g025595	1645	1357	1566	2769	2396	6705	73.4621	58.4997	77.1295	139.599	103.692	279.351	0.0019538	1.33317	up	--	--	Molecular Function: electron carrier activity (GO:0009055);;	K12125|5.6e-09|cqi:110715640|K12125 protein EARLY FLOWERING 3 | (RefSeq) ELF3-like protein 2	Circadian rhythm - plant (ko04712)	--	--	Plastocyanin-like domain	Basic blue protein OS=Cucumis sativus OX=3659 PE=1 SV=1	S	Function unknown	PREDICTED: basic blue protein [Beta vulgaris subsp. vulgaris]
IMABv01g023941	94	147	90	475	462	424	2.97903	4.48858	3.12396	17.0592	14.2263	12.5835	5.05122e-12	2.07992	up	[R]	General function prediction only	--	K09775|4.6e-28|apro:F751_0536|K09775 uncharacterized protein | (RefSeq) putative membrane protein YuiD	--	--	--	Divergent PAP2 family	--	S	Function unknown	hypothetical protein BVRB_1g003050 [Beta vulgaris subsp. vulgaris]
IMABv04g008325	153	210	130	341	504	485	2.63662	3.72649	2.47209	7.05219	8.9474	7.99076	1.16499e-07	1.49299	up	--	--	Molecular Function: nucleic acid binding (GO:0003676);;	--	--	[A]	RNA processing and modification	R3H domain	--	S	Function unknown	PREDICTED: uncharacterized protein LOC104890246 [Beta vulgaris subsp. vulgaris]
IMABv06g019782	369	268	285	653	578	678	9.66497	6.77415	8.23097	19.2962	14.6579	16.5513	2.81661e-07	1.14552	up	--	--	Cellular Component: cell wall (GO:0005618);; Molecular Function: manganese ion binding (GO:0030145);; Molecular Function: nutrient reservoir activity (GO:0045735);; Cellular Component: apoplast (GO:0048046);;	--	--	--	--	Cupin	Germin-like protein 5-1 OS=Oryza sativa subsp. japonica OX=39947 GN=Os05g0277500 PE=2 SV=1	S	Function unknown	PREDICTED: germin-like protein 5-1 [Beta vulgaris subsp. vulgaris]
IMABv03g011431	2369	5823	5808	14510	15605	14046	23.4901	55.7706	63.5177	162.484	149.983	129.943	0.00018009	1.62483	up	[N]	Cell motility	Cellular Component: integral component of membrane (GO:0016021);; Molecular Function: cellulose synthase (UDP-forming) activity (GO:0016760);; Biological Process: cellulose biosynthetic process (GO:0030244);; Biological Process: cell wall organization (GO:0071555);;	K10999|1.1e-104|han:110940310|K10999 cellulose synthase A [EC:2.4.1.12] | (RefSeq) cellulose synthase A catalytic subunit 7 [UDP-forming]	--	--	--	Cellulose synthase	Cellulose synthase-like protein G2 OS=Arabidopsis thaliana OX=3702 GN=CSLG2 PE=2 SV=1	G	Carbohydrate transport and metabolism	PREDICTED: cellulose synthase-like protein G2 [Beta vulgaris subsp. vulgaris]
IMABv03g012051	306	213	96	669	755	475	5.88169	3.94634	2.01988	14.5285	14.0756	8.50989	0.0025963	1.58143	up	[H]	Coenzyme transport and metabolism	Cellular Component: mitochondrion (GO:0005739);; Biological Process: protein lipoylation (GO:0009249);; Molecular Function: lipoate synthase activity (GO:0016992);; Molecular Function: metal ion binding (GO:0046872);; Molecular Function: 4 iron, 4 sulfur cluster binding (GO:0051539);;	K03644|7.6e-200|bvg:104888300|K03644 lipoyl synthase [EC:2.8.1.8] | (RefSeq) lipoyl synthase 2, mitochondrial	Lipoic acid metabolism (ko00785)	[H]	Coenzyme transport and metabolism	Radical SAM superfamily	Lipoyl synthase, mitochondrial OS=Vitis vinifera OX=29760 GN=LIP1 PE=3 SV=1	H	Coenzyme transport and metabolism	PREDICTED: lipoyl synthase 2, mitochondrial [Beta vulgaris subsp. vulgaris]
IMABv03g010325	75	37	35	101	170	148	0.607806	0.289161	0.308632	0.919115	1.33204	1.12032	0.00319532	1.46416	up	--	--	Cellular Component: integral component of membrane (GO:0016021);;	K13466|8.3e-188|cqi:110718129|K13466 EIX receptor 1/2 | (RefSeq) LRR receptor-like serine/threonine-protein kinase GSO1	Plant-pathogen interaction (ko04626)	[R]	General function prediction only	Leucine rich repeat	Receptor-like protein EIX2 OS=Solanum lycopersicum OX=4081 GN=EIX2 PE=1 SV=2	P	Inorganic ion transport and metabolism	PREDICTED: LRR receptor-like serine/threonine-protein kinase FLS2 [Beta vulgaris subsp. vulgaris]
IMABv01g025014	75	68	88	11	4	10	2.64207	2.29935	3.43843	0.439915	0.125726	0.304187	6.08594e-07	-2.6441	down	--	--	Molecular Function: microtubule motor activity (GO:0003777);; Molecular Function: ATP binding (GO:0005524);; Biological Process: microtubule-based movement (GO:0007018);; Molecular Function: microtubule binding (GO:0008017);;	K11498|1.8e-66|bvg:104891044|K11498 centromeric protein E | (RefSeq) kinesin-like protein KIN-7E, chloroplastic	--	[Z]	Cytoskeleton	--	Kinesin-like protein KIN-7K, chloroplastic OS=Arabidopsis thaliana OX=3702 GN=KIN7K PE=2 SV=1	Z	Cytoskeleton	PREDICTED: kinesin-like protein KIN-7E, chloroplastic isoform X1 [Beta vulgaris subsp. vulgaris]
IMABv04g006568	919	1470	1199	28300	5412	2492	17.8184	27.5291	25.6471	619.879	101.726	45.0825	0.000770158	2.46711	up	--	--	Biological Process: defense response (GO:0006952);; Biological Process: negative regulation of translation (GO:0017148);; Molecular Function: rRNA N-glycosylase activity (GO:0030598);; Molecular Function: toxin activity (GO:0090729);;	--	--	--	--	Ribosome inactivating protein	Antiviral protein I OS=Phytolacca americana OX=3527 GN=PAP1 PE=1 SV=2	--	--	PREDICTED: ribosome-inactivating protein cucurmosin isoform X3 [Beta vulgaris subsp. vulgaris]
IMABv02g032360	61	84	89	248	351	299	0.759019	1.02189	1.22969	3.52469	4.28764	3.52176	5.30192e-10	1.95377	up	[P]	Inorganic ion transport and metabolism	Molecular Function: copper ion binding (GO:0005507);; Biological Process: lignin catabolic process (GO:0046274);; Cellular Component: apoplast (GO:0048046);; Molecular Function: hydroquinone:oxygen oxidoreductase activity (GO:0052716);;	K05909|0.0e+00|bvg:104904387|K05909 laccase [EC:1.10.3.2] | (RefSeq) laccase-17	--	[Q]	Secondary metabolites biosynthesis, transport and catabolism	Multicopper oxidase	Laccase-17 OS=Arabidopsis thaliana OX=3702 GN=LAC17 PE=2 SV=1	Q	Secondary metabolites biosynthesis, transport and catabolism	PREDICTED: laccase-17 [Beta vulgaris subsp. vulgaris]
IMABv01g023852	232	284	177	1317	1466	1527	6.42642	7.58854	5.40764	41.2507	39.3968	39.508	1.64829e-46	2.71108	up	--	--	Molecular Function: N-acetyltransferase activity (GO:0008080);;	--	--	--	--	Acetyltransferase (GNAT) family	--	S	Function unknown	PREDICTED: uncharacterized protein LOC104900078 [Beta vulgaris subsp. vulgaris]
IMABv03g012182	23	8	3	137	178	78	0.661029	0.212827	0.079037	4.59648	5.13209	2.15592	0.000157382	2.65505	up	--	--	--	--	--	--	--	--	--	--	--	hypothetical protein BVRB_3g052040 [Beta vulgaris subsp. vulgaris]
IMABv06g019750	134	56	77	0	0	0	5.18569	2.0622	3.28331	0	0	0	4.93067e-12	-4.69628	down	[K]	Transcription	Cellular Component: presequence translocase-associated import motor (GO:0001405);; Molecular Function: ATPase activator activity (GO:0001671);; Biological Process: regulation of oxidative phosphorylation (GO:0002082);; Molecular Function: molecular_function (GO:0003674);; Cellular Component: cellular_component (GO:0005575);; Cellular Component: intracellular (GO:0005622);; Cellular Component: cel…	K09539|2.0e-44|bvg:104894993|K09539 DnaJ homolog subfamily C member 19 | (RefSeq) mitochondrial import inner membrane translocase subunit TIM14-1	--	[O]	Posttranslational modification, protein turnover, chaperones	--	Mitochondrial import inner membrane translocase subunit TIM14-1 OS=Arabidopsis thaliana OX=3702 GN=TIM14-1 PE=1 SV=1	O	Posttranslational modification, protein turnover, chaperones	PREDICTED: mitochondrial import inner membrane translocase线粒体导入内膜转位酶 subunit TIM14-1 [Beta vulgaris subsp. vulgaris]
IMABv01g023850	113	252	26	443	690	993	2.38657	5.17058	0.607269	10.6203	14.2104	19.688	0.0060285	1.94418	up	[HR]	Coenzyme transport and metabolism;; General function prediction only	Molecular Function: oxidoreductase activity, acting on the CH-OH group of donors, NAD or NADP as acceptor (GO:0016616);; Molecular Function: NAD binding (GO:0051287);;	K00122|6.9e-27|smo:SELMODRAFT_181497|K00122 formate dehydrogenase [EC:1.17.1.9] | (RefSeq) hypothetical protein	Glyoxylate and dicarboxylate metabolism (ko00630);; Carbon metabolism (ko01200)	[C]	Energy production and conversion	D-isomer specific 2-hydroxyacid dehydrogenase, NAD binding domain	D-3-phosphoglycerate dehydrogenase 2, chloroplastic OS=Arabidopsis thaliana OX=3702 GN=PGDH2 PE=1 SV=2	C	Energy production and conversion	PREDICTED: uncharacterized protein LOC104898078 isoform X1 [Beta vulgaris subsp. vulgaris]
Beta_vulgaris_newGene_11111	278	208	312	34	57	121	5.83352	4.22629	7.20134	0.803386	1.14794	2.3534	0.00251423	-1.6286	down	--	--	--	--	--	--	--	--	--	--	--	PREDICTED: uncharacterized protein LOC104887580 [Beta vulgaris subsp. vulgaris]
IMABv05g000509	934	1277	654	63	26	220	24.8515	32.7972	19.189	1.88712	0.652923	5.44151	0.000227675	-2.43798	down	--	--	--	--	--	--	--	Protein of unknown function (DUF3615)	--	--	--	PREDICTED: uncharacterized protein LOC104894427 [Beta vulgaris subsp. vulgaris]
IMABv02g031188	196	214	172	550	638	294	5.11396	5.38517	4.94921	16.2445	16.1832	7.16465	0.00295813	1.37337	up	--	--	Molecular Function: calcium ion binding (GO:0005509);; Cellular Component: photosystem II oxygen evolving complex (GO:0009654);; Biological Process: photosynthesis (GO:0015979);; Cellular Component: extrinsic component of membrane (GO:0019898);;	--	--	--	--	PsbP	Thylakoid lumenal 19 kDa protein, chloroplastic OS=Arabidopsis thaliana OX=3702 GN=At3g63540 PE=1 SV=2	S	Function unknown	PREDICTED: thylakoid lumenal 19 kDa protein, chloroplastic [Beta vulgaris subsp. vulgaris]
IMABv08g029757	414	380	196	628	781	1038	7.89037	7.00558	4.11116	13.5372	14.4371	18.4865	0.000155544	1.34484	up	--	--	Cellular Component: nucleus (GO:0005634);; Molecular Function: zinc ion binding (GO:0008270);;	K12135|6.5e-24|thj:104802991|K12135 zinc finger protein CONSTANS | (RefSeq) zinc finger protein CONSTANS-LIKE 2-like	Circadian rhythm - plant (ko04712)	[K]	Transcription	CCT motif	Zinc finger protein CONSTANS-LIKE 5 OS=Arabidopsis thaliana OX=3702 GN=COL5 PE=2 SV=2	K	Transcription	PREDICTED: zinc finger protein CONSTANS-LIKE 5 [Beta vulgaris subsp. vulgaris]
IMABv08g029082	1847	2464	1899	590	553	639	41.308	53.2342	46.8344	14.8978	11.9866	13.324	2.51167e-21	-1.65508	down	--	--	Cellular Component: cellular_component (GO:0005575);; Cellular Component: intracellular (GO:0005622);; Cellular Component: cell (GO:0005623);; Cellular Component: cytoplasm (GO:0005737);; Cellular Component: endoplasmic reticulum (GO:0005783);; Cellular Component: endoplasmic reticulum lumen (GO:0005788);; Biological Process: proteolysis (GO:0006508);; Biological Process: ubiquitin-dependent prot…	K10088|6.0e-137|bvg:104901910|K10088 protein OS-9 | (RefSeq) protein OS-9 homolog	Protein processing in endoplasmic reticulum (ko04141)	[R]	General function prediction only	Glucosidase II beta subunit-like protein	Protein OS-9 homolog OS=Arabidopsis thaliana OX=3702 GN=OS9 PE=1 SV=1	S	Function unknown	PREDICTED: protein OS-9 homolog [Beta vulgaris subsp. vulgaris]
Beta_vulgaris_newGene_8553	25	36	33	84	81	101	0.162837	0.227943	0.2355	0.624294	0.517511	0.625352	1.49546e-05	1.52308	up	--	--	--	K22696|5.5e-41|dcr:108202480|K22696 protein-lysine N-methyltransferase EEF2KMT [EC:2.1.1.-] | (RefSeq) uncharacterized protein LOC108202480 isoform X1	--	--	--	--	--	--	--	PREDICTED: uncharacterized protein LOC104896197 [Beta vulgaris subsp. vulgaris]
IMABv01g024142	549	696	679	2849	2401	3541	5.0735	6.21618	6.92334	29.7677	21.5292	30.5746	5.17287e-28	2.24884	up	[G]	Carbohydrate transport and metabolism	Cellular Component: integral component of membrane (GO:0016021);; Molecular Function: transmembrane transporter activity (GO:0022857);;	K08193|1.4e-274|bvg:104887276|K08193 MFS transporter, ACS family, solute carrier family 17 (sodium-dependent inorganic phosphate cotransporter), other | (RefSeq) ascorbate transporter, chloroplastic	--	[G]	Carbohydrate transport and metabolism	Major Facilitator Superfamily	Ascorbate transporter, chloroplastic OS=Arabidopsis thaliana OX=3702 GN=PHT4;4 PE=1 SV=1	G	Carbohydrate transport and metabolism	PREDICTED: ascorbate transporter, chloroplastic [Beta vulgaris subsp. vulgaris]
IMABv04g006985	21	28	31	58	94	64	0.298554	0.389133	0.498474	0.946268	1.31957	0.872115	0.00452555	1.39535	up	--	--	Molecular Function: protein dimerization activity (GO:0046983);;	K20558|2.8e-35|atr:18437056|K20558 transcription factor SPEECHLESS | (RefSeq) transcription factor SPEECHLESS isoform X2	MAPK signaling pathway - plant (ko04016)	--	--	--	Transcription factor FAMA OS=Arabidopsis thaliana OX=3702 GN=FAMA PE=1 SV=1	K	Transcription	PREDICTED: transcription factor FAMA isoform X2 [Beta vulgaris subsp. vulgaris]
IMABv04g008088	1348	826	1158	367	443	440	21.9199	12.9706	20.7725	6.73907	6.97873	6.66508	8.18251e-06	-1.25805	down	[H]	Coenzyme transport and metabolism	--	K22911|3.9e-167|bvg:104890452|K22911 thiamine phosphate phosphatase / amino-HMP aminohydrolase [EC:3.1.3.100 3.5.99.-] | (RefSeq) hypothetical protein	Thiamine metabolism (ko00730)	--	--	TENA/THI-4/PQQC family	Bifunctional TH2 protein, mitochondrial OS=Arabidopsis thaliana OX=3702 GN=TH2 PE=1 SV=1	K	Transcription	PREDICTED: probable aminopyrimidine aminohydrolase, mitochondrial [Beta vulgaris subsp. vulgaris]
IMABv07g015694	884	933	666	1539	2653	1804	20.3972	20.7802	16.9452	40.0932	59.3263	38.821	8.86058e-06	1.34455	up	--	--	--	--	--	[S]	Function unknown	Protein of unknown function (DUF1279)	--	S	Function unknown	PREDICTED: uncharacterized protein LOC104899838 [Beta vulgaris subsp. vulgaris]
IMABv06g019017	564	653	314	2306	4268	10041	7.14506	7.98909	4.38998	33.0132	52.4315	118.747	1.0119e-09	3.04917	up	--	--	Molecular Function: catechol oxidase activity (GO:0004097);; Biological Process: pigment biosynthetic process (GO:0046148);; Molecular Function: metal ion binding (GO:0046872);;	K00422|0.0e+00|bvg:104895801|K00422 polyphenol oxidase [EC:1.10.3.1] | (RefSeq) polyphenol oxidase, chloroplastic-like	Tyrosine metabolism (ko00350);; Isoquinoline alkaloid biosynthesis (ko00950)	--	--	Common central domain of tyrosinase	Polyphenol oxidase, chloroplastic OS=Spinacia oleracea OX=3562 PE=2 SV=1	S	Function unknown	PREDICTED: polyphenol oxidase, chloroplastic-like [Beta vulgaris subsp. vulgaris]
IMABv09g020581	232	219	226	29	45	42	3.91134	3.57137	4.20832	0.539646	0.721218	0.653645	1.78461e-18	-2.34843	down	--	--	Molecular Function: protein kinase activity (GO:0004672);; Molecular Function: ATP binding (GO:0005524);;	K21867|4.2e-11|cam:101506152|K21867 potassium channel | (RefSeq) potassium channel SKOR	--	[T]	Signal transduction mechanisms	Ankyrin repeat	Potassium channel GORK OS=Arabidopsis thaliana OX=3702 GN=GORK PE=1 SV=2	T	Signal transduction mechanisms	PREDICTED: serine/threonine-protein kinase HT1 [Beta vulgaris subsp. vulgaris]
IMABv08g027961	199	202	166	2	0	6	2.92674	2.86701	2.68974	0.024164	0	0.071334	1.58871e-20	-4.91904	down	--	--	Molecular Function: chromatin binding (GO:0003682);; Molecular Function: RNA binding (GO:0003723);;	--	--	--	--	--	--	S	Function unknown	PREDICTED: protein ANTI-SILENCING 1 [Beta vulgaris subsp. vulgaris]
IMABv02g030905	19761	19000	14869	26584	40128	37852	390.699	362.856	324.224	593.551	768.966	698.197	3.91634e-08	1.06092	up	[Q]	Secondary metabolites biosynthesis, transport and catabolism	Molecular Function: oxidoreductase activity (GO:0016491);; Molecular Function: metal ion binding (GO:0046872);;	K24028|1.4e-206|bvg:104886913|K24028 salicylic acid 3-hydroxylase [EC:1.14.11.-] | (RefSeq) flavonol synthase/flavanone 3-hydroxylase	--	[QR]	Secondary metabolites biosynthesis, transport and catabolism;; General function prediction only	2OG-Fe(II) oxygenase superfamily	Flavonol synthase/flavanone 3-hydroxylase OS=Arabidopsis thaliana OX=3702 GN=FLS1 PE=1 SV=1	Q	Secondary metabolites biosynthesis, transport and catabolism	PREDICTED: flavonol synthase/flavanone 3-hydroxylase [Beta vulgaris subsp. vulgaris]
IMABv01g025230	2103	2068	1811	247	249	1089	25.4391	24.1675	24.1664	3.37006	2.91569	12.2891	0.00866757	-1.58646	down	--	--	Molecular Function: DNA binding (GO:0003677);;	K09522|8.5e-311|bvg:104892147|K09522 DnaJ homolog subfamily C member 2 | (RefSeq) dnaJ homolog subfamily C member 2-like	--	[O]	Posttranslational modification, protein turnover, chaperones	Myb-like DNA-binding domain	Transcription factor MAMYB OS=Arabidopsis thaliana OX=3702 GN=MAMYB PE=1 SV=1	K	Transcription	PREDICTED: LOW QUALITY PROTEIN: dnaJ homolog subfamily C member 2-like [Beta vulgaris subsp. vulgaris]
IMABv05g000368	150	173	89	358	238	474	3.74099	4.16975	2.45579	10.1431	5.77979	11.0746	0.000782075	1.38852	up	--	--	Molecular Function: transcription factor activity, sequence-specific DNA binding (GO:0003700);; Cellular Component: nucleus (GO:0005634);; Cellular Component: host cell nucleus (GO:0042025);; Molecular Function: sequence-specific DNA binding (GO:0043565);;	K09419|3.3e-83|bvg:104894560|K09419 heat shock transcription factor, other eukaryote | (RefSeq) heat stress transcription factor A-2c	--	[K]	Transcription	--	Heat stress transcription factor A-6b OS=Arabidopsis thaliana OX=3702 GN=HSFA6b PE=2 SV=1	K	Transcription	PREDICTED: heat stress transcription factor A-2c [Beta vulgaris subsp. vulgaris]
Beta_vulgaris_newGene_3863	4	12	19	141	225	91	0.036106	0.098378	0.182313	1.34741	2.05119	0.79385	9.71897e-06	2.89165	up	[O]	Posttranslational modification, protein turnover, chaperones	Molecular Function: ATP binding (GO:0005524);;	K03283|1.0e-290|bvg:104893031|K03283 heat shock 70kDa protein 1/2/6/8 | (RefSeq) heat shock 70 kDa protein 18-like	Spliceosome (ko03040);; Protein processing in endoplasmic reticulum (ko04141);; Endocytosis (ko04144)	[O]	Posttranslational modification, protein turnover, chaperones	Hsp70 protein	Heat shock cognate 70 kDa protein OS=Petunia hybrida OX=4102 GN=HSP70 PE=2 SV=1	O	Posttranslational modification, protein turnover, chaperones	PREDICTED: heat shock 70 kDa protein 18-like [Beta vulgaris subsp. vulgaris]
Beta_vulgaris_newGene_2635	15160	13466	23901	4121	6225	5449	507.523	435.467	882.557	155.801	201.991	170.193	1.07261e-05	-1.54987	down	--	--	Molecular Function: serine-type endopeptidase inhibitor activity (GO:0004867);; Biological Process: response to wounding (GO:0009611);;	K20769|1.4e-12|mesc:110611169|K20769 fatty acid omega-hydroxylase [EC:1.14.-.-] | (RefSeq) cytochrome P450 94A2-like	Cutin, suberine and wax biosynthesis (ko00073)	--	--	Potato inhibitor I family	Trypsin/subtilisin inhibitor OS=Amaranthus caudatus OX=3567 PE=1 SV=1	S	Function unknown	hypothetical protein BVRB_5g120610 [Beta vulgaris subsp. vulgaris]
IMABv05g002057	1894	2659	1166	3818	3421	3776	36.3889	49.3533	24.7113	82.8719	63.7146	67.7029	0.00380007	1.03307	up	--	--	Cellular Component: mitochondrion (GO:0005739);; Cellular Component: chloroplast thylakoid membrane (GO:0009535);; Biological Process: de-etiolation (GO:0009704);; Biological Process: cellular response to calcium ion (GO:0071277);; Biological Process: regulation of stomatal closure (GO:0090333);;	--	--	--	--	--	Calcium sensing receptor, chloroplastic OS=Arabidopsis thaliana OX=3702 GN=CAS PE=1 SV=1	S	Function unknown	PREDICTED: calcium sensing receptor, chloroplastic [Beta vulgaris subsp. vulgaris]
IMABv02g029840	181	257	232	24	79	36	2.7962	3.84549	3.94748	0.418504	1.17871	0.513821	0.00110805	-1.84322	down	--	--	--	--	--	--	--	--	--	--	--	hypothetical protein BVRB_2g045180 [Beta vulgaris subsp. vulgaris]
IMABv03g012231	1314	1110	1193	1789	3302	3152	21.9794	17.9438	22.0188	33.8165	53.5632	49.2145	6.61886e-06	1.24524	up	[E]	Amino acid transport and metabolism	Cellular Component: integral component of membrane (GO:0016021);;	K08726|3.7e-06|sbi:8071538|K08726 soluble epoxide hydrolase / lipid-phosphate phosphatase [EC:3.3.2.10 3.1.3.76] | (RefSeq) uncharacterized protein LOC8071538	Arachidonic acid metabolism (ko00590);; Peroxisome (ko04146)	[I]	Lipid transport and metabolism	alpha/beta hydrolase fold	--	I	Lipid transport and metabolism	PREDICTED: uncharacterized protein LOC104888232 isoform X1 [Beta vulgaris subsp. vulgaris]
Beta_vulgaris_newGene_10010	0	0	0	138	95	92	0	0	0	1.81884	0.90969	0.846129	2.24289e-17	5.41157	up	--	--	Molecular Function: ADP binding (GO:0043531);;	K15078|9.6e-35|tcc:18614561|K15078 structure-specific endonuclease subunit SLX1 [EC:3.6.1.-] | (RefSeq) putative disease resistance protein RGA3	--	[T]	Signal transduction mechanisms	Rx N-terminal domain	Disease resistance protein RGA2 OS=Solanum bulbocastanum OX=147425 GN=RGA2 PE=1 SV=1	T	Signal transduction mechanisms	PREDICTED: putative disease resistance protein RGA3 [Beta vulgaris subsp. vulgaris]
IMABv04g008283	324	310	267	11	40	20	6.92371	6.39628	6.2949	0.24885	0.814225	0.389595	2.38776e-10	-3.09871	down	--	--	Cellular Component: gamma-tubulin ring complex (GO:0008274);; Biological Process: gamma-tubulin complex localization (GO:0033566);;	K18633|1.4e-18|cann:107875805|K18633 mitotic-spindle organizing protein 1 | (RefSeq) mitotic-spindle organizing protein 1A-like	--	--	--	Mitotic-spindle organizing gamma-tubulin ring associated	Mitotic-spindle organizing protein 1B OS=Arabidopsis thaliana OX=3702 GN=GIP1 PE=1 SV=1	S	Function unknown	hypothetical protein BVRB_4g075690 [Beta vulgaris subsp. vulgaris]
IMABv05g001456	90	96	62	37	34	36	1.98396	2.03608	1.49978	0.922203	0.716914	0.742573	0.00964929	-1.0189	down	--	--	Biological Process: hydrotropism (GO:0010274);;	--	--	--	--	Protein of unknown function, DUF617	Protein MIZU-KUSSEI 1 OS=Arabidopsis thaliana OX=3702 GN=MIZ1 PE=1 SV=1	S	Function unknown	PREDICTED: protein MIZU-KUSSEI 1 [Beta vulgaris subsp. vulgaris]
Beta_vulgaris_newGene_10235	797	752	960	156	256	329	17.4762	15.9192	23.2029	3.7843	5.41879	6.57679	6.15044e-07	-1.5999	down	--	--	--	--	--	--	--	--	--	--	--	PREDICTED: circumsporozoite protein-like [Beta vulgaris subsp. vulgaris]
IMABv06g020093	815	833	625	259	306	460	8.9882	8.87708	7.59979	3.22514	3.26283	4.73281	2.43252e-05	-1.02192	down	--	--	Cellular Component: integral component of membrane (GO:0016021);;	--	--	[S]	Function unknown	Protein of unknown function (DUF726)	--	--	--	PREDICTED: transmembrane and coiled-coil domain-containing protein 4 [Beta vulgaris subsp. vulgaris]
Beta_vulgaris_newGene_4630	493	1255	565	1738	2403	2245	13.9859	34.3906	17.682	55.6912	66.0869	59.4456	0.000961365	1.46023	up	[P]	Inorganic ion transport and metabolism	Molecular Function: carbonate dehydratase activity (GO:0004089);; Molecular Function: zinc ion binding (GO:0008270);; Biological Process: carbon utilization (GO:0015976);;	K01673|4.9e-81|bvg:104897387|K01673 carbonic anhydrase [EC:4.2.1.1] | (RefSeq) carbonic anhydrase 2	Nitrogen metabolism (ko00910)	[P]	Inorganic ion transport and metabolism	Carbonic anhydrase	Carbonic anhydrase 2 (Fragment) OS=Flaveria linearis OX=4225 PE=2 SV=1	P	Inorganic ion transport and metabolism	PREDICTED: carbonic anhydrase 2 isoform X2 [Beta vulgaris subsp. vulgaris]
IMABv06g017777	1549	3367	1668	3510	5671	5827	22.8975	48.0983	27.2089	58.6189	81.2895	80.3957	0.00323275	1.21368	up	[QV]	Secondary metabolites biosynthesis, transport and catabolism;; Defense mechanisms	Molecular Function: monooxygenase activity (GO:0004497);; Molecular Function: iron ion binding (GO:0005506);; Molecular Function: oxidoreductase activity, acting on paired donors, with incorporation or reduction of molecular oxygen (GO:0016705);; Molecular Function: heme binding (GO:0020037);;	K15402|1.6e-277|bvg:109135358|K15402 fatty acid omega-hydroxylase [EC:1.14.-.-] | (RefSeq) cytochrome P450 86B1	Cutin, suberine and wax biosynthesis (ko00073)	[QI]	Secondary metabolites biosynthesis, transport and catabolism;; Lipid transport and metabolism	Cytochrome P450	Cytochrome P450 86B1 OS=Arabidopsis thaliana OX=3702 GN=CYP86B1 PE=2 SV=1	Q	Secondary metabolites biosynthesis, transport and catabolism	PREDICTED: cytochrome P450 86B1 [Beta vulgaris subsp. vulgaris]
IMABv08g027745	1053	1240	1859	3561	3185	7170	14.6976	16.7203	28.629	56.1534	43.1076	93.4174	6.73273e-05	1.667	up	--	--	Molecular Function: magnesium ion binding (GO:0000287);; Molecular Function: terpene synthase activity (GO:0010333);;	K14175|5.9e-305|bvg:104901071|K14175 (3S,6E)-nerolidol synthase [EC:4.2.3.48] | (RefSeq) (3S,6E)-nerolidol synthase 1	Sesquiterpenoid and triterpenoid biosynthesis (ko00909)	--	--	Terpene synthase family, metal binding domain	(3S,6E)-nerolidol synthase 1 OS=Fragaria ananassa OX=3747 PE=1 SV=1	S	Function unknown	PREDICTED: (3S,6E)-nerolidol synthase 1 [Beta vulgaris subsp. vulgaris]
IMABv05g003595	1769	1933	1560	252	633	809	21.7471	22.9627	21.1507	3.49455	7.5408	9.2784	0.000983663	-1.43274	down	--	--	--	K20168|2.5e-29|cam:101501105|K20168 TBC1 domain family member 15 | (RefSeq) TBC1 domain family member 15	--	[T]	Signal transduction mechanisms	Rab-GTPase-TBC domain	Rab GTPase-activating protein 22 OS=Arabidopsis thaliana OX=3702 GN=RABGAP22 PE=1 SV=1	T	Signal transduction mechanisms	PREDICTED: GTPase-activating protein gyp7 [Beta vulgaris subsp. vulgaris]
IMABv06g020005	1523	668	1019	1956	2260	2391	24.5317	10.3968	18.0987	35.5844	35.2899	35.9383	0.00501815	1.08772	up	[E]	Amino acid transport and metabolism	Molecular Function: 3-dehydroquinate synthase activity (GO:0003856);; Cellular Component: cytoplasm (GO:0005737);; Biological Process: aromatic amino acid family biosynthetic process (GO:0009073);; Biological Process: chorismate biosynthetic process (GO:0009423);;	K01735|2.9e-252|bvg:104895158|K01735 3-dehydroquinate synthase [EC:4.2.3.4] | (RefSeq) 3-dehydroquinate synthase, chloroplastic	Phenylalanine, tyrosine and tryptophan biosynthesis (ko00400);; Biosynthesis of amino acids (ko01230)	[E]	Amino acid transport and metabolism	3-dehydroquinate synthase	3-dehydroquinate synthase, chloroplastic OS=Actinidia chinensis var. chinensis OX=1590841 GN=DHQS PE=1 SV=3	E	Amino acid transport and metabolism	PREDICTED: 3-dehydroquinate synthase, chloroplastic [Beta vulgaris subsp. vulgaris]
Beta_vulgaris_newGene_2187	95	67	72	211	192	224	0.747965	0.511736	0.621111	1.88228	1.46768	1.65253	2.93185e-08	1.49099	up	--	--	--	K17710|6.7e-08|gmx:100796249|K17710 pentatricopeptide repeat domain-containing protein 1 | (RefSeq) pentatricopeptide repeat-containing protein At1g12300, mitochondrial	--	[R]	General function prediction only	PPR repeat family	Pentatricopeptide repeat-containing protein At1g12775, mitochondrial OS=Arabidopsis thaliana OX=3702 GN=At1g12775 PE=2 SV=1	--	--	PREDICTED: putative pentatricopeptide repeat-containing protein At1g12700, mitochondrial [Beta vulgaris subsp. vulgaris]
IMABv08g027700	642	632	676	130	301	165	7.55407	7.1814	8.76986	1.72533	3.43521	1.81063	0.000554631	-1.47041	down	[P]	Inorganic ion transport and metabolism	Cellular Component: membrane (GO:0016020);; Cellular Component: integral component of membrane (GO:0016021);;	--	--	--	--	Nodulin-like	--	S	Function unknown	PREDICTED: protein NUCLEAR FUSION DEFECTIVE 4-like [Beta vulgaris subsp. vulgaris]
IMABv06g016910	285	158	199	81	76	90	3.19252	1.70565	2.45443	1.01604	0.818323	0.938563	0.00160618	-1.18835	down	[O]	Posttranslational modification, protein turnover, chaperones	Molecular Function: ATP binding (GO:0005524);; Biological Process: protein folding (GO:0006457);; Molecular Function: unfolded protein binding (GO:0051082);;	K04043|9.2e-276|bvg:104897806|K04043 molecular chaperone DnaK | (RefSeq) heat shock 70 kDa protein, mitochondrial-like	RNA degradation (ko03018)	[O]	Posttranslational modification, protein turnover, chaperones	Hsp70 protein	Heat shock 70 kDa protein, mitochondrial OS=Phaseolus vulgaris OX=3885 PE=2 SV=1	O	Posttranslational modification, protein turnover, chaperones	PREDICTED: heat shock 70 kDa protein, mitochondrial-like [Beta vulgaris subsp. vulgaris]
IMABv03g008842	904	590	809	133	104	141	33.1707	20.8879	32.7459	5.48547	3.69264	4.8043	1.11581e-16	-2.39093	down	[EH]	Amino acid transport and metabolism;; Coenzyme transport and metabolism	Biological Process: glutamine metabolic process (GO:0006541);;	K01658|4.4e-63|bvg:104889773|K01658 anthranilate synthase component II [EC:4.1.3.27] | (RefSeq) anthranilate synthase beta subunit 1, chloroplastic	Phenylalanine, tyrosine and tryptophan biosynthesis (ko00400);; Biosynthesis of amino acids (ko01230)	[E]	Amino acid transport and metabolism	Glutamine amidotransferase class-I	Anthranilate synthase beta subunit 2, chloroplastic OS=Arabidopsis thaliana OX=3702 GN=ASB2 PE=2 SV=1	E	Amino acid transport and metabolism	PREDICTED: anthranilate synthase beta subunit 1, chloroplastic [Beta vulgaris subsp. vulgaris]
IMABv02g031841	758	909	662	1635	2169	1207	14.0048	16.2263	13.4825	34.1115	38.8524	20.804	0.00104137	1.18461	up	[GR]	Carbohydrate transport and metabolism;; General function prediction only	--	K22912|3.1e-23|jcu:105645812|K22912 5-amino-6-(5-phospho-D-ribitylamino)uracil phosphatase [EC:3.1.3.104] | (RefSeq) uncharacterized protein LOC105645812	Riboflavin metabolism (ko00740)	[R]	General function prediction only	Haloacid dehalogenase-like hydrolase	--	S	Function unknown	PREDICTED: pseudouridine-5'-phosphatase [Beta vulgaris subsp. vulgaris]
IMABv04g007378	78	95	97	344	399	206	1.81891	2.1276	2.49164	9.05871	8.99942	4.47948	4.81868e-05	1.78624	up	--	--	Biological Process: regulation of pH (GO:0006885);; Molecular Function: sodium:proton antiporter activity (GO:0015385);; Cellular Component: integral component of membrane (GO:0016021);;	K14724|1.4e-134|bvg:104891055|K14724 solute carrier family 9 (sodium/hydrogen exchanger), member 8 | (RefSeq) sodium/hydrogen exchanger 1-like	--	[P]	Inorganic ion transport and metabolism	Sodium/hydrogen exchanger family	Sodium/hydrogen exchanger 1 OS=Arabidopsis thaliana OX=3702 GN=NHX1 PE=1 SV=2	P	Inorganic ion transport and metabolism	PREDICTED: sodium/hydrogen exchanger 1-like [Beta vulgaris subsp. vulgaris]
IMABv07g014031	215	307	277	79	57	114	3.73116	5.15414	5.30708	1.54764	0.951783	1.84824	6.64327e-05	-1.48417	down	[H]	Coenzyme transport and metabolism	Molecular Function: catalytic activity (GO:0003824);; Biological Process: biosynthetic process (GO:0009058);; Molecular Function: pyridoxal phosphate binding (GO:0030170);;	K00652|2.7e-160|bvg:104882837|K00652 8-amino-7-oxononanoate synthase [EC:2.3.1.47] | (RefSeq) 8-amino-7-oxononanoate synthase	Biotin metabolism (ko00780)	[E]	Amino acid transport and metabolism	Aminotransferase class I and II	8-amino-7-oxononanoate synthase OS=Arabidopsis thaliana OX=3702 GN=BIOF PE=1 SV=2	E	Amino acid transport and metabolism	PREDICTED: 8-amino-7-oxononanoate synthase isoform X1 [Beta vulgaris subsp. vulgaris]
IMABv01g026344	16	10	10	70	58	41	0.326042	0.189714	0.210866	1.64523	1.16932	0.785789	0.000294438	2.02907	up	--	--	Molecular Function: metal ion binding (GO:0046872);;	--	--	--	--	Hemopexin	Albumin-2 OS=Pisum sativum OX=3888 PE=2 SV=1	--	--	PREDICTED: albumin-2-like [Beta vulgaris subsp. vulgaris]
IMABv01g024184	159	154	160	314	327	316	3.38451	3.17897	3.76819	7.56282	6.76223	6.28969	3.64064e-08	1.11624	up	--	--	Biological Process: polysaccharide catabolic process (GO:0000272);; Molecular Function: beta-amylase activity (GO:0016161);; Molecular Function: amylopectin maltohydrolase activity (GO:0102229);;	K01177|4.9e-111|bvg:104887495|K01177 beta-amylase [EC:3.2.1.2] | (RefSeq) beta-amylase 7	Starch and sucrose metabolism (ko00500)	--	--	Glycosyl hydrolase family 14	Beta-amylase 2, chloroplastic OS=Arabidopsis thaliana OX=3702 GN=BAM2 PE=1 SV=2	G	Carbohydrate transport and metabolism	hypothetical protein BVRB_1g004730 isoform B [Beta vulgaris subsp. vulgaris]
IMABv07g013785	2154	2908	2231	990	1045	1280	24.8135	32.3592	28.3482	12.8717	11.6642	13.7497	2.08255e-09	-1.01161	down	--	--	Cellular Component: nucleus (GO:0005634);; Biological Process: transcription, DNA-templated (GO:0006351);;	K14721|0.0e+00|bvg:104899334|K14721 DNA-directed RNA polymerase III subunit RPC5 | (RefSeq) DNA-directed RNA polymerase III subunit RPC5	RNA polymerase (ko03020)	[K]	Transcription	Sin-like protein conserved region	--	K	Transcription	PREDICTED: DNA-directed RNA polymerase III subunit RPC5 [Beta vulgaris subsp. vulgaris]
IMABv04g007547	2523	3085	2630	5152	6781	6267	24.0311	28.3888	27.6351	55.4332	62.6189	55.7009	1.78943e-14	1.24418	up	[R]	General function prediction only	Molecular Function: ATP binding (GO:0005524);; Molecular Function: ATPase activity (GO:0016887);;	K06185|9.0e-67|ini:109172903|K06185 ATP-binding cassette, subfamily F, member 2 | (RefSeq) ABC transporter F family member 1	--	[R]	General function prediction only	ABC transporter	ABC transporter F family member 5 OS=Arabidopsis thaliana OX=3702 GN=ABCF5 PE=2 SV=1	S	Function unknown	PREDICTED: ABC transporter F family member 5 [Beta vulgaris subsp. vulgaris]
IMABv06g017398	5429	11085	10528	17265	19641	17985	91.4145	180.291	195.523	328.297	320.54	282.537	0.00527825	1.07003	up	[C]	Energy production and conversion	Molecular Function: ATP binding (GO:0005524);;	K01648|1.9e-242|bvg:104897360|K01648 ATP citrate (pro-S)-lyase [EC:2.3.3.8] | (RefSeq) ATP-citrate synthase alpha chain protein 1	Citrate cycle (TCA cycle) (ko00020)	[C]	Energy production and conversion	ATP citrate lyase citrate-binding	ATP-citrate synthase alpha chain protein 1 OS=Arabidopsis thaliana OX=3702 GN=ACLA-1 PE=1 SV=1	C	Energy production and conversion	PREDICTED: ATP-citrate synthase alpha chain protein 1 [Beta vulgaris subsp. vulgaris]
IMABv05g002652	1931	2002	1910	770	549	624	15.0133	15.0363	16.3741	6.75313	4.13215	4.5231	5.39988e-09	-1.41732	down	[G]	Carbohydrate transport and metabolism	Molecular Function: hydrolase activity, hydrolyzing O-glycosyl compounds (GO:0004553);; Biological Process: carbohydrate metabolic process (GO:0005975);; Molecular Function: carbohydrate binding (GO:0030246);;	K05546|1.3e-100|ota:OT_ostta08g02820|K05546 mannosyl-oligosaccharide alpha-1,3-glucosidase [EC:3.2.1.207] | (RefSeq) Glycoside hydrolase, superfamily	N-Glycan biosynthesis (ko00510);; Protein processing in endoplasmic reticulum (ko04141)	[GMO]	Carbohydrate transport and metabolism;; Cell wall/membrane/envelope biogenesis;; Posttranslational modification, protein turnover, chaperones	Glycosyl hydrolases family 31	Probable glucan 1,3-alpha-glucosidase OS=Arabidopsis thaliana OX=3702 GN=PSL5 PE=1 SV=1	G	Carbohydrate transport and metabolism	PREDICTED: uncharacterized protein LOC104893123 [Beta vulgaris subsp. vulgaris]
IMABv05g002742	344	404	776	2387	1172	1503	5.89602	6.69756	14.7003	46.2895	19.5117	24.0868	0.00253152	1.6218	up	[R]	General function prediction only	Molecular Function: molecular_function (GO:0003674);; Molecular Function: catalytic activity (GO:0003824);; Cellular Component: cellular_component (GO:0005575);; Cellular Component: cell-cell junction (GO:0005911);; Biological Process: cellular aromatic compound metabolic process (GO:0006725);; Biological Process: biological_process (GO:0008150);; Biological Process: metabolic process (GO:0008152…	K21568|4.5e-170|bvg:104893088|K21568 pinoresinol/lariciresinol reductase [EC:1.23.1.1 1.23.1.2 1.23.1.3 1.23.1.4] | (RefSeq) isoflavone reductase homolog	Biosynthesis of various secondary metabolites - part 2 (ko00998)	--	--	NmrA-like family	Isoflavone reductase homolog OS=Lupinus albus OX=3870 PE=2 SV=1	S	Function unknown	PREDICTED: isoflavone reductase homolog [Beta vulgaris subsp. vulgaris]
IMABv04g004758	312	322	420	17	82	46	1.92748	1.91681	2.86133	0.112813	0.486006	0.25993	8.04171e-05	-2.30387	down	--	--	--	--	--	--	--	Inner centromere protein, ARK binding region	--	--	--	PREDICTED: uncharacterized protein LOC104891869 [Beta vulgaris subsp. vulgaris]
IMABv05g001838	3	4	7	243	200	239	0.102224	0.129724	0.23695	9.496	6.67918	7.70079	1.72268e-31	5.06208	up	--	--	--	K17413|2.1e-06|pvu:PHAVU_002G182800g|K17413 small subunit ribosomal protein S35 | (RefSeq) hypothetical protein	--	--	--	--	--	--	--	PREDICTED: uncharacterized protein LOC104893589 [Beta vulgaris subsp. vulgaris]
IMABv08g029265	263	521	520	158	137	146	6.366	12.2069	13.9227	4.309	3.2109	3.2858	0.00215444	-1.33626	down	--	--	Cellular Component: cellular_component (GO:0005575);; Cellular Component: intracellular (GO:0005622);; Cellular Component: cell (GO:0005623);; Cellular Component: cytoplasm (GO:0005737);; Cellular Component: mitochondrion (GO:0005739);; Cellular Component: organelle (GO:0043226);; Cellular Component: membrane-bounded organelle (GO:0043227);; Cellular Component: intracellular organelle (GO:0043229…	--	--	--	--	--	--	T	Signal transduction mechanisms	hypothetical protein BVRB_8g194750 isoform A [Beta vulgaris subsp. vulgaris]
IMABv08g029604	1130	1679	2122	104	144	164	9.21442	13.2324	19.092	0.955417	1.13122	1.24645	2.62555e-22	-3.28622	down	--	--	Molecular Function: RNA binding (GO:0003723);; Molecular Function: RNA-directed 5'-3' RNA polymerase activity (GO:0003968);; Biological Process: gene silencing by RNA (GO:0031047);;	K11699|0.0e+00|bvg:104902283|K11699 RNA-dependent RNA polymerase [EC:2.7.7.48] | (RefSeq) probable RNA-dependent RNA polymerase 3	--	[A]	RNA processing and modification	RNA dependent RNA polymerase	Probable RNA-dependent RNA polymerase 3 OS=Arabidopsis thaliana OX=3702 GN=RDR3 PE=3 SV=2	A	RNA processing and modification	PREDICTED: probable RNA-dependent RNA polymerase 3 [Beta vulgaris subsp. vulgaris]
IMABv06g017757	557	1940	904	15	25	15	6.60804	22.2428	11.8328	0.19759	0.277305	0.161165	2.00908e-21	-4.89197	down	[QV]	Secondary metabolites biosynthesis, transport and catabolism;; Defense mechanisms	Molecular Function: monooxygenase activity (GO:0004497);; Molecular Function: iron ion binding (GO:0005506);; Molecular Function: oxidoreductase activity, acting on paired donors, with incorporation or reduction of molecular oxygen (GO:0016705);; Molecular Function: heme binding (GO:0020037);;	K15402|3.8e-226|bvg:109135358|K15402 fatty acid omega-hydroxylase [EC:1.14.-.-] | (RefSeq) cytochrome P450 86B1	Cutin, suberine and wax biosynthesis (ko00073)	[QI]	Secondary metabolites biosynthesis, transport and catabolism;; Lipid transport and metabolism	Cytochrome P450	Cytochrome P450 86B1 OS=Arabidopsis thaliana OX=3702 GN=CYP86B1 PE=2 SV=1	Q	Secondary metabolites biosynthesis, transport and catabolism	PREDICTED: cytochrome P450 86B1 [Beta vulgaris subsp. vulgaris]
IMABv04g007338	513	439	644	2755	3954	2495	5.6434	4.66702	7.81938	34.2544	42.1911	25.6201	2.15815e-14	2.5055	up	[I]	Lipid transport and metabolism	Molecular Function: hydrolase activity (GO:0016787);;	K14493|1.5e-208|bvg:104891036|K14493 gibberellin receptor GID1 [EC:3.-.-.-] | (RefSeq) gibberellin receptor GID1C	Plant hormone signal transduction (ko04075)	[V]	Defense mechanisms	alpha/beta hydrolase fold	Gibberellin receptor GID1C OS=Arabidopsis thaliana OX=3702 GN=GID1C PE=1 SV=1	V	Defense mechanisms	PREDICTED: gibberellin receptor GID1C/赤霉素受体GID1C [Beta vulgaris subsp. vulgaris]
IMABv03g010885	20	41	35	213	116	132	0.388985	0.776805	0.767669	4.81292	2.24062	2.45829	7.75402e-05	2.08798	up	--	--	Cellular Component: cellular_component (GO:0005575);; Cellular Component: cell (GO:0005623);; Cellular Component: plasma membrane (GO:0005886);; Biological Process: response to stress (GO:0006950);; Biological Process: defense response (GO:0006952);; Biological Process: cell communication (GO:0007154);; Biological Process: signal transduction (GO:0007165);; Biological Process: biological_process …	--	--	--	--	--	--	T	Signal transduction mechanisms	PREDICTED: putative disease resistance protein RGA1 [Beta vulgaris subsp. vulgaris]
IMABv01g026355	116	72	52	0	0	2	4.99957	2.96647	2.45161	0	0	0.043476	4.2655e-10	-4.20335	down	--	--	Cellular Component: Golgi membrane (GO:0000139);; Biological Process: retrograde vesicle-mediated transport, Golgi to ER (GO:0006890);; Biological Process: protein transport (GO:0015031);; Cellular Component: COPI vesicle coat (GO:0030126);;	K20472|2.6e-17|bvg:104899790|K20472 coatomer subunit zeta | (RefSeq) coatomer subunit zeta-2	--	[U]	Intracellular trafficking, secretion, and vesicular transport	--	Coatomer subunit zeta-3 OS=Arabidopsis thaliana OX=3702 GN=At4g08520 PE=2 SV=1	U	Intracellular trafficking, secretion, and vesicular transport	PREDICTED: coatomer subunit zeta-2 [Beta vulgaris subsp. vulgaris]
IMABv03g010270	703	793	1125	139	165	55	11.3229	12.3343	19.9802	2.52312	2.57327	0.81581	1.20895e-05	-2.34076	down	--	--	Biological Process: transcription elongation from RNA polymerase II promoter (GO:0006368);; Biological Process: histone modification (GO:0016570);; Cellular Component: Cdc73/Paf1 complex (GO:0016593);;	K15175|8.1e-217|bvg:104906672|K15175 parafibromin | (RefSeq) protein CDC73 homolog	--	[K]	Transcription	RNA pol II accessory factor, Cdc73 family, C-terminal	Protein CDC73 homolog OS=Arabidopsis thaliana OX=3702 GN=CDC73 PE=1 SV=1	K	Transcription	PREDICTED: protein CDC73 homolog [Beta vulgaris subsp. vulgaris]
IMABv03g008794	685	758	1208	95	184	191	28.8722	30.8276	56.1592	4.50379	7.50343	7.4796	7.47705e-08	-2.22094	down	--	--	Cellular Component: vacuolar membrane (GO:0005774);; Cellular Component: endoplasmic reticulum (GO:0005783);; Cellular Component: Golgi apparatus (GO:0005794);; Cellular Component: integral component of membrane (GO:0016021);;	--	--	--	--	--	--	S	Function unknown	PREDICTED: uncharacterized protein LOC104889816 [Beta vulgaris subsp. vulgaris]
IMABv05g002541	557	712	412	1597	1289	1219	19.9643	24.6424	16.2491	65.1646	44.8079	40.7918	1.30932e-05	1.37348	up	--	--	Biological Process: intracellular sterol transport (GO:0032366);;	--	--	[R]	General function prediction only	ML domain	--	S	Function unknown	PREDICTED: putative phosphatidylglycerol/phosphatidylinositol transfer protein DDB_G0282179 [Beta vulgaris subsp. vulgaris]
IMABv03g013254	279	563	222	906	776	774	4.7825	9.31828	4.19199	17.5338	12.8925	12.367	0.00696855	1.24195	up	[T]	Signal transduction mechanisms	Molecular Function: protein serine/threonine phosphatase activity (GO:0004722);; Molecular Function: metal ion binding (GO:0046872);;	K14497|2.8e-249|bvg:104900051|K14497 protein phosphatase 2C [EC:3.1.3.16] | (RefSeq) probable protein phosphatase 2C 24	MAPK signaling pathway - plant (ko04016);; Plant hormone signal transduction (ko04075)	[T]	Signal transduction mechanisms	Protein phosphatase 2C	Probable protein phosphatase 2C 78 OS=Arabidopsis thaliana OX=3702 GN=SAG113 PE=1 SV=1	T	Signal transduction mechanisms	PREDICTED: probable protein phosphatase 2C 24 [Beta vulgaris subsp. vulgaris]
IMABv05g003323	4519	4509	5107	1311	1353	2317	53.9094	51.962	67.1943	17.6617	15.6414	25.7854	1.94394e-08	-1.38041	down	[O]	Posttranslational modification, protein turnover, chaperones	Molecular Function: serine-type endopeptidase activity (GO:0004252);;	K15333|6.4e-154|nsy:104224633|K15333 tRNA guanosine-2'-O-methyltransferase [EC:2.1.1.34] | (RefSeq) uncharacterized protein LOC104224633	--	--	--	Subtilase family	Subtilisin-like protease SBT2.5 OS=Arabidopsis thaliana OX=3702 GN=SBT2.5 PE=2 SV=1	A	RNA processing and modification	PREDICTED: subtilisin-like protease SBT2.5 [Beta vulgaris subsp. vulgaris]
IMABv03g013195	40	167	156	0	0	0	0.439305	1.76356	1.88133	0	0	0	2.32738e-09	-4.28173	down	--	--	Biological Process: negative regulation of translation (GO:0017148);; Molecular Function: rRNA N-glycosylase activity (GO:0030598);;	--	--	--	--	--	--	--	--	PREDICTED: uncharacterized protein LOC104900115 [Beta vulgaris subsp. vulgaris]
IMABv06g017420	11988	6286	15472	273	545	824	537.211	272.103	764.753	13.7864	23.6381	34.448	1.78032e-16	-3.80868	down	--	--	--	--	--	--	--	--	--	--	--	hypothetical protein BVRB_6g148500 [Beta vulgaris subsp. vulgaris]
IMABv04g005939	3	9	6	123	605	973	0.024358	0.091054	0.065514	1.45733	6.19124	9.58423	2.85818e-13	4.67397	up	--	--	--	--	--	--	--	--	--	--	--	hypothetical protein BVRB_4g085660 isoform D [Beta vulgaris subsp. vulgaris]
IMABv08g029567	1691	2486	2085	4306	5747	5122	29.2838	41.5721	39.8111	84.2031	96.4615	82.745	3.4843e-09	1.35903	up	[Q]	Secondary metabolites biosynthesis, transport and catabolism	Molecular Function: lactoylglutathione lyase activity (GO:0004462);; Molecular Function: metal ion binding (GO:0046872);;	K01759|5.9e-197|bvg:104902259|K01759 lactoylglutathione lyase [EC:4.4.1.5] | (RefSeq) probable lactoylglutathione lyase, chloroplastic	Pyruvate metabolism (ko00620)	[G]	Carbohydrate transport and metabolism	Glyoxalase/Bleomycin resistance protein/Dioxygenase superfamily	Probable lactoylglutathione lyase, chloroplastic OS=Arabidopsis thaliana OX=3702 GN=At1g67280 PE=1 SV=1	G	Carbohydrate transport and metabolism	PREDICTED: probable lactoylglutathione lyase, chloroplastic isoform X1 [Beta vulgaris subsp. vulgaris]
Beta_vulgaris_newGene_2844	420	213	215	412	630	1064	18.6266	9.12878	10.4881	20.6584	27.1263	44.088	0.00971999	1.26524	up	--	--	Biological Process: defense response (GO:0006952);;	--	--	--	--	Gamma-thionin family	Defensin-like protein OS=Nelumbo nucifera OX=4432 PE=3 SV=1	T	Signal transduction mechanisms	hypothetical protein BVRB_5g115750 [Beta vulgaris subsp. vulgaris]
IMABv03g009567	1762	1206	1483	201	397	410	20.9879	13.8682	19.4761	2.70012	4.583	4.55507	4.72522e-09	-1.94275	down	[T]	Signal transduction mechanisms	Molecular Function: protein kinase activity (GO:0004672);; Molecular Function: ATP binding (GO:0005524);; Cellular Component: integral component of membrane (GO:0016021);;	K13436|2.0e-49|cmos:111461250|K13436 pto-interacting protein 1 [EC:2.7.11.1] | (RefSeq) pto-interacting protein 1-like isoform X1	Plant-pathogen interaction (ko04626)	--	--	Protein kinase domain	Protein STRUBBELIG-RECEPTOR FAMILY 2 OS=Arabidopsis thaliana OX=3702 GN=SRF2 PE=1 SV=1	T	Signal transduction mechanisms	PREDICTED: protein STRUBBELIG-RECEPTOR FAMILY 2 [Beta vulgaris subsp. vulgaris]
IMABv05g004373	1208	725	897	118	187	323	21.8986	12.7031	17.9407	2.41692	3.27263	5.45239	2.643e-06	-1.9331	down	--	--	Molecular Function: hydrolase activity, acting on ester bonds (GO:0016788);;	K00679|4.9e-53|cic:CICLE_v10027727mg|K00679 phospholipid:diacylglycerol acyltransferase [EC:2.3.1.158] | (RefSeq) hypothetical protein	Glycerolipid metabolism (ko00561)	--	--	GDSL-like Lipase/Acylhydrolase	GDSL esterase/lipase At1g71691 OS=Arabidopsis thaliana OX=3702 GN=At1g71691 PE=2 SV=1	I	Lipid transport and metabolism	hypothetical protein BVRB_5g098640 [Beta vulgaris subsp. vulgaris]
IMABv08g027274	569	467	602	75	209	85	19.3089	15.2986	22.5487	2.8666	6.87529	2.67393	0.000730562	-1.77953	down	--	--	Cellular Component: plasma membrane (GO:0005886);; Cellular Component: integral component of membrane (GO:0016021);; Molecular Function: 4 iron, 4 sulfur cluster binding (GO:0051539);;	--	--	--	--	Domain of unknown function (DUF588)	CASP-like protein 1C1 OS=Ricinus communis OX=3988 GN=RCOM_1174750 PE=2 SV=1	S	Function unknown	PREDICTED: CASP-like protein 1C1 [Beta vulgaris subsp. vulgaris]
IMABv08g029189	1695	1924	2496	359	386	553	16.4056	17.5569	28.5633	3.98354	3.6121	4.91154	1.26333e-14	-2.07249	down	[G]	Carbohydrate transport and metabolism	Molecular Function: beta-galactosidase activity (GO:0004565);; Biological Process: carbohydrate metabolic process (GO:0005975);; Molecular Function: carbohydrate binding (GO:0030246);;	K12309|8.8e-199|brp:103872148|K12309 beta-galactosidase [EC:3.2.1.23] | (RefSeq) beta-galactosidase 2	Galactose metabolism (ko00052);; Other glycan degradation (ko00511);; Glycosaminoglycan degradation (ko00531);; Sphingolipid metabolism (ko00600);; Glycosphingolipid biosynthesis - ganglio series (ko00604)	[G]	Carbohydrate transport and metabolism	Glycosyl hydrolases family 35	Beta-galactosidase OS=Brassica oleracea OX=3712 PE=2 SV=1	G	Carbohydrate transport and metabolism	beta-galactosidase 15-like [Chenopodium quinoa]
IMABv02g031344	475	871	550	1223	962	2217	6.54062	11.6043	8.3534	19.049	12.8535	28.5271	0.00476998	1.21073	up	[HT]	Coenzyme transport and metabolism;; Signal transduction mechanisms	Molecular Function: protein kinase activity (GO:0004672);; Molecular Function: ATP binding (GO:0005524);;	K08869|3.3e-97|bvg:104905681|K08869 aarF domain-containing kinase | (RefSeq) hypothetical protein	--	[R]	General function prediction only	ABC1 family	Protein ACTIVITY OF BC1 COMPLEX KINASE 1, chloroplastic OS=Arabidopsis thaliana OX=3702 GN=ABC1K1 PE=1 SV=1	J	Translation, ribosomal structure and biogenesis	PREDICTED: uncharacterized aarF domain-containing protein kinase At4g31390, chloroplastic [Beta vulgaris subsp. vulgaris]
IMABv09g020535	1032	1317	1057	3036	4434	1543	27.392	33.7594	30.948	91.0363	114.111	38.2009	0.00509917	1.40098	up	[J]	Translation, ribosomal structure and biogenesis	Molecular Function: structural constituent of ribosome (GO:0003735);; Cellular Component: ribosome (GO:0005840);; Biological Process: translation (GO:0006412);; Cellular Component: chloroplast stroma (GO:0009570);; Cellular Component: chloroplast envelope (GO:0009941);;	K02939|3.9e-48|bvg:104902983|K02939 large subunit ribosomal protein L9 | (RefSeq) 50S ribosomal protein L9, chloroplastic	Ribosome (ko03010)	[J]	Translation, ribosomal structure and biogenesis	Ribosomal protein L9, C-terminal domain	50S ribosomal protein L9, chloroplastic OS=Spinacia oleracea OX=3562 GN=RPL9 PE=1 SV=2	J	Translation, ribosomal structure and biogenesis	PREDICTED: 50S ribosomal protein L9, chloroplastic [Beta vulgaris subsp. vulgaris]
IMABv03g009308	864	766	593	1453	2597	2114	33.431	28.622	25.303	63.4675	97.408	76.2975	4.10142e-08	1.53291	up	--	--	Cellular Component: cellular_component (GO:0005575);; Cellular Component: extracellular region (GO:0005576);;	K03860|1.0e-34|nnu:104608881|K03860 phosphatidylinositol N-acetylglucosaminyltransferase subunit Q | (RefSeq) N-acetylglucosaminyl-phosphatidylinositol biosynthetic protein gpi1-like	Glycosylphosphatidylinositol (GPI)-anchor biosynthesis (ko00563)	--	--	Gibberellin regulated protein	Protein GAST1 OS=Solanum lycopersicum OX=4081 GN=GAST1 PE=2 SV=1	S	Function unknown	PREDICTED: gibberellin-regulated protein 13 isoform X2 [Beta vulgaris subsp. vulgaris]
IMABv04g005923	590	542	531	213	116	56	12.2113	10.8267	12.1096	4.95806	2.31428	1.07275	0.0074703	-1.62466	down	--	--	Molecular Function: DNA binding (GO:0003677);; Molecular Function: zinc ion binding (GO:0008270);;	K08073|4.5e-130|bvg:104891387|K08073 bifunctional polynucleotide phosphatase/kinase [EC:3.1.3.32 2.7.1.78] | (RefSeq) polynucleotide 3'-phosphatase ZDP	--	[L]	Replication, recombination and repair	Poly(ADP-ribose) polymerase and DNA-Ligase Zn-finger region	Polynucleotide 3'-phosphatase ZDP OS=Arabidopsis thaliana OX=3702 GN=ZDP PE=1 SV=1	--	--	PREDICTED: polynucleotide 3'-phosphatase ZDP [Beta vulgaris subsp. vulgaris]
IMABv08g027996	417	525	433	872	1199	769	12.7689	15.537	14.6193	30.1825	35.6327	21.9906	0.000364386	1.13091	up	--	--	Biological Process: regulation of cyclin-dependent protein serine/threonine kinase activity (GO:0000079);; Molecular Function: protein kinase binding (GO:0019901);;	K01255|8.3e-29|mng:MNEG_4524|K01255 leucyl aminopeptidase [EC:3.4.11.1] | (RefSeq) leucyl aminopeptidase	Glutathione metabolism (ko00480)	[R]	General function prediction only	Cyclin	Cyclin-U1-1 OS=Arabidopsis thaliana OX=3702 GN=CYCU1-1 PE=1 SV=1	D	Cell cycle control, cell division, chromosome partitioning	PREDICTED: cyclin-U1-1 [Beta vulgaris subsp. vulgaris]
IMABv09g022786	900	870	770	122	241	161	13.8554	12.936	13.0641	2.11424	3.58738	2.30959	7.36319e-11	-2.05421	down	--	--	Molecular Function: RNA binding (GO:0003723);; Cellular Component: cellular_component (GO:0005575);; Cellular Component: intracellular (GO:0005622);; Cellular Component: cell (GO:0005623);; Cellular Component: nucleus (GO:0005634);; Cellular Component: cytoplasm (GO:0005737);; Cellular Component: organelle (GO:0043226);; Cellular Component: membrane-bounded organelle (GO:0043227);; Cellular Compo…	--	--	[J]	Translation, ribosomal structure and biogenesis	Pumilio-family RNA binding repeat	Pumilio homolog 12 OS=Arabidopsis thaliana OX=3702 GN=APUM12 PE=2 SV=2	J	Translation, ribosomal structure and biogenesis	hypothetical protein BVRB_9g223540 [Beta vulgaris subsp. vulgaris]
IMABv02g030661	824	1046	780	1523	1824	1703	17.2366	21.1214	17.976	35.9789	36.9781	33.2358	6.01235e-09	1.03832	up	[T]	Signal transduction mechanisms	Molecular Function: protein tyrosine/serine/threonine phosphatase activity (GO:0008138);;	K14165|5.3e-18|cme:CYME_CMT465C|K14165 atypical dual specificity phosphatase [EC:3.1.3.16 3.1.3.48] | (RefSeq) similar to dual-specificity phosphatase laforin	--	[V]	Defense mechanisms	Dual specificity phosphatase, catalytic domain	Phosphoglucan phosphatase LSF2, chloroplastic OS=Arabidopsis thaliana OX=3702 GN=LSF2 PE=1 SV=1	V	Defense mechanisms	PREDICTED: phosphoglucan phosphatase LSF2, chloroplastic [Beta vulgaris subsp. vulgaris]
IMABv08g027190	612	814	569	1318	1604	2440	15.0891	19.3954	15.4702	36.7115	38.3496	56.1802	7.7782e-09	1.47688	up	[E]	Amino acid transport and metabolism	Biological Process: cellular amino acid metabolic process (GO:0006520);; Molecular Function: carboxy-lyase activity (GO:0016831);; Molecular Function: pyridoxal phosphate binding (GO:0030170);;	K01593|7.9e-160|bvg:104900602|K01593 aromatic-L-amino-acid/L-tryptophan decarboxylase [EC:4.1.1.28 4.1.1.105] | (RefSeq) aromatic-L-amino-acid decarboxylase	Tyrosine metabolism (ko00350);; Phenylalanine metabolism (ko00360);; Tryptophan metabolism (ko00380);; Isoquinoline alkaloid biosynthesis (ko00950);; Betalain biosynthesis (ko00965)	[E]	Amino acid transport and metabolism	Pyridoxal-dependent decarboxylase conserved domain	Tryptophan decarboxylase TDC2 OS=Camptotheca acuminata OX=16922 GN=TDC2 PE=1 SV=1	E	Amino acid transport and metabolism	PREDICTED: aromatic-L-amino-acid decarboxylase [Beta vulgaris subsp. vulgaris]
IMABv01g023893	238	347	237	424	619	514	3.24651	4.56484	3.56594	6.53007	8.18433	6.53754	0.000824313	1.00594	up	[C]	Energy production and conversion	Molecular Function: D-arabinono-1,4-lactone oxidase activity (GO:0003885);; Cellular Component: membrane (GO:0016020);; Molecular Function: FAD binding (GO:0071949);;	K00103|5.9e-268|bvg:104903969|K00103 L-gulonolactone oxidase [EC:1.1.3.8] | (RefSeq) probable L-gulonolactone oxidase 4	Ascorbate and aldarate metabolism (ko00053)	[V]	Defense mechanisms	FAD binding domain	Probable L-gulonolactone oxidase 6 OS=Arabidopsis thaliana OX=3702 GN=GULLO6 PE=3 SV=1	V	Defense mechanisms	PREDICTED: probable L-gulonolactone oxidase 4 [Beta vulgaris subsp. vulgaris]
IMABv01g026891	68	30	18	167	90	165	1.03833	0.438257	0.296375	2.9023	1.3366	2.36396	0.00996178	1.64795	up	[QV]	Secondary metabolites biosynthesis, transport and catabolism;; Defense mechanisms	Molecular Function: monooxygenase activity (GO:0004497);; Molecular Function: iron ion binding (GO:0005506);; Cellular Component: integral component of membrane (GO:0016021);; Molecular Function: oxidoreductase activity, acting on paired donors, with incorporation or reduction of molecular oxygen (GO:0016705);; Molecular Function: heme binding (GO:0020037);;	K13260|5.9e-128|qsu:112025873|K13260 isoflavone/4'-methoxyisoflavone 2'-hydroxylase [EC:1.14.14.90 1.14.14.89] | (RefSeq) cytochrome P450 81E8-like isoform X1	Isoflavonoid biosynthesis (ko00943)	[Q]	Secondary metabolites biosynthesis, transport and catabolism	Cytochrome P450	Cytochrome P450 81Q32 OS=Catharanthus roseus OX=4058 GN=CYP81Q32 PE=2 SV=1	Q	Secondary metabolites biosynthesis, transport and catabolism	hypothetical protein BVRB_1g015280 [Beta vulgaris subsp. vulgaris]
IMABv06g019384	7743	8516	6658	2422	2703	3333	97.674	103.762	92.6218	34.5024	33.0475	39.2138	1.16563e-35	-1.31881	down	--	--	Molecular Function: protein binding (GO:0005515);;	K22382|6.3e-269|bvg:104895364|K22382 WD repeat-containing protein 26 | (RefSeq) hypothetical protein	--	[S]	Function unknown	WD domain, G-beta repeat	WD repeat-containing protein 26 homolog OS=Arabidopsis thaliana OX=3702 GN=WDR26 PE=1 SV=1	--	--	PREDICTED: uncharacterized WD repeat-containing protein C343.04c [Beta vulgaris subsp. vulgaris]
IMABv03g008889	696	382	534	78	43	119	15.615	8.2727	13.2318	1.96736	0.934253	2.48679	1.43537e-07	-2.38808	down	--	--	Molecular Function: nucleic acid binding (GO:0003676);;	K11593|7.8e-164|bvg:104889669|K11593 eukaryotic translation initiation factor 2C | (RefSeq) protein argonaute 4	--	[J]	Translation, ribosomal structure and biogenesis	Piwi domain	Protein argonaute 4A OS=Oryza sativa subsp. japonica OX=39947 GN=AGO4A PE=2 SV=1	J	Translation, ribosomal structure and biogenesis	PREDICTED: protein argonaute 4 [Beta vulgaris subsp. vulgaris]
IMABv01g024047	5428	5426	4925	9038	9547	10670	87.5826	84.5745	87.6477	164.698	149.314	160.624	1.29397e-98	1.00572	up	--	--	Cellular Component: endoplasmic reticulum membrane (GO:0005789);; Cellular Component: integral component of membrane (GO:0016021);;	K20721|1.0e-69|lang:109354617|K20721 reticulon-1 | (RefSeq) reticulon-like protein B1	--	[U]	Intracellular trafficking, secretion, and vesicular transport	Reticulon	Reticulon-like protein B1 OS=Arabidopsis thaliana OX=3702 GN=RTNLB1 PE=1 SV=1	U	Intracellular trafficking, secretion, and vesicular transport	PREDICTED: reticulon-like protein B4 [Beta vulgaris subsp. vulgaris]
IMABv05g004412	439	587	452	205	152	186	10.2249	13.2128	11.6233	5.38873	3.4253	4.04571	3.76598e-06	-1.27283	down	--	--	Cellular Component: plasma membrane (GO:0005886);; Biological Process: carbohydrate transport (GO:0008643);; Cellular Component: integral component of membrane (GO:0016021);;	K15382|3.1e-145|bvg:104908211|K15382 solute carrier family 50 (sugar transporter) | (RefSeq) bidirectional sugar transporter SWEET7	--	[R]	General function prediction only	Sugar efflux transporter for intercellular exchange	Bidirectional sugar transporter SWEET7 OS=Arabidopsis thaliana OX=3702 GN=SWEET7 PE=1 SV=1	U	Intracellular trafficking, secretion, and vesicular transport	PREDICTED: bidirectional sugar transporter SWEET7 [Beta vulgaris subsp. vulgaris]
IMABv06g016990	503	1028	329	5	29	17	13.9345	27.5036	10.0354	0.134852	0.778199	0.430685	6.67085e-11	-3.9381	down	--	--	--	--	--	--	--	--	--	S	Function unknown	PREDICTED: cysteine-rich and transmembrane domain-containing protein A [Beta vulgaris subsp. vulgaris]
IMABv05g003724	47	1317	728	0	0	0	1.78588	48.5633	30.6294	0	0	0	8.33874e-06	-3.42062	down	--	--	Cellular Component: chloroplast (GO:0009507);;	K17290|4.2e-10|apro:F751_3177|K17290 oxidoreductase [EC:1.1.1.-] | (RefSeq) Oxidoreductase HTATIP2	--	--	--	Chlorophyll A-B binding protein	Early light-induced protein 2, chloroplastic OS=Arabidopsis thaliana OX=3702 GN=ELIP2 PE=1 SV=1	S	Function unknown	PREDICTED: early light-induced protein 2, chloroplastic isoform X3 [Beta vulgaris subsp. vulgaris]
IMABv03g012002	20608	21484	20878	4661	4288	5367	163.585	164.728	182.784	41.7805	32.9873	39.743	1.98621e-79	-2.01175	down	[MDT]	Cell wall/membrane/envelope biogenesis;; Cell cycle control, cell division, chromosome partitioning;; Signal transduction mechanisms	Molecular Function: ATP binding (GO:0005524);;	K03231|3.9e-124|mtr:MTR_1g101870|K03231 elongation factor 1-alpha | (RefSeq) elongation factor 1-alpha	RNA transport (ko03013)	[O]	Posttranslational modification, protein turnover, chaperones	ATPase family associated with various cellular activities (AAA)	ATPase family AAA domain-containing protein FIGL1 OS=Arabidopsis thaliana OX=3702 GN=FIGL1 PE=2 SV=2	O	Posttranslational modification, protein turnover, chaperones	PREDICTED: uncharacterized protein LOC104888335 [Beta vulgaris subsp. vulgaris]
IMABv03g013384	1518	2624	1152	675	414	852	26.4781	44.2163	22.1632	13.2927	6.99752	13.853	0.00704056	-1.21935	down	--	--	Cellular Component: integral component of membrane (GO:0016021);; Molecular Function: hydrolase activity, acting on ester bonds (GO:0016788);;	--	--	--	--	GDSL-like Lipase/Acylhydrolase	GDSL esterase/GDSL酯酶lipase At5g37690 OS=Arabidopsis thaliana OX=3702 GN=At5g37690 PE=2 SV=1	S	Function unknown	hypothetical protein BVRB_7g171720 isoform A [Beta vulgaris subsp. vulgaris]
IMABv03g011074	149	113	76	368	295	457	1.49468	1.09218	0.832586	4.1618	2.86618	4.27728	2.03743e-07	1.75278	up	--	--	Molecular Function: poly(ADP-ribose) glycohydrolase activity (GO:0004649);; Biological Process: carbohydrate metabolic process (GO:0005975);;	K07759|7.6e-274|bvg:104889079|K07759 poly(ADP-ribose) glycohydrolase [EC:3.2.1.143] | (RefSeq) poly(ADP-ribose) glycohydrolase 1	--	[T]	Signal transduction mechanisms	Poly (ADP-ribose) glycohydrolase (PARG)	Poly(ADP-ribose) glycohydrolase 1 OS=Arabidopsis thaliana OX=3702 GN=PARG1 PE=1 SV=2	T	Signal transduction mechanisms	PREDICTED: poly(ADP-ribose) glycohydrolase 1 isoform X2 [Beta vulgaris subsp. vulgaris]
IMABv05g001866	1453	1044	1300	415	363	459	60.743	42.1256	59.9415	19.5533	14.676	17.8744	5.80392e-11	-1.46931	down	--	--	Cellular Component: nucleus (GO:0005634);; Cellular Component: cytosol (GO:0005829);;	K15901|6.4e-43|bvg:104908260|K15901 EKC/KEOPS complex subunit CGI121/TPRKB | (RefSeq) EKC/KEOPS complex subunit Tprkb	--	--	--	Kinase binding protein CGI-121	--	K	Transcription	PREDICTED: EKC/KEOPS complex subunit Tprkb [Beta vulgaris subsp. vulgaris]
IMABv04g008136	525	489	689	137	179	174	13.6732	12.3227	19.804	4.00952	4.50164	4.22003	1.26298e-08	-1.63101	down	--	--	--	--	--	--	--	--	--	--	--	PREDICTED: uncharacterized protein LOC104890408 [Beta vulgaris subsp. vulgaris]
IMABv06g016813	617	1209	828	1552	2194	1815	29.2137	55.3065	43.2401	83.0592	100.739	80.2428	0.00164333	1.12716	up	--	--	--	--	--	--	--	--	--	--	--	hypothetical protein BVRB_6g153740 [Beta vulgaris subsp. vulgaris]
IMABv06g017718	318	393	547	105	155	187	5.6101	6.70708	10.6618	2.09418	2.64305	3.0733	0.000929247	-1.31887	down	--	--	Cellular Component: integral component of membrane (GO:0016021);;	--	--	--	--	--	--	S	Function unknown	PREDICTED: uncharacterized protein LOC104897155 [Beta vulgaris subsp. vulgaris]
IMABv08g027257	1281	956	1275	492	361	557	24.6125	17.7307	27.0085	10.6779	6.70843	9.97531	4.82274e-05	-1.16686	down	--	--	Molecular Function: ATP transmembrane transporter activity (GO:0005347);; Cellular Component: cellular_component (GO:0005575);; Cellular Component: intracellular (GO:0005622);; Cellular Component: cell (GO:0005623);; Cellular Component: cytoplasm (GO:0005737);; Cellular Component: mitochondrion (GO:0005739);; Cellular Component: mitochondrial envelope (GO:0005740);; Cellular Component: mitochondr…	K05863|1.5e-176|bvg:104900661|K05863 solute carrier family 25 (mitochondrial adenine nucleotide translocator), member 4/5/6/31 | (RefSeq) ADP,ATP carrier protein 1, mitochondrial	--	[C]	Energy production and conversion	Mitochondrial carrier protein	ADP,ATP carrier protein 2, mitochondrial OS=Arabidopsis thaliana OX=3702 GN=AAC2 PE=1 SV=2	C	Energy production and conversion	PREDICTED: ADP,ATP carrier protein 1, mitochondrial isoform X1 [Beta vulgaris subsp. vulgaris]
Beta_vulgaris_newGene_218	1568	2922	1639	0	0	0	33.204	59.768	38.2722	0	0	0	2.32778e-65	-8.94222	down	--	--	Molecular Function: sulfotransferase activity (GO:0008146);;	K22312|1.0e-71|bvg:104885061|K22312 hydroxyjasmonate sulfotransferase [EC:2.8.2.39] | (RefSeq) flavonol sulfotransferase-like	--	[R]	General function prediction only	Sulfotransferase domain	Flavonol 4'-sulfotransferase OS=Flaveria chlorifolia OX=4228 PE=1 SV=1	S	Function unknown	PREDICTED: flavonol sulfotransferase-like [Beta vulgaris subsp. vulgaris]
IMABv04g008549	4214	8204	5236	9421	13721	13945	59.0765	111.096	80.9637	149.162	186.448	182.386	0.000720187	1.12848	up	[I]	Lipid transport and metabolism	Biological Process: lipid metabolic process (GO:0006629);;	K16818|1.5e-70|cpep:111800086|K16818 phospholipase A1 [EC:3.1.1.32] | (RefSeq) phospholipase A(1) DAD1, chloroplastic	Glycerophospholipid metabolism (ko00564);; alpha-Linolenic acid metabolism (ko00592)	[I]	Lipid transport and metabolism	Lipase (class 3)	Phospholipase A1-Igamma3, chloroplastic OS=Arabidopsis thaliana OX=3702 GN=At1g51440 PE=1 SV=1	I	Lipid transport and metabolism	hypothetical protein BVRB_4g073040 [Beta vulgaris subsp. vulgaris]
IMABv05g004082	12	16	15	41	34	48	0.244106	0.333246	0.355834	0.988636	0.694046	0.969239	0.00252541	1.46673	up	--	--	--	--	--	--	--	--	--	E	Amino acid transport and metabolism	PREDICTED: uncharacterized protein LOC104889928 [Beta vulgaris subsp. vulgaris]
IMABv03g010072	537	598	413	1507	2804	2533	12.5119	13.4605	10.6184	39.6961	63.3902	55.117	3.66477e-15	2.17186	up	--	--	Molecular Function: DNA binding (GO:0003677);; Molecular Function: transcription factor activity, sequence-specific DNA binding (GO:0003700);; Cellular Component: nucleus (GO:0005634);;	K09286|1.1e-144|bvg:104884212|K09286 EREBP-like factor | (RefSeq) ethylene-responsive transcription factor RAP2-3	--	--	--	AP2 domain	Ethylene-responsive transcription factor RAP2-3 OS=Arabidopsis thaliana OX=3702 GN=RAP2-3 PE=1 SV=2	K	Transcription	PREDICTED: ethylene-responsive transcription factor RAP2-3 [Beta vulgaris subsp. vulgaris]
IMABv01g025707	606	456	305	1101	1563	1294	10.3295	7.50018	5.72933	21.1868	25.8318	20.5722	6.06971e-07	1.58935	up	--	--	Molecular Function: ubiquitin-protein transferase activity (GO:0004842);;	K10260|1.4e-13|mpp:MICPUCDRAFT_56233|K10260 F-box and WD-40 domain protein 7 | (RefSeq) WD40 repeat protein	Ubiquitin mediated proteolysis (ko04120)	--	--	U-box domain	U-box domain-containing protein 27 OS=Arabidopsis thaliana OX=3702 GN=PUB27 PE=2 SV=1	H	Coenzyme transport and metabolism	PREDICTED: U-box domain-containing protein 27 [Beta vulgaris subsp. vulgaris]
IMABv05g003549	342	287	480	803	971	1385	4.34181	3.52001	6.72328	11.5233	11.9618	16.4314	1.10989e-05	1.50653	up	[S]	Function unknown	Cellular Component: integral component of membrane (GO:0016021);; Biological Process: transmembrane transport (GO:0055085);;	K15363|5.8e-13|bna:111210893|K15363 fanconi-associated nuclease 1 [EC:3.1.21.- 3.1.4.1] | (RefSeq) fanconi-associated nuclease 1 homolog	--	--	--	OPT oligopeptide transporter protein	Metal-nicotianamine transporter YSL1 OS=Arabidopsis thaliana OX=3702 GN=YSL1 PE=2 SV=2	S	Function unknown	PREDICTED: metal-nicotianamine transporter YSL1 [Beta vulgaris subsp. vulgaris]
IMABv03g012195	2107	2176	2317	702	358	1224	12.517	12.4878	15.1843	4.70464	2.05847	6.78042	0.00529179	-1.32178	down	[T]	Signal transduction mechanisms	Molecular Function: protein kinase activity (GO:0004672);; Molecular Function: ATP binding (GO:0005524);;	K06228|0.0e+00|bvg:104888252|K06228 fused [EC:2.7.11.1] | (RefSeq) serine/threonine-protein kinase TIO	--	--	--	Protein kinase domain	Serine/threonine-protein kinase TIO OS=Arabidopsis thaliana OX=3702 GN=TIO PE=1 SV=1	T	Signal transduction mechanisms	PREDICTED: serine/threonine-protein kinase TIO [Beta vulgaris subsp. vulgaris]
IMABv08g028499	59	45	43	140	133	663	2.87657	2.09686	2.29305	7.74719	6.32824	30.4572	0.00124445	2.12787	up	--	--	Molecular Function: chitinase activity (GO:0004568);; Biological Process: carbohydrate metabolic process (GO:0005975);; Biological Process: chitin catabolic process (GO:0006032);; Molecular Function: chitin binding (GO:0008061);; Biological Process: cell wall macromolecule catabolic process (GO:0016998);;	K01183|3.3e-77|bvg:104901563|K01183 chitinase [EC:3.2.1.14] | (RefSeq) endochitinase EP3	Amino sugar and nucleotide sugar metabolism (ko00520)	[R]	General function prediction only	Chitinase class I	Endochitinase EP3 OS=Arabidopsis thaliana OX=3702 GN=EP3 PE=1 SV=1	L	Replication, recombination and repair	PREDICTED: endochitinase EP3 [Beta vulgaris subsp. vulgaris]
IMABv05g003649	129	102	58	14	22	19	2.75407	2.09623	1.37203	0.33548	0.446558	0.363296	4.82274e-05	-2.00659	down	--	--	Molecular Function: DNA binding (GO:0003677);; Molecular Function: transcription factor activity, sequence-specific DNA binding (GO:0003700);; Cellular Component: nucleus (GO:0005634);;	K09286|1.9e-157|bvg:104892557|K09286 EREBP-like factor | (RefSeq) dehydration-responsive element-binding protein 2A	--	--	--	AP2 domain	Dehydration-responsive element-binding protein 2A OS=Arabidopsis thaliana OX=3702 GN=DREB2A PE=1 SV=1	K	Transcription	PREDICTED: dehydration-responsive element-binding protein 2A [Beta vulgaris subsp. vulgaris]
IMABv01g025694	7001	5817	2322	1316	1087	1923	181.167	145.418	66.2677	38.4377	27.2543	46.4131	0.000787045	-1.53364	down	--	--	--	--	--	--	--	--	--	--	--	hypothetical protein BVRB_1g011250 [Beta vulgaris subsp. vulgaris]
IMABv09g022857	153	124	105	308	209	532	5.73414	4.48355	4.34075	13.0932	7.61353	18.6815	0.000839156	1.43105	up	[S]	Function unknown	Cellular Component: extracellular region (GO:0005576);;	K13449|1.8e-75|bvg:104904828|K13449 pathogenesis-related protein 1 | (RefSeq) pathogenesis-related protein PR-1 type	MAPK signaling pathway - plant (ko04016);; Plant hormone signal transduction (ko04075);; Plant-pathogen interaction (ko04626)	[S]	Function unknown	Cysteine-rich secretory protein family	Pathogenesis-related protein 1A OS=Nicotiana tabacum OX=4097 PE=1 SV=1	L	Replication, recombination and repair	PREDICTED: pathogenesis-related protein PR-1 type [Beta vulgaris subsp. vulgaris]
IMABv03g010007	132	715	621	84	82	93	1.17332	6.15786	6.10932	0.843392	0.702267	0.770685	0.00312026	-1.92459	down	[L]	Replication, recombination and repair	Molecular Function: nucleic acid binding (GO:0003676);; Molecular Function: helicase activity (GO:0004386);; Molecular Function: ATP binding (GO:0005524);;	K14805|1.5e-307|bvg:104906840|K14805 ATP-dependent RNA helicase DDX24/MAK5 [EC:3.6.4.13] | (RefSeq) DEAD-box ATP-dependent RNA helicase 13	--	[A]	RNA processing and modification	DEAD/DEAH box helicase	DEAD-box ATP-dependent RNA helicase 13 OS=Arabidopsis thaliana OX=3702 GN=RH13 PE=2 SV=3	A	RNA processing and modification	PREDICTED: DEAD-box ATP-dependent RNA helicase 13 [Beta vulgaris subsp. vulgaris]
IMABv05g004409	1189	54	3126	23	21	33	45.9274	1.99426	133.232	0.998024	0.756664	1.17401	5.31383e-05	-3.09966	down	--	--	Cellular Component: nucleosome (GO:0000786);; Molecular Function: DNA binding (GO:0003677);; Cellular Component: nucleus (GO:0005634);; Biological Process: nucleosome assembly (GO:0006334);; Cellular Component: host cell nucleus (GO:0042025);; Molecular Function: protein heterodimerization activity (GO:0046982);;	K11254|7.1e-50|adu:107458448|K11254 histone H4 | (RefSeq) histone H4	--	[B]	Chromatin structure and dynamics	Centromere kinetochore component CENP-T histone fold	Histone H4 variant TH011 OS=Triticum aestivum OX=4565 PE=3 SV=2	B	Chromatin structure and dynamics	PREDICTED: uncharacterized protein LOC107825453 [Nicotiana tabacum]
IMABv01g023947	146	37	132	7	13	6	2.06528	0.495561	2.05356	0.102955	0.168481	0.076663	0.000170393	-2.57307	down	--	--	Cellular Component: integral component of membrane (GO:0016021);;	K14771|7.5e-45|smo:SELMODRAFT_446968|K14771 U3 small nucleolar RNA-associated protein 19 | (RefSeq) hypothetical protein	--	--	--	Ring finger domain	Probable F-box protein At3g61730 OS=Arabidopsis thaliana OX=3702 GN=RMF PE=1 SV=2	S	Function unknown	hypothetical protein F0562_014987 [Nyssa sinensis]
IMABv06g019549	5570	8700	3525	2178	1821	2442	139.761	210.858	97.536	61.7137	44.2787	57.1453	0.000880987	-1.25388	down	[O]	Posttranslational modification, protein turnover, chaperones	Molecular Function: serine-type endopeptidase activity (GO:0004252);;	K15333|1.5e-18|nsy:104224633|K15333 tRNA guanosine-2'-O-methyltransferase [EC:2.1.1.34] | (RefSeq) uncharacterized protein LOC104224633	--	--	--	Subtilase family	Subtilisin-like protease SBT2.1 OS=Arabidopsis thaliana OX=3702 GN=SBT2.1 PE=2 SV=1	O	Posttranslational modification, protein turnover, chaperones	PREDICTED: subtilisin-like protease SBT2.3 [Beta vulgaris subsp. vulgaris]
IMABv01g025393	1773	1898	2353	9787	13104	15454	35.6175	36.8443	52.1532	222.128	255.252	289.758	1.55848e-34	2.69383	up	--	--	Molecular Function: DNA binding (GO:0003677);; Molecular Function: transcription factor activity, sequence-specific DNA binding (GO:0003700);; Cellular Component: nucleus (GO:0005634);;	K09286|1.1e-176|bvg:104892628|K09286 EREBP-like factor | (RefSeq) ethylene-responsive transcription factor RAP2-4	--	--	--	AP2 domain	Ethylene-responsive transcription factor RAP2-4 OS=Arabidopsis thaliana OX=3702 GN=RAP2-4 PE=1 SV=1	K	Transcription	PREDICTED: ethylene-responsive transcription factor RAP2-4 [Beta vulgaris subsp. vulgaris]
IMABv01g026963	1948	1967	1747	815	762	932	31.1835	30.4199	30.8463	14.7248	11.8269	13.912	1.55255e-26	-1.05225	down	[EH]	Amino acid transport and metabolism;; Coenzyme transport and metabolism	Biological Process: branched-chain amino acid biosynthetic process (GO:0009082);; Molecular Function: L-leucine transaminase activity (GO:0052654);; Molecular Function: L-valine transaminase activity (GO:0052655);; Molecular Function: L-isoleucine transaminase activity (GO:0052656);;	K00826|8.6e-190|bvg:104901595|K00826 branched-chain amino acid aminotransferase [EC:2.6.1.42] | (RefSeq) branched-chain-amino-acid aminotransferase 2, chloroplastic	Cysteine and methionine metabolism (ko00270);; Valine, leucine and isoleucine degradation (ko00280);; Valine, leucine and isoleucine biosynthesis (ko00290);; Pantothenate and CoA biosynthesis (ko00770);; Glucosinolate biosynthesis (ko00966);; 2-Oxocarboxylic acid metabolism (ko01210);; Biosynthesis of amino acids (ko01230)	[E]	Amino acid transport and metabolism	Amino-transferase class IV	Branched-chain-amino-acid aminotransferase 2, chloroplastic OS=Arabidopsis thaliana OX=3702 GN=BCAT2 PE=1 SV=1	E	Amino acid transport and metabolism	PREDICTED: branched-chain-amino-acid aminotransferase 2, chloroplastic [Beta vulgaris subsp. vulgaris]
IMABv02g031079	255	328	43	784	923	1215	4.6554	5.7912	0.850651	16.2013	16.3686	20.7435	0.00418516	1.88641	up	[E]	Amino acid transport and metabolism	Molecular Function: serine-type carboxypeptidase activity (GO:0004185);;	K16297|4.5e-230|bvg:104886819|K16297 serine carboxypeptidase-like clade II [EC:3.4.16.-] | (RefSeq) serine carboxypeptidase-like 27	--	[OE]	Posttranslational modification, protein turnover, chaperones;; Amino acid transport and metabolism	Serine carboxypeptidase	Serine carboxypeptidase-like 27 OS=Arabidopsis thaliana OX=3702 GN=SCPL27 PE=2 SV=1	O	Posttranslational modification, protein turnover, chaperones	PREDICTED: serine carboxypeptidase-like 27 [Beta vulgaris subsp. vulgaris]
IMABv08g029745	507	557	502	35	40	53	5.98909	6.36069	6.53796	0.454593	0.456649	0.584095	3.21499e-63	-3.42803	down	[H]	Coenzyme transport and metabolism	Molecular Function: transaminase activity (GO:0008483);; Molecular Function: pyridoxal phosphate binding (GO:0030170);;	K19562|0.0e+00|bvg:104902421|K19562 bifunctional dethiobiotin synthetase / adenosylmethionine---8-amino-7-oxononanoate aminotransferase [EC:6.3.3.3 2.6.1.62] | (RefSeq) bifunctional dethiobiotin synthetase/7,8-diamino-pelargonic acid aminotransferase, mitochondrial	Biotin metabolism (ko00780)	[E]	Amino acid transport and metabolism	AAA domain	Bifunctional dethiobiotin synthetase/7,8-diamino-pelargonic acid aminotransferase, mitochondrial OS=Arabidopsis thaliana OX=3702 GN=BIO3-BIO1 PE=1 SV=1	E	Amino acid transport and metabolism	PREDICTED: bifunctional dethiobiotin synthetase/7,8-diamino-pelargonic acid aminotransferase, mitochondrial [Beta vulgaris subsp. vulgaris]
IMABv09g020608	72	46	75	1436	1770	1931	1.33561	0.807666	1.52887	30.1137	31.8664	33.4676	2.62665e-77	4.6738	up	--	--	Cellular Component: endoplasmic reticulum membrane (GO:0005789);; Cellular Component: Golgi apparatus (GO:0005794);; Cellular Component: integral component of membrane (GO:0016021);; Cellular Component: COPII-coated ER to Golgi transport vesicle (GO:0030134);;	K20347|4.3e-71|zma:100194123|K20347 p24 family protein beta-1 | (RefSeq) Transmembrane emp24 domain-containing protein p24beta2 precursor	--	[U]	Intracellular trafficking, secretion, and vesicular transport	emp24/gp25L/p24 family/GOLD	Transmembrane emp24 domain-containing protein p24beta2 OS=Arabidopsis thaliana OX=3702 GN=At3g07680 PE=1 SV=1	U	Intracellular trafficking, secretion, and vesicular transport	PREDICTED: transmembrane emp24 domain-containing protein p24beta2 [Beta vulgaris subsp. vulgaris]
IMABv01g025399	188	231	257	909	1012	1192	3.06743	3.62802	4.6125	16.7539	16.0051	18.1504	1.85538e-27	2.25577	up	[G]	Carbohydrate transport and metabolism	Molecular Function: phosphoglycerate mutase activity (GO:0004619);; Biological Process: glycolytic process (GO:0006096);;	K01834|1.4e-190|bvg:104892681|K01834 2,3-bisphosphoglycerate-dependent phosphoglycerate mutase [EC:5.4.2.11] | (RefSeq) 2,3-bisphosphoglycerate-dependent phosphoglycerate mutase	Glycolysis / Gluconeogenesis (ko00010);; Glycine, serine and threonine metabolism (ko00260);; Carbon metabolism (ko01200);; Biosynthesis of amino acids (ko01230)	[G]	Carbohydrate transport and metabolism	Histidine phosphatase superfamily (branch 1)	2,3-bisphosphoglycerate-dependent phosphoglycerate mutase 1 OS=Arabidopsis thaliana OX=3702 GN=gpmA1 PE=2 SV=1	G	Carbohydrate transport and metabolism	PREDICTED: uncharacterized protein LOC104892681 [Beta vulgaris subsp. vulgaris]
IMABv06g019032	2713	2812	2143	809	635	1015	35.737	35.7741	31.1263	12.0314	8.10781	12.4698	1.63115e-13	-1.49623	down	--	--	Cellular Component: endoplasmic reticulum (GO:0005783);; Cellular Component: integral component of membrane (GO:0016021);; Molecular Function: ubiquitin protein ligase binding (GO:0031625);;	K23341|1.0e-182|bvg:104895793|K23341 erlin | (RefSeq) erlin-1	--	[R]	General function prediction only	SPFH domain / Band 7 family	--	J	Translation, ribosomal structure and biogenesis	PREDICTED: erlin-1 [Beta vulgaris subsp. vulgaris]
IMABv08g028813	443	432	424	118	74	103	12.7472	12.0036	13.4487	3.83734	2.06391	2.74562	9.66205e-12	-1.93553	down	--	--	--	K12620|1.5e-50|bvg:104884566|K12620 U6 snRNA-associated Sm-like protein LSm1 | (RefSeq) sm-like protein LSM1B	RNA degradation (ko03018)	[A]	RNA processing and modification	LSM domain	Sm-like protein LSM1B OS=Arabidopsis thaliana OX=3702 GN=LSM1B PE=1 SV=1	A	RNA processing and modification	PREDICTED: sm-like protein LSM1B isoform X2 [Beta vulgaris subsp. vulgaris]
IMABv07g016005	186	363	366	8887	658	4648	4.97866	9.37796	10.7942	268.724	17.0536	116.108	3.4691e-05	2.90031	up	[Q]	Secondary metabolites biosynthesis, transport and catabolism	Molecular Function: catalytic activity (GO:0003824);;	K01557|2.9e-122|bvg:104908658|K01557 acylpyruvate hydrolase [EC:3.7.1.5] | (RefSeq) acylpyruvase FAHD1, mitochondrial	Tyrosine metabolism (ko00350)	[R]	General function prediction only	Fumarylacetoacetate (FAA) hydrolase family	Probable acylpyruvase FAHD1, mitochondrial OS=Arabidopsis thaliana OX=3702 GN=FAHD1 PE=1 SV=1	Q	Secondary metabolites biosynthesis, transport and catabolism	PREDICTED: acylpyruvase FAHD1, mitochondrial [Beta vulgaris subsp. vulgaris]
IMABv03g009551	901	1100	537	257	282	372	18.1291	21.3809	11.9166	5.83774	5.49744	6.97645	6.59656e-05	-1.29645	down	--	--	Molecular Function: transcription factor activity, sequence-specific DNA binding (GO:0003700);; Biological Process: transcription, DNA-templated (GO:0006351);; Molecular Function: sequence-specific DNA binding (GO:0043565);;	K14431|1.0e-129|bvg:104889231|K14431 transcription factor TGA | (RefSeq) transcription factor TGA2.1	Plant hormone signal transduction (ko04075)	--	--	Seed dormancy control	bZIP transcription factor TGA10 OS=Nicotiana tabacum OX=4097 GN=TGA10 PE=1 SV=1	K	Transcription	PREDICTED: transcription factor TGA2.1 [Beta vulgaris subsp. vulgaris]
IMABv06g018540	68	104	76	402	458	385	1.64092	2.42405	2.02584	10.9906	10.7384	8.69285	8.41635e-17	2.35835	up	[Q]	Secondary metabolites biosynthesis, transport and catabolism	Molecular Function: oxidoreductase activity (GO:0016491);; Molecular Function: metal ion binding (GO:0046872);; Biological Process: oxidation-reduction process (GO:0055114);;	K05658|2.9e-40|cpep:111781709|K05658 ATP-binding cassette, subfamily B (MDR/TAP), member 1 [EC:7.6.2.2] | (RefSeq) uncharacterized protein LOC111781709	ABC transporters (ko02010)	[QR]	Secondary metabolites biosynthesis, transport and catabolism;; General function prediction only	2OG-Fe(II) oxygenase superfamily	Codeine O-demethylase OS=Papaver somniferum OX=3469 GN=CODM PE=1 SV=1	Q	Secondary metabolites biosynthesis, transport and catabolism	probable 2-oxoglutarate-dependent dioxygenase ANS [Spinacia oleracea]
IMABv01g024220	1500	1167	1288	207	673	294	22.1738	16.6505	20.9856	3.44965	9.63013	4.04267	0.00723377	-1.44	down	--	--	Molecular Function: molecular_function (GO:0003674);; Molecular Function: nucleic acid binding (GO:0003676);; Molecular Function: DNA binding (GO:0003677);; Molecular Function: transcription factor activity, sequence-specific DNA binding (GO:0003700);; Molecular Function: binding (GO:0005488);; Molecular Function: protein binding (GO:0005515);; Cellular Component: cellular_component (GO:0005575);…	K08835|7.6e-34|ppp:112289801|K08835 serine/threonine-protein kinase OSR1/STK39 [EC:2.7.11.1] | (RefSeq) serine/threonine-protein kinase 24-like	--	--	--	GAGA binding protein-like family	Protein BASIC PENTACYSTEINE6 OS=Arabidopsis thaliana OX=3702 GN=BPC6 PE=1 SV=1	S	Function unknown	PREDICTED: protein BASIC PENTACYSTEINE6 [Beta vulgaris subsp. vulgaris]
Beta_vulgaris_newGene_1603	377	296	232	82	87	133	3.40601	2.58614	2.30803	0.838261	0.762184	1.1225	4.03147e-06	-1.41403	down	--	--	Molecular Function: molecular_function (GO:0003674);; Molecular Function: nucleic acid binding (GO:0003676);; Molecular Function: RNA binding (GO:0003723);; Molecular Function: catalytic activity (GO:0003824);; Molecular Function: nuclease activity (GO:0004518);; Molecular Function: endonuclease activity (GO:0004519);; Molecular Function: binding (GO:0005488);; Cellular Component: cellular_compon…	K22733|8.9e-100|cit:102612526|K22733 magnesium transporter | (RefSeq) uncharacterized protein LOC102612526	--	[R]	General function prediction only	PPR repeat family	Pentatricopeptide repeat-containing protein At4g19191, mitochondrial OS=Arabidopsis thaliana OX=3702 GN=PCMP-E1 PE=2 SV=1	S	Function unknown	PREDICTED: pentatricopeptide repeat-containing protein At4g19191, mitochondrial [Beta vulgaris subsp. vulgaris]
IMABv01g025018	1153	1051	978	199	198	226	17.0208	14.3352	15.2292	3.1578	2.69944	2.9689	1.34481e-70	-2.21767	down	--	--	--	--	--	--	--	DEK C terminal domain	--	S	Function unknown	PREDICTED: glutamic acid-rich protein isoform X1 [Beta vulgaris subsp. vulgaris]
IMABv04g007068	7	7	34	110	149	124	0.28932	0.288736	1.7306	5.71493	6.64045	5.31045	0.0017507	2.23786	up	--	--	--	--	--	--	--	--	--	--	--	hypothetical protein BVRB_4g095460 [Beta vulgaris subsp. vulgaris]
IMABv01g025412	0	13	0	287	236	324	0	0.237361	0	6.27482	4.4274	5.85372	0.00753564	2.22333	up	--	--	Biological Process: formation of translation preinitiation complex (GO:0001731);; Molecular Function: translation initiation factor activity (GO:0003743);;	K15027|6.3e-174|bvg:104892785|K15027 translation initiation factor 2D | (RefSeq) eukaryotic translation initiation factor 2D	--	[J]	Translation, ribosomal structure and biogenesis	Pre-PUA-like domain	--	J	Translation, ribosomal structure and biogenesis	PREDICTED: eukaryotic translation initiation factor 2D [Beta vulgaris subsp. vulgaris]
IMABv01g023768	1178	1327	1251	494	606	575	19.0116	20.6847	22.2694	8.99684	9.47314	8.64766	1.51003e-11	-1.03793	down	[E]	Amino acid transport and metabolism	Biological Process: histidine biosynthetic process (GO:0000105);; Molecular Function: histidinol dehydrogenase activity (GO:0004399);; Molecular Function: metal ion binding (GO:0046872);; Molecular Function: NAD binding (GO:0051287);;	K00013|2.2e-249|bvg:104894930|K00013 histidinol dehydrogenase [EC:1.1.1.23] | (RefSeq) histidinol dehydrogenase, chloroplastic	Histidine metabolism (ko00340);; Biosynthesis of amino acids (ko01230)	[E]	Amino acid transport and metabolism	Histidinol dehydrogenase	Histidinol dehydrogenase, chloroplastic OS=Brassica oleracea var. capitata OX=3716 GN=HDH PE=1 SV=1	E	Amino acid transport and metabolism	PREDICTED: histidinol dehydrogenase, chloroplastic isoform X2 [Beta vulgaris subsp. vulgaris]
IMABv09g022554	182	253	172	55	91	87	1.94575	2.61211	2.03046	0.662284	0.935053	0.861315	0.000482868	-1.20658	down	[ET]	Amino acid transport and metabolism;; Signal transduction mechanisms	Molecular Function: ligand-gated ion channel activity (GO:0015276);; Cellular Component: integral component of membrane (GO:0016021);;	K05387|0.0e+00|bvg:104904071|K05387 glutamate receptor, ionotropic, plant | (RefSeq) glutamate receptor 3.2-like	--	[PET]	Inorganic ion transport and metabolism;; Amino acid transport and metabolism;; Signal transduction mechanisms	Receptor family ligand binding region	Glutamate receptor 3.1 OS=Arabidopsis thaliana OX=3702 GN=GLR3.1 PE=2 SV=3	--	--	PREDICTED: glutamate receptor 3.2-like isoform X1 [Beta vulgaris subsp. vulgaris]
IMABv04g007293	2821	2217	2906	6547	7384	5232	125.978	95.5923	143.125	330.172	319.596	217.945	4.04514e-06	1.34662	up	[IQ]	Lipid transport and metabolism;; Secondary metabolites biosynthesis, transport and catabolism	Biological Process: fatty acid biosynthetic process (GO:0006633);;	K03955|5.6e-07|peq:110018295|K03955 NADH dehydrogenase (ubiquinone) 1 alpha/beta subcomplex 1, acyl-carrier protein | (RefSeq) acyl carrier protein 2, mitochondrial	Oxidative phosphorylation (ko00190)	[CIQ]	Energy production and conversion;; Lipid transport and metabolism;; Secondary metabolites biosynthesis, transport and catabolism	Phosphopantetheine attachment site	Acyl carrier protein 2, chloroplastic OS=Spinacia oleracea OX=3562 GN=ACL1.2 PE=1 SV=1	--	--	PREDICTED: acyl carrier protein 2, chloroplastic [Beta vulgaris subsp. vulgaris]
IMABv03g012128	567	665	496	179	199	191	18.993	21.5036	18.3032	6.76884	6.44203	5.95802	3.5682e-15	-1.45399	down	[G]	Carbohydrate transport and metabolism	Biological Process: inositol phosphate dephosphorylation (GO:0046855);;	K17506|4.3e-29|bvg:104888278|K17506 protein phosphatase 1L [EC:3.1.3.16] | (RefSeq) probable protein phosphatase 2C 55	--	[G]	Carbohydrate transport and metabolism	--	Bifunctional phosphatase IMPL2, chloroplastic OS=Arabidopsis thaliana OX=3702 GN=HISN7 PE=1 SV=1	T	Signal transduction mechanisms	PREDICTED: probable protein phosphatase 2C 55 [Beta vulgaris subsp. vulgaris]
IMABv04g005933	167	164	150	175	995	1741	2.26408	2.1496	2.24576	2.67342	13.1004	22.0608	0.00221303	2.05868	up	[H]	Coenzyme transport and metabolism	Molecular Function: uroporphyrinogen decarboxylase activity (GO:0004853);; Biological Process: protoporphyrinogen IX biosynthetic process (GO:0006782);;	K01599|1.5e-207|bvg:104891390|K01599 uroporphyrinogen decarboxylase [EC:4.1.1.37] | (RefSeq) uroporphyrinogen decarboxylase 1, chloroplastic	Porphyrin and chlorophyll metabolism (ko00860)	[H]	Coenzyme transport and metabolism	Uroporphyrinogen decarboxylase (URO-D)	Uroporphyrinogen decarboxylase 1, chloroplastic OS=Arabidopsis thaliana OX=3702 GN=HEME1 PE=2 SV=2	H	Coenzyme transport and metabolism	PREDICTED: uroporphyrinogen decarboxylase 1, chloroplastic isoform X1 [Beta vulgaris subsp. vulgaris]
IMABv09g021940	791	643	404	228	53	94	14.3281	11.2585	8.0636	4.65039	0.916381	1.57807	0.00855222	-1.71284	down	--	--	Cellular Component: integral component of membrane (GO:0016021);;	--	--	[U]	Intracellular trafficking, secretion, and vesicular transport	TLC domain	LAG1 longevity assurance homolog 2 OS=Arabidopsis thaliana OX=3702 GN=LAG2 PE=1 SV=1	U	Intracellular trafficking, secretion, and vesicular transport	PREDICTED: LAG1 longevity assurance homolog 2 [Beta vulgaris subsp. vulgaris]
Beta_vulgaris_newGene_8938	683	540	746	188	53	165	11.5575	8.75722	13.9897	4.02147	0.955841	2.14894	0.000720187	-1.86535	down	--	--	Molecular Function: DNA binding (GO:0003677);; Cellular Component: nucleus (GO:0005634);;	--	--	--	--	B3 DNA binding domain	--	--	--	hypothetical protein BVRB_013540 [Beta vulgaris subsp. vulgaris]
IMABv06g019684	447	572	328	836	991	1078	15.2022	18.7926	12.2894	32.129	32.6921	34.2463	6.99682e-07	1.19954	up	--	--	Cellular Component: integral component of membrane (GO:0016021);;	--	--	--	--	Conserved in the green lineage and diatoms 27	Protein CONSERVED IN THE GREEN LINEAGE AND DIATOMS 27, chloroplastic OS=Arabidopsis thaliana OX=3702 GN=CGLD27 PE=2 SV=1	S	Function unknown	PREDICTED: uncharacterized protein ycf36 [Beta vulgaris subsp. vulgaris]
IMABv03g009646	63	108	67	0	5	0	1.02524	1.71554	1.2096	0	0.064212	0	0.00169414	-2.5386	down	--	--	--	K03143|1.4e-31|egu:105041337|K03143 transcription initiation factor TFIIH subunit 3 | (RefSeq) RNA polymerase II transcription factor B subunit 4	Basal transcription factors (ko03022);; Nucleotide excision repair (ko03420)	--	--	--	--	--	--	PREDICTED: uncharacterized protein LOC104891108 [Beta vulgaris subsp. vulgaris]
IMABv08g029340	2337	1736	926	3302	2684	5260	21.3958	9.807	5.97078	21.8594	15.558	29.0751	0.00633806	1.18805	up	[T]	Signal transduction mechanisms	Molecular Function: ATP binding (GO:0005524);; Cellular Component: integral component of membrane (GO:0016021);; Molecular Function: ATPase activity (GO:0016887);;	K08712|5.9e-123|gsl:Gasu_29800|K08712 ATP-binding cassette, subfamily G (WHITE), member 2, SNQ2 | (RefSeq) ABC transporter, ATP-binding protein	ABC transporters (ko02010)	[Q]	Secondary metabolites biosynthesis, transport and catabolism	ABC-2 type transporter	ABC transporter G family member 32 OS=Arabidopsis thaliana OX=3702 GN=ABCG32 PE=1 SV=1	Q	Secondary metabolites biosynthesis, transport and catabolism	PREDICTED: ABC transporter G family member 32 isoform X1 [Beta vulgaris subsp. vulgaris]
IMABv09g022612	3633	3072	3446	1005	1369	1261	21.3702	17.452	22.3603	6.67471	7.80165	6.91939	5.61039e-14	-1.34879	down	[M]	Cell wall/membrane/envelope biogenesis	Molecular Function: magnesium ion binding (GO:0000287);; Molecular Function: terpene synthase activity (GO:0010333);;	K04121|0.0e+00|bvg:104904107|K04121 ent-kaurene synthase [EC:4.2.3.19] | (RefSeq) tetraketide alpha-pyrone reductase 1	Diterpenoid biosynthesis (ko00904)	--	--	Terpene synthase family, metal binding domain	Ent-kaur-16-ene synthase, chloroplastic OS=Salvia miltiorrhiza OX=226208 GN=KS PE=1 SV=1	S	Function unknown	PREDICTED: ent-kaur-16-ene synthase, chloroplastic isoform X1 [Beta vulgaris subsp. vulgaris]
IMABv08g029690	273	261	324	106	94	159	6.11911	5.65631	8.01789	2.68927	2.03506	3.32362	0.000421678	-1.11643	down	--	--	Molecular Function: molecular_function (GO:0003674);; Molecular Function: nucleic acid binding (GO:0003676);; Molecular Function: RNA binding (GO:0003723);; Molecular Function: catalytic activity (GO:0003824);; Molecular Function: nuclease activity (GO:0004518);; Molecular Function: endonuclease activity (GO:0004519);; Molecular Function: binding (GO:0005488);; Cellular Component: cellular_compon…	--	--	[R]	General function prediction only	PPR repeat family	Pentatricopeptide repeat-containing protein At1g80550, mitochondrial OS=Arabidopsis thaliana OX=3702 GN=At1g80550 PE=1 SV=1	S	Function unknown	pentatricopeptide repeat-containing protein At1g80550, mitochondrial-like [Chenopodium quinoa]
Beta_vulgaris_newGene_4104	355	276	227	532	542	874	11.8255	8.89135	8.34579	20.0269	17.5157	27.2043	8.61782e-06	1.24245	up	--	--	--	K07253|3.6e-55|bvg:104892566|K07253 phenylpyruvate tautomerase [EC:5.3.2.1] | (RefSeq) macrophage migration inhibitory factor homolog	Tyrosine metabolism (ko00350);; Phenylalanine metabolism (ko00360)	[V]	Defense mechanisms	Macrophage migration inhibitory factor (MIF)	--	V	Defense mechanisms	PREDICTED: macrophage migration inhibitory factor homolog [Beta vulgaris subsp. vulgaris]
Beta_vulgaris_newGene_11121	11	10	18	44	42	63	0.120752	0.1039	0.227372	0.562184	0.464798	0.675055	0.000743373	1.77388	up	--	--	Molecular Function: DNA binding (GO:0003677);; Molecular Function: protein dimerization activity (GO:0046983);;	--	--	[L]	Replication, recombination and repair	--	Zinc finger BED domain-containing protein DAYSLEEPER OS=Arabidopsis thaliana OX=3702 GN=HAT PE=1 SV=1	L	Replication, recombination and repair	hypothetical protein BVRB_2g028530 isoform B [Beta vulgaris subsp. vulgaris]
IMABv09g022177	185	64	415	0	8	4	3.85563	1.27599	9.54852	0	0.143058	0.064977	0.000114276	-2.98848	down	--	--	Molecular Function: protein binding (GO:0005515);;	K03188|3.0e-48|dcr:108224146|K03188 urease accessory protein | (RefSeq) uncharacterized protein LOC108224146 isoform X1	--	--	--	Phloem protein 2	F-box protein At2g02240 OS=Arabidopsis thaliana OX=3702 GN=At2g02240 PE=2 SV=1	S	Function unknown	PREDICTED: putative F-box protein PP2-B12 [Beta vulgaris subsp. vulgaris]
Beta_vulgaris_newGene_9453	25	50	41	178	138	557	0.521833	1.03536	0.968836	4.31389	2.87126	11.2048	6.31546e-05	2.41433	up	[Q]	Secondary metabolites biosynthesis, transport and catabolism	Molecular Function: diacylglycerol O-acyltransferase activity (GO:0004144);; Biological Process: glycerolipid biosynthetic process (GO:0045017);;	K20098|6.1e-51|mtr:MTR_4g078460|K20098 DNA excision repair protein ERCC-6-like 2 [EC:3.6.4.-] | (RefSeq) DNA repair and recombination RAD26-like protein, putative	--	--	--	Wax ester synthase-like Acyl-CoA acyltransferase domain	--	S	Function unknown	PREDICTED: O-acyltransferase WSD1 [Beta vulgaris subsp. vulgaris]
IMABv03g012200	27	50	49	281	498	938	0.584872	1.05732	1.1682	6.96073	10.5914	19.222	8.61396e-12	3.33466	up	--	--	Biological Process: lipid metabolic process (GO:0006629);;	--	--	--	--	Lipase (class 3)	GDSL esterase/lipase At4g10955 OS=Arabidopsis thaliana OX=3702 GN=At4g10955 PE=2 SV=1	G	Carbohydrate transport and metabolism	PREDICTED: GDSL esterase/lipase At4g10955-like [Beta vulgaris subsp. vulgaris]
IMABv02g031021	488	722	67	1743	2722	2628	7.71872	11.0369	1.15954	31.1447	41.7482	38.791	0.00362119	2.0123	up	[T]	Signal transduction mechanisms	Molecular Function: protein serine/threonine kinase activity (GO:0004674);; Molecular Function: ATP binding (GO:0005524);; Biological Process: signal transduction (GO:0007165);;	K12761|2.5e-267|bvg:104886852|K12761 carbon catabolite-derepressing protein kinase [EC:2.7.11.1] | (RefSeq) CBL-interacting serine/threonine-protein kinase 4	--	[T]	Signal transduction mechanisms	Protein kinase domain	CBL-interacting serine/threonine-protein kinase 4 OS=Arabidopsis thaliana OX=3702 GN=CIPK4 PE=1 SV=1	T	Signal transduction mechanisms	PREDICTED: CBL-interacting serine/threonine-protein kinase 4 [Beta vulgaris subsp. vulgaris]
IMABv07g016206	215	97	81	24	20	18	2.76343	1.20429	1.14424	0.343109	0.248157	0.208589	0.00013791	-2.13664	down	[L]	Replication, recombination and repair	Biological Process: telomere maintenance (GO:0000723);; Molecular Function: DNA helicase activity (GO:0003678);; Molecular Function: ATP binding (GO:0005524);; Biological Process: DNA repair (GO:0006281);; Biological Process: DNA recombination (GO:0006310);;	K15255|1.1e-267|bvg:104908553|K15255 ATP-dependent DNA helicase PIF1 [EC:3.6.4.12] | (RefSeq) ATP-dependent DNA helicase PIF1	--	[D]	Cell cycle control, cell division, chromosome partitioning	PIF1-like helicase	--	L	Replication, recombination and repair	PREDICTED: ATP-dependent DNA helicase PIF1 [Beta vulgaris subsp. vulgaris]
IMABv05g000855	3053	3110	4497	6516	8668	5931	16.3872	16.1236	26.6199	39.4968	45.0924	29.6993	0.00330516	1.04725	up	[N]	Cell motility	Cellular Component: plasma membrane (GO:0005886);; Cellular Component: integral component of membrane (GO:0016021);; Molecular Function: cellulose synthase (UDP-forming) activity (GO:0016760);; Biological Process: cellulose biosynthetic process (GO:0030244);; Molecular Function: metal ion binding (GO:0046872);; Biological Process: cell wall organization (GO:0071555);;	K10999|0.0e+00|bvg:104894190|K10999 cellulose synthase A [EC:2.4.1.12] | (RefSeq) cellulose synthase A catalytic subunit 2 [UDP-forming]	--	--	--	Cellulose synthase	Cellulose synthase A catalytic subunit 2 [UDP-forming] OS=Arabidopsis thaliana OX=3702 GN=CESA2 PE=1 SV=1	G	Carbohydrate transport and metabolism	PREDICTED: cellulose synthase A catalytic subunit 2 [UDP-forming] [Beta vulgaris subsp. vulgaris]
IMABv05g004575	300	164	402	74	84	62	5.64328	2.97844	8.33225	1.56156	1.52644	1.07775	0.00139703	-1.6505	down	--	--	Molecular Function: protein serine/threonine kinase activity (GO:0004674);; Molecular Function: ATP binding (GO:0005524);; Cellular Component: integral component of membrane (GO:0016021);;	K01180|2.1e-39|cmax:111487562|K01180 endo-1,3(4)-beta-glucanase [EC:3.2.1.6] | (RefSeq) uncharacterized protein LOC111487562	--	[T]	Signal transduction mechanisms	Protein tyrosine and serine/threonine kinase	Proline-rich receptor-like protein kinase PERK3 OS=Arabidopsis thaliana OX=3702 GN=PERK3 PE=2 SV=2	T	Signal transduction mechanisms	PREDICTED: putative serine/threonine-protein kinase isoform X2 [Beta vulgaris subsp. vulgaris]
IMABv03g012316	379	334	461	859	1054	12736	8.93558	7.62226	11.9905	22.9194	24.1206	280.761	0.00176779	2.38452	up	[G]	Carbohydrate transport and metabolism	Biological Process: carbohydrate metabolic process (GO:0005975);; Biological Process: pentose-phosphate shunt (GO:0006098);; Molecular Function: 6-phosphogluconolactonase activity (GO:0017057);;	K01057|3.7e-124|cqi:110709258|K01057 6-phosphogluconolactonase [EC:3.1.1.31] | (RefSeq) probable 6-phosphogluconolactonase 4, chloroplastic	Pentose phosphate pathway (ko00030);; Carbon metabolism (ko01200)	[G]	Carbohydrate transport and metabolism	Glucosamine-6-phosphate isomerases/6-phosphogluconolactonase	Probable 6-phosphogluconolactonase 4, chloroplastic OS=Oryza sativa subsp. indica OX=39946 GN=OsI_031067 PE=3 SV=2	G	Carbohydrate transport and metabolism	hypothetical protein BVRB_3g051140 [Beta vulgaris subsp. vulgaris]
IMABv04g008484	189	191	198	331	373	537	3.41719	3.33694	3.9579	6.78058	6.55747	9.09587	1.2568e-07	1.17205	up	--	--	--	--	--	--	--	C2 domain	--	S	Function unknown	PREDICTED: uncharacterized protein LOC104890083 [Beta vulgaris subsp. vulgaris]
IMABv04g008555	1294	1396	1389	2451	3117	3587	31.1148	33.488	37.5112	66.1394	71.9214	79.2523	8.04092e-19	1.25678	up	[M]	Cell wall/membrane/envelope biogenesis	Molecular Function: catalytic activity (GO:0003824);;	K09753|1.4e-75|pper:18783603|K09753 cinnamoyl-CoA reductase [EC:1.2.1.44] | (RefSeq) cinnamoyl-CoA reductase 1	Phenylpropanoid biosynthesis (ko00940)	[V]	Defense mechanisms	NAD dependent epimerase/dehydratase family	Phenylacetaldehyde reductase OS=Rosa hybrid cultivar OX=128735 GN=PAR PE=1 SV=1	V	Defense mechanisms	PREDICTED: cinnamoyl-CoA reductase 1-like [Beta vulgaris subsp. vulgaris]
IMABv09g023605	47	41	56	0	0	0	1.96259	1.65815	2.5764	0	0	0	4.24974e-10	-4.30158	down	--	--	--	--	--	--	--	--	--	--	--	PREDICTED: uncharacterized protein LOC104898757 [Beta vulgaris subsp. vulgaris]
IMABv03g012235	1841	1437	832	539	332	329	47.0129	35.4529	23.4363	15.532	8.21603	7.82655	0.00112202	-1.4733	down	--	--	--	--	--	--	--	--	--	S	Function unknown	PREDICTED: uncharacterized protein LOC104888227 [Beta vulgaris subsp. vulgaris]
IMABv09g021670	522	642	497	0	0	0	19.7176	23.4095	20.6784	0	0	0	8.12671e-49	-7.74753	down	[O]	Posttranslational modification, protein turnover, chaperones	Molecular Function: ATP binding (GO:0005524);; Biological Process: protein folding (GO:0006457);; Molecular Function: transition metal ion binding (GO:0046914);; Biological Process: positive regulation of superoxide dismutase activity (GO:1901671);;	K04078|3.5e-24|bvg:104901645|K04078 chaperonin GroES | (RefSeq) 20 kDa chaperonin, chloroplastic	--	[O]	Posttranslational modification, protein turnover, chaperones	Chaperonin 10 Kd subunit	20 kDa chaperonin, chloroplastic OS=Spinacia oleracea OX=3562 GN=CPN21 PE=2 SV=1	O	Posttranslational modification, protein turnover, chaperones	hypothetical protein BVRB_6g145880 [Beta vulgaris subsp. vulgaris]
IMABv08g027224	2147	5163	2341	5324	6946	10521	57.4882	133.523	69.114	160.973	180.245	262.807	0.00705353	1.23056	up	--	--	Molecular Function: DNA binding (GO:0003677);; Molecular Function: transcription factor activity, sequence-specific DNA binding (GO:0003700);; Cellular Component: nucleus (GO:0005634);;	K09286|2.3e-121|bvg:104900638|K09286 EREBP-like factor | (RefSeq) ethylene-responsive transcription factor 4	--	--	--	AP2 domain	Ethylene-responsive transcription factor 9 OS=Arabidopsis thaliana OX=3702 GN=ERF9 PE=1 SV=1	K	Transcription	PREDICTED: ethylene-responsive transcription factor 4 [Beta vulgaris subsp. vulgaris]
IMABv09g021647	278	68	201	19	41	24	6.43145	1.50535	5.13679	0.478881	0.909892	0.499091	0.00193059	-2.04608	down	--	--	--	--	--	--	--	--	--	--	--	PREDICTED: putative protein TPRXL [Beta vulgaris subsp. vulgaris]
IMABv09g022065	142	55	50	328	234	248	1.7831	0.661516	0.688242	4.66033	2.84822	2.90811	0.00410173	1.61353	up	--	--	Biological Process: response to acid chemical (GO:0001101);; Molecular Function: molecular_function (GO:0003674);; Molecular Function: nucleic acid binding (GO:0003676);; Molecular Function: RNA binding (GO:0003723);; Molecular Function: catalytic activity (GO:0003824);; Molecular Function: nuclease activity (GO:0004518);; Molecular Function: endonuclease activity (GO:0004519);; Molecular Functio…	--	--	--	--	PPR repeat family	Pentatricopeptide repeat-containing protein At1g51965, mitochondrial OS=Arabidopsis thaliana OX=3702 GN=At1g51965 PE=2 SV=1	S	Function unknown	PREDICTED: pentatricopeptide repeat-containing protein At1g51965, mitochondrial [Beta vulgaris subsp. vulgaris]
IMABv01g023983	0	0	0	290	313	760	0	0	0	5.08889	4.70846	11.0167	5.69459e-31	6.8838	up	--	--	Biological Process: autophagy (GO:0006914);;	K08334|6.1e-183|bvg:104884617|K08334 beclin | (RefSeq) beclin-1-like protein	Autophagy - other (ko04136)	[T]	Signal transduction mechanisms	Apg6 coiled-coil region	Beclin-1-like protein OS=Arabidopsis thaliana OX=3702 GN=ATG6 PE=1 SV=2	T	Signal transduction mechanisms	PREDICTED: beclin-1-like protein isoform X1 [Beta vulgaris subsp. vulgaris]
IMABv06g019953	606	800	499	204	192	320	20.1997	25.7464	18.3186	7.65933	6.17537	9.94504	1.60492e-05	-1.25693	down	--	--	--	--	--	--	--	--	--	--	--	PREDICTED: uncharacterized protein LOC104895116 [Beta vulgaris subsp. vulgaris]
IMABv05g001845	121	94	126	0	0	0	2.79922	2.09769	3.20025	0	0	0	7.47532e-19	-5.5123	down	--	--	Molecular Function: monooxygenase activity (GO:0004497);; Molecular Function: iron ion binding (GO:0005506);; Molecular Function: oxidoreductase activity, acting on paired donors, with incorporation or reduction of molecular oxygen (GO:0016705);; Molecular Function: heme binding (GO:0020037);;	K23810|1.5e-63|vvi:100254114|K23810 (E)-8-carboxylinalool synthase [EC:1.14.14.-] | (RefSeq) geraniol 8-hydroxylase	Monoterpenoid biosynthesis (ko00902)	[Q]	Secondary metabolites biosynthesis, transport and catabolism	Cytochrome P450	Inactive cytochrome P450 76AD1 OS=Beta vulgaris OX=161934 GN=CYP76AD1 PE=3 SV=1	Q	Secondary metabolites biosynthesis, transport and catabolism	hypothetical protein [Beta vulgaris]
IMABv07g016309	46	68	160	255	549	303	0.619407	0.889238	2.3851	3.91223	7.21831	3.83637	0.00897137	1.70472	up	[H]	Coenzyme transport and metabolism	Molecular Function: enzyme activator activity (GO:0008047);; Molecular Function: quinolinate synthetase A activity (GO:0008987);; Biological Process: aerobic respiration (GO:0009060);; Biological Process: NAD biosynthetic process (GO:0009435);; Cellular Component: chloroplast (GO:0009507);; Molecular Function: protein homodimerization activity (GO:0042803);; Biological Process: positive regulatio…	K03517|5.3e-235|bvg:104884526|K03517 quinolinate synthase [EC:2.5.1.72] | (RefSeq) quinolinate synthase, chloroplastic	Nicotinate and nicotinamide metabolism (ko00760)	--	--	Quinolinate synthetase A protein	Quinolinate synthase, chloroplastic OS=Arabidopsis thaliana OX=3702 GN=QS PE=1 SV=1	H	Coenzyme transport and metabolism	PREDICTED: quinolinate synthase, chloroplastic [Beta vulgaris subsp. vulgaris]
Beta_vulgaris_newGene_11370	127	112	206	45	39	35	2.97926	2.42805	5.34659	1.28561	0.850469	0.727575	0.00117416	-1.60239	down	--	--	Biological Process: intracellular protein transport (GO:0006886);; Molecular Function: Ran GTPase binding (GO:0008536);;	K18460|3.2e-98|bvg:104889741|K18460 exportin-7 | (RefSeq) exportin-7-like	--	[YU]	Nuclear structure;; Intracellular trafficking, secretion, and vesicular transport	Importin-beta N-terminal domain	--	--	--	PREDICTED: exportin-7-like [Beta vulgaris subsp. vulgaris]
IMABv09g023599	1067	1676	989	2297	2396	2581	45.2408	68.6928	46.2522	110.031	98.5349	102.152	4.82274e-05	1.05805	up	--	--	--	--	--	--	--	--	--	--	--	hypothetical protein BVRB_9g216460 [Beta vulgaris subsp. vulgaris]
IMABv08g027555	1576	2789	1976	3513	4631	6452	49.1353	83.9978	67.956	123.709	139.991	187.736	9.08902e-05	1.24211	up	[E]	Amino acid transport and metabolism	Molecular Function: tryptophan synthase activity (GO:0004834);;	K01696|1.5e-101|bvg:104882824|K01696 tryptophan synthase beta chain [EC:4.2.1.20] | (RefSeq) tryptophan synthase beta chain 1-like	Glycine, serine and threonine metabolism (ko00260);; Phenylalanine, tyrosine and tryptophan biosynthesis (ko00400);; Biosynthesis of amino acids (ko01230)	[E]	Amino acid transport and metabolism	Pyridoxal-phosphate dependent enzyme	Tryptophan synthase beta chain 2, chloroplastic OS=Arabidopsis thaliana OX=3702 GN=TSB2 PE=1 SV=2	E	Amino acid transport and metabolism	hypothetical protein BVRB_8g200230 [Beta vulgaris subsp. vulgaris]
IMABv01g025400	6657	5852	7098	21294	22849	27743	170.205	144.522	200.158	614.875	566.269	661.812	1.13606e-38	1.95521	up	--	--	--	--	--	--	--	Pollen protein Ole e 1 like	Protein DOWNSTREAM OF FLC OS=Arabidopsis thaliana OX=3702 GN=DFC PE=2 SV=1	S	Function unknown	PREDICTED: major pollen allergen Lol p 11 [Beta vulgaris subsp. vulgaris]
IMABv03g012116	1179	1905	1101	3140	3537	3525	13.7737	21.5023	14.1868	41.4344	40.054	38.4244	2.16891e-07	1.36869	up	[K]	Transcription	Molecular Function: transcription factor activity, sequence-specific DNA binding (GO:0003700);; Biological Process: DNA-templated transcription, initiation (GO:0006352);;	K03093|1.2e-278|bvg:104888292|K03093 RNA polymerase sigma factor | (RefSeq) RNA polymerase sigma factor sigE, chloroplastic/mitochondrial	--	--	--	Sigma-70 region 3	RNA polymerase sigma factor sigE, chloroplastic/mitochondrial OS=Arabidopsis thaliana OX=3702 GN=SIGE PE=1 SV=1	K	Transcription	PREDICTED: RNA polymerase sigma factor sigE, chloroplastic/mitochondrial [Beta vulgaris subsp. vulgaris]
IMABv07g015869	9897	6061	6988	3099	2615	4219	579.832	342.985	451.563	204.996	148.469	230.593	0.000228129	-1.06408	down	--	--	--	--	--	--	--	Gibberellin regulated protein	Gibberellin-regulated protein 8 OS=Arabidopsis thaliana OX=3702 GN=At2g39540 PE=2 SV=1	--	--	PREDICTED: peamaclein [Beta vulgaris subsp. vulgaris]
IMABv09g022817	1867	1845	2536	2935	4477	5089	38.241	36.5027	57.2973	67.8922	88.8773	97.2468	0.000493746	1.04685	up	--	--	Molecular Function: transcription factor activity, sequence-specific DNA binding (GO:0003700);; Cellular Component: nucleus (GO:0005634);; Molecular Function: sequence-specific DNA binding (GO:0043565);;	K13424|4.7e-22|gmx:100127397|K13424 WRKY transcription factor 33 | (RefSeq) WRKY62; WRKY transcription factor 62	MAPK signaling pathway - plant (ko04016);; Plant-pathogen interaction (ko04626)	--	--	WRKY DNA -binding domain	Probable WRKY transcription factor 40 OS=Arabidopsis thaliana OX=3702 GN=WRKY40 PE=1 SV=1	K	Transcription	PREDICTED: probable WRKY transcription factor 40 isoform X2 [Beta vulgaris subsp. vulgaris]
IMABv01g024725	4600	3331	1986	1310	1009	707	166.65	116.571	79.3395	53.5704	35.4285	23.8869	0.00266642	-1.40351	down	[O]	Posttranslational modification, protein turnover, chaperones	Molecular Function: threonine-type endopeptidase activity (GO:0004298);; Cellular Component: nucleus (GO:0005634);; Cellular Component: cytoplasm (GO:0005737);; Cellular Component: proteasome core complex (GO:0005839);; Biological Process: proteolysis involved in cellular protein catabolic process (GO:0051603);;	K02732|3.3e-71|bvg:104905413|K02732 20S proteasome subunit beta 6 [EC:3.4.25.1] | (RefSeq) proteasome subunit beta type-1	Proteasome (ko03050)	[O]	Posttranslational modification, protein turnover, chaperones	Proteasome subunit	Proteasome subunit beta type-1 OS=Petunia hybrida OX=4102 GN=PBF1 PE=2 SV=1	O	Posttranslational modification, protein turnover, chaperones	PREDICTED: proteasome subunit beta type-1 [Beta vulgaris subsp. vulgaris]
IMABv04g006044	361	303	378	729	971	1058	14.9891	12.1391	17.2986	34.183	39.0649	40.9747	2.57771e-12	1.47367	up	[J]	Translation, ribosomal structure and biogenesis	Molecular Function: structural constituent of ribosome (GO:0003735);; Cellular Component: ribosome (GO:0005840);; Biological Process: translation (GO:0006412);;	K02871|8.1e-48|bvg:104891306|K02871 large subunit ribosomal protein L13 | (RefSeq) 50S ribosomal protein L13, chloroplastic	Ribosome (ko03010)	[J]	Translation, ribosomal structure and biogenesis	Ribosomal protein L13	50S ribosomal protein L13, chloroplastic OS=Spinacia oleracea OX=3562 GN=RPL13 PE=1 SV=1	J	Translation, ribosomal structure and biogenesis	PREDICTED: 50S ribosomal protein L13, chloroplastic [Beta vulgaris subsp. vulgaris]
IMABv06g017315	1692	2895	1901	3958	4232	4933	31.1584	51.4889	38.611	82.3107	75.5387	84.7449	2.45565e-05	1.10026	up	--	--	Cellular Component: integral component of membrane (GO:0016021);;	--	--	--	--	--	--	--	--	PREDICTED: uncharacterized protein LOC104897426 [Beta vulgaris subsp. vulgaris]
IMABv07g013825	103	509	215	46	18	24	1.47918	7.10523	3.42448	0.743438	0.243695	0.317171	0.000771581	-2.31158	down	[P]	Inorganic ion transport and metabolism	Molecular Function: ammonium transmembrane transporter activity (GO:0008519);; Cellular Component: integral component of membrane (GO:0016021);;	K03320|6.1e-221|bvg:104899319|K03320 ammonium transporter, Amt family | (RefSeq) ammonium transporter 1 member 4	--	[P]	Inorganic ion transport and metabolism	Ammonium Transporter Family	Ammonium transporter 1 member 1 OS=Arabidopsis thaliana OX=3702 GN=AMT1-1 PE=1 SV=1	P	Inorganic ion transport and metabolism	PREDICTED: ammonium transporter 1 member 4 [Beta vulgaris subsp. vulgaris]
IMABv02g032498	8503	9045	10554	1268	1488	1428	209.445	215.207	286.738	35.2681	35.5077	32.817	1.09677e-45	-2.592	down	[J]	Translation, ribosomal structure and biogenesis	Cellular Component: ribosome (GO:0005840);; Biological Process: ribosome biogenesis (GO:0042254);;	K02941|1.9e-91|bvg:104903535|K02941 large subunit ribosomal protein LP0 | (RefSeq) 60S acidic ribosomal protein P0	Ribosome (ko03010)	[J]	Translation, ribosomal structure and biogenesis	Ribosomal protein L10	60S acidic ribosomal protein P0 OS=Oxybasis rubra OX=3560 PE=2 SV=1	J	Translation, ribosomal structure and biogenesis	PREDICTED: 60S acidic ribosomal protein P0 [Beta vulgaris subsp. vulgaris]
IMABv03g011044	184	160	170	34	31	39	2.51272	2.11694	2.56648	0.513954	0.409583	0.498472	7.50351e-15	-2.11265	down	--	--	--	--	--	--	--	MAC/Perforin domain	MACPF domain-containing protein At1g14780 OS=Arabidopsis thaliana OX=3702 GN=At1g14780 PE=2 SV=1	S	Function unknown	PREDICTED: MACPF domain-containing protein At1g14780 [Beta vulgaris subsp. vulgaris]
IMABv04g004924	69	94	84	0	4	0	2.41822	3.18157	3.26225	0	0.120889	0	8.7028e-06	-3.29518	down	[E]	Amino acid transport and metabolism	Molecular Function: inorganic phosphate transmembrane transporter activity (GO:0005315);; Molecular Function: ATP binding (GO:0005524);; Cellular Component: membrane (GO:0016020);; Molecular Function: ATPase activity (GO:0016887);; Biological Process: phosphate ion transmembrane transport (GO:0035435);;	K05658|2.4e-13|bdi:100832253|K05658 ATP-binding cassette, subfamily B (MDR/TAP), member 1 [EC:7.6.2.2] | (RefSeq) ABC transporter B family member 2	ABC transporters (ko02010)	[Q]	Secondary metabolites biosynthesis, transport and catabolism	ABC transporter	ABC transporter I family member 17 OS=Arabidopsis thaliana OX=3702 GN=ABCI17 PE=2 SV=1	Q	Secondary metabolites biosynthesis, transport and catabolism	PREDICTED: ABC transporter I family member 17 [Beta vulgaris subsp. vulgaris]
IMABv04g008242	23	26	25	113	58	63	1.10714	1.20869	1.36956	6.32386	2.80338	2.90094	0.00455312	1.57285	up	--	--	Cellular Component: integral component of membrane (GO:0016021);;	K10532|2.8e-35|bvg:104890316|K10532 heparan-alpha-glucosaminide N-acetyltransferase [EC:2.3.1.78] | (RefSeq) heparan-alpha-glucosaminide N-acetyltransferase	Glycosaminoglycan degradation (ko00531)	[S]	Function unknown	--	--	J	Translation, ribosomal structure and biogenesis	hypothetical protein BVRB_4g075840 isoform C [Beta vulgaris subsp. vulgaris]
IMABv01g026943	87	117	110	214	213	254	1.42675	1.87068	2.00181	3.98566	3.41844	3.91103	1.64746e-06	1.19443	up	--	--	--	--	--	--	--	--	--	--	--	PREDICTED: uncharacterized protein LOC104901752 [Beta vulgaris subsp. vulgaris]
IMABv01g024699	45	18	13	72	139	130	0.651684	0.254454	0.202068	1.19365	1.98411	1.79049	0.00215957	1.88792	up	--	--	Biological Process: protein glycosylation (GO:0006486);; Molecular Function: transferase activity, transferring glycosyl groups (GO:0016757);;	K20888|1.3e-301|bvg:104905414|K20888 xyloglucan galactosyltransferase MUR3 [EC:2.4.1.-] | (RefSeq) probable xyloglucan galactosyltransferase GT11	--	[GMW]	Carbohydrate transport and metabolism;; Cell wall/membrane/envelope biogenesis;; Extracellular structures	Exostosin family	Probable xyloglucan galactosyltransferase GT11 OS=Arabidopsis thaliana OX=3702 GN=GT11 PE=2 SV=1	--	--	PREDICTED: probable xyloglucan galactosyltransferase GT11 [Beta vulgaris subsp. vulgaris]
IMABv03g010449	1590	2821	1799	3729	5422	4160	22.1287	37.9209	27.6079	58.6223	73.1528	54.025	0.000425058	1.17107	up	[G]	Carbohydrate transport and metabolism	Molecular Function: ATP binding (GO:0005524);; Biological Process: glycogen biosynthetic process (GO:0005978);; Molecular Function: glucose-1-phosphate adenylyltransferase activity (GO:0008878);; Cellular Component: chloroplast stroma (GO:0009570);; Cellular Component: chloroplast envelope (GO:0009941);; Biological Process: starch biosynthetic process (GO:0019252);;	K00975|8.2e-296|bvg:104883901|K00975 glucose-1-phosphate adenylyltransferase [EC:2.7.7.27] | (RefSeq) glucose-1-phosphate adenylyltransferase large subunit 3, chloroplastic/amyloplastic	Starch and sucrose metabolism (ko00500);; Amino sugar and nucleotide sugar metabolism (ko00520)	[M]	Cell wall/membrane/envelope biogenesis	Nucleotidyl transferase	Glucose-1-phosphate adenylyltransferase large subunit 1, chloroplastic OS=Arabidopsis thaliana OX=3702 GN=ADG2 PE=1 SV=3	M	Cell wall/membrane/envelope biogenesis	PREDICTED: glucose-1-phosphate adenylyltransferase large subunit 3, chloroplastic/amyloplastic isoform X1 [Beta vulgaris subsp. vulgaris]
IMABv05g000768	153	286	211	6	17	35	2.95396	5.33319	4.50476	0.124055	0.313344	0.627921	2.4321e-06	-2.78901	down	--	--	Molecular Function: methyltransferase activity (GO:0008168);;	K21483|4.3e-198|bvg:104894229|K21483 salicylate 1-O-methyltransferase [EC:2.1.1.274] | (RefSeq) salicylate carboxymethyltransferase-like	--	--	--	SAM dependent carboxyl methyltransferase	Salicylate carboxymethyltransferase OS=Clarkia breweri OX=36903 GN=SAMT PE=1 SV=1	S	Function unknown	PREDICTED: salicylate carboxymethyltransferase-like [Beta vulgaris subsp. vulgaris]
IMABv01g024641	426	466	392	48	88	109	20.844	22.0138	21.1183	2.6136	4.16593	4.95866	1.4002e-12	-2.18896	down	--	--	--	--	--	--	--	Remorin, C-terminal region	--	S	Function unknown	PREDICTED: uncharacterized protein LOC104905335 [Beta vulgaris subsp. vulgaris]
IMABv03g009301	1822	4135	1694	5420	7482	4815	54.4918	119.461	55.8858	183.064	216.894	134.354	0.00968254	1.23756	up	--	--	Molecular Function: calcium ion binding (GO:0005509);;	K13448|3.2e-73|bvg:104889440|K13448 calcium-binding protein CML | (RefSeq) probable calcium-binding protein CML35	Plant-pathogen interaction (ko04626)	[T]	Signal transduction mechanisms	EF hand	Probable calcium-binding protein CML35 OS=Arabidopsis thaliana OX=3702 GN=CML35 PE=2 SV=2	T	Signal transduction mechanisms	PREDICTED: probable calcium-binding protein CML35 [Beta vulgaris subsp. vulgaris]
IMABv02g030627	634	467	520	198	217	327	3.99461	2.84211	3.6126	1.40934	1.321	1.92041	0.000172996	-1.00005	down	--	--	Molecular Function: RNA binding (GO:0003723);; Molecular Function: RNA-directed 5'-3' RNA polymerase activity (GO:0003968);; Biological Process: gene silencing by RNA (GO:0031047);;	K11699|0.0e+00|bvg:104908673|K11699 RNA-dependent RNA polymerase [EC:2.7.7.48] | (RefSeq) RNA-dependent RNA polymerase 6	--	[A]	RNA processing and modification	RNA dependent RNA polymerase	RNA-dependent RNA polymerase 6 OS=Arabidopsis thaliana OX=3702 GN=RDR6 PE=1 SV=1	A	RNA processing and modification	PREDICTED: RNA-dependent RNA polymerase 6 [Beta vulgaris subsp. vulgaris]
IMABv04g008585	1553	1751	1330	2871	3142	2946	28.4688	31.0052	26.8912	59.441	55.8407	50.3921	4.9259e-12	1.06695	up	[M]	Cell wall/membrane/envelope biogenesis	--	K22419|4.9e-240|bvg:104889979|K22419 Delta4-3-oxosteroid 5beta-reductase [EC:1.3.1.3] | (RefSeq) 3-oxo-Delta(4,5)-steroid 5-beta-reductase	--	--	--	--	(S)-8-oxocitronellyl enol synthase CYC2 OS=Camptotheca acuminata OX=16922 GN=CYC2 PE=1 SV=1	S	Function unknown	PREDICTED: 3-oxo-Delta(4,5)-steroid 5-beta-reductase [Beta vulgaris subsp. vulgaris]
IMABv05g003705	918	1015	498	196	261	346	17.4824	18.6829	10.4596	4.21785	4.80929	6.15108	8.35128e-05	-1.40367	down	--	--	Biological Process: polysaccharide biosynthetic process (GO:0000271);; Molecular Function: molecular_function (GO:0003674);; Molecular Function: catalytic activity (GO:0003824);; Cellular Component: cellular_component (GO:0005575);; Cellular Component: intracellular (GO:0005622);; Cellular Component: cell (GO:0005623);; Cellular Component: cytoplasm (GO:0005737);; Cellular Component: Golgi appara…	K23877|1.1e-40|cpap:110825055|K23877 xyloglucan O-acetyltransferase | (RefSeq) protein ALTERED XYLOGLUCAN 4	--	--	--	GDSL/SGNH-like Acyl-Esterase酰基酯酶 family found in Pmr5 and Cas1p	Protein trichome birefringence-like 3 OS=Arabidopsis thaliana OX=3702 GN=TBL3 PE=2 SV=1	S	Function unknown	PREDICTED: protein trichome birefringence-like 3 [Beta vulgaris subsp. vulgaris]
IMABv09g021060	1112	874	621	309	413	311	8.20544	6.22764	5.0545	2.57605	2.95291	2.14095	0.00048759	-1.1454	down	[T]	Signal transduction mechanisms	Molecular Function: protein serine/threonine kinase activity (GO:0004674);; Molecular Function: ATP binding (GO:0005524);; Cellular Component: integral component of membrane (GO:0016021);;	K20718|8.2e-66|nto:104099985|K20718 LRR receptor-like serine/threonine-protein kinase ERECTA [EC:2.7.11.1] | (RefSeq) LRR receptor-like serine/threonine-protein kinase ERECTA	MAPK signaling pathway - plant (ko04016)	--	--	Leucine rich repeat	LRR receptor-like serine/threonine-protein kinase GSO1 OS=Arabidopsis thaliana OX=3702 GN=GSO1 PE=1 SV=1	T	Signal transduction mechanisms	PREDICTED: LRR receptor-like serine/threonine-protein kinase GSO1 [Beta vulgaris subsp. vulgaris]
IMABv03g012376	314	526	209	111	115	66	4.19793	6.79706	3.07461	1.67378	1.48721	0.816684	0.00547696	-1.48151	down	--	--	Cellular Component: integral component of membrane (GO:0016021);;	K15503|7.2e-16|hbr:110673220|K15503 serine/threonine-protein phosphatase 6 regulatory ankyrin repeat subunit B | (RefSeq) uncharacterized protein LOC110673220	--	--	--	Ankyrin repeats (3 copies)	--	M	Cell wall/membrane/envelope biogenesis	PREDICTED: serine/threonine-protein phosphatase 6 regulatory ankyrin repeat subunit B isoform X2 [Beta vulgaris subsp. vulgaris]
IMABv05g003201	491	325	360	38	74	77	6.54457	4.17694	5.2868	0.569087	0.950362	0.949843	2.4433e-11	-2.37927	down	--	--	Molecular Function: GTPase activity (GO:0003924);; Molecular Function: GTP binding (GO:0005525);;	K17065|5.0e-81|gsl:Gasu_23230|K17065 dynamin 1-like protein [EC:3.6.5.5] | (RefSeq) dynamin GTPase	--	[UR]	Intracellular trafficking, secretion, and vesicular transport;; General function prediction only	Dynamin family	Dynamin-related protein 1C OS=Arabidopsis thaliana OX=3702 GN=DRP1C PE=1 SV=2	U	Intracellular trafficking, secretion, and vesicular transport	PREDICTED: dynamin-related protein 1C isoform X1 [Beta vulgaris subsp. vulgaris]
IMABv01g025599	2138	2727	2136	51964	77739	44995	43.3068	53.3467	47.7241	1188.76	1526.31	850.353	3.86234e-56	4.56528	up	[G]	Carbohydrate transport and metabolism	Molecular Function: catalytic activity (GO:0003824);;	K01637|2.9e-11|cmo:103495946|K01637 isocitrate lyase [EC:4.1.3.1] | (RefSeq) isocitrate lyase	Glyoxylate and dicarboxylate metabolism (ko00630);; Carbon metabolism (ko01200)	[C]	Energy production and conversion	Phosphoenolpyruvate phosphomutase	Petal death protein OS=Dianthus caryophyllus OX=3570 GN=PDP PE=1 SV=1	C	Energy production and conversion	PREDICTED: petal death protein [Beta vulgaris subsp. vulgaris]
Beta_vulgaris_newGene_786	212	198	267	74	85	105	1.77366	1.59337	2.45804	0.691669	0.682804	0.818824	9.25447e-05	-1.21047	down	[T]	Signal transduction mechanisms	Molecular Function: protein kinase activity (GO:0004672);; Molecular Function: ATP binding (GO:0005524);; Cellular Component: integral component of membrane (GO:0016021);; Molecular Function: carbohydrate binding (GO:0030246);;	K22133|1.1e-70|egr:104443802|K22133 oxalate---CoA ligase [EC:6.2.1.8] | (RefSeq) oxalate--CoA ligase	Glyoxylate and dicarboxylate metabolism (ko00630)	--	--	Protein kinase domain	Probable L-type lectin-domain containing receptor kinase S.7 OS=Arabidopsis thaliana OX=3702 GN=LECRKS7 PE=2 SV=1	T	Signal transduction mechanisms	PREDICTED: probable L-type lectin-domain containing receptor kinase S.7 [Beta vulgaris subsp. vulgaris]
IMABv08g028820	73	71	116	8	19	16	1.40524	1.31773	2.47655	0.166984	0.349825	0.279774	8.14036e-05	-2.15066	down	--	--	Cellular Component: nucleus (GO:0005634);; Biological Process: regulation of transcription, DNA-templated (GO:0006355);; Molecular Function: zinc ion binding (GO:0008270);;	K14794|1.9e-54|bvg:104901637|K14794 ribosomal RNA-processing protein 12 | (RefSeq) RRP12-like protein	--	--	--	--	--	--	--	hypothetical protein BVRB_8g190550 [Beta vulgaris subsp. vulgaris]
IMABv02g032533	552	546	523	120	142	300	18.1229	17.3224	18.9542	4.45301	4.50712	9.17973	0.00044761	-1.36257	down	[J]	Translation, ribosomal structure and biogenesis	Molecular Function: structural constituent of ribosome (GO:0003735);; Cellular Component: ribosome (GO:0005840);; Biological Process: translation (GO:0006412);;	K02902|7.0e-113|bvg:104903308|K02902 large subunit ribosomal protein L28 | (RefSeq) 39S ribosomal protein L28, mitochondrial	Ribosome (ko03010)	[J]	Translation, ribosomal structure and biogenesis	Ribosomal L28 family	--	J	Translation, ribosomal structure and biogenesis	PREDICTED: 39S ribosomal protein L28, mitochondrial [Beta vulgaris subsp. vulgaris]
IMABv03g009201	228	232	263	431	452	541	3.85292	3.79945	4.91093	8.24809	7.42199	8.54554	5.8514e-09	1.06801	up	--	--	Molecular Function: protein binding (GO:0005515);;	--	--	--	--	F-box domain	F-box protein At2g26850 OS=Arabidopsis thaliana OX=3702 GN=At2g26850 PE=2 SV=1	--	--	PREDICTED: F-box protein At2g26850-like [Beta vulgaris subsp. vulgaris]
IMABv09g021958	287	276	262	309	1256	1346	4.27332	3.97073	4.30405	5.19574	18.1375	18.71	0.00345516	1.63794	up	--	--	Molecular Function: ARF guanyl-nucleotide exchange factor activity (GO:0005086);; Biological Process: regulation of ARF protein signal transduction (GO:0032012);;	K13462|9.3e-202|bvg:104903680|K13462 guanine nucleotide-exchange factor | (RefSeq) brefeldin A-inhibited guanine nucleotide-exchange protein 5	--	[U]	Intracellular trafficking, secretion, and vesicular transport	Dimerisation and cyclophilin-binding domain of Mon2	Brefeldin A-inhibited guanine nucleotide-exchange protein 5 OS=Arabidopsis thaliana OX=3702 GN=BIG5 PE=1 SV=2	L	Replication, recombination and repair	PREDICTED: brefeldin A-inhibited guanine nucleotide-exchange protein 5 [Beta vulgaris subsp. vulgaris]
IMABv04g005066	8	0	4	132	227	406	0.0634	0	0.031348	1.31298	1.94438	3.35268	1.97899e-09	4.05485	up	--	--	Biological Process: ATP synthesis coupled proton transport (GO:0015986);; Cellular Component: proton-transporting ATP synthase complex, catalytic core F(1) (GO:0045261);; Molecular Function: proton-transporting ATP synthase activity, rotational mechanism (GO:0046933);;	--	--	--	--	--	--	--	--	PREDICTED: uncharacterized protein LOC104891613 isoform X3 [Beta vulgaris subsp. vulgaris]
IMABv07g016191	185	87	202	0	0	0	6.00354	2.7378	7.23473	0	0	0	2.45178e-16	-5.34955	down	--	--	Molecular Function: nuclease activity (GO:0004518);; Biological Process: DNA repair (GO:0006281);; Molecular Function: metal ion binding (GO:0046872);; Molecular Function: class I DNA-(apurinic or apyrimidinic site) lyase activity (GO:0140078);;	--	--	[L]	Replication, recombination and repair	--	DNA-(apurinic or apyrimidinic site) endonuclease OS=Arabidopsis thaliana OX=3702 GN=APE1L PE=1 SV=1	L	Replication, recombination and repair	PREDICTED: DNA-(apurinic or apyrimidinic site) lyase [Beta vulgaris subsp. vulgaris]
IMABv08g028958	366	569	206	83	115	154	7.61309	11.4444	4.72854	1.94688	2.31434	2.99412	0.00310784	-1.42927	down	--	--	--	--	--	--	--	--	--	O	Posttranslational modification, protein turnover, chaperones	PREDICTED: uncharacterized protein LOC104901743 isoform X1 [Beta vulgaris subsp. vulgaris]
IMABv07g015185	121	182	82	271	327	307	2.41316	3.502	1.79615	6.10716	6.32815	5.72648	0.000808071	1.28412	up	[HT]	Coenzyme transport and metabolism;; Signal transduction mechanisms	Molecular Function: protein kinase activity (GO:0004672);; Molecular Function: ATP binding (GO:0005524);;	K08869|1.2e-99|bvg:104898502|K08869 aarF domain-containing kinase | (RefSeq) hypothetical protein	--	[R]	General function prediction only	ABC1 family	Protein ACTIVITY OF BC1 COMPLEX KINASE 3, chloroplastic OS=Arabidopsis thaliana OX=3702 GN=ABC1K3 PE=1 SV=1	--	--	PREDICTED: uncharacterized protein LOC104898502 [Beta vulgaris subsp. vulgaris]
IMABv04g005613	142	149	72	331	656	1284	6.58298	6.67552	3.66267	17.377	29.6008	55.8259	5.34361e-06	2.36187	up	--	--	--	--	--	--	--	--	--	--	--	PREDICTED: uncharacterized protein LOC104907711 [Beta vulgaris subsp. vulgaris]
IMABv09g021966	394	354	401	343	1992	2409	5.93874	5.37022	7.15699	5.74435	33.91	34.7072	0.00794555	1.71435	up	--	--	Cellular Component: cytoplasm (GO:0005737);; Molecular Function: metal ion binding (GO:0046872);;	K14801|1.9e-234|bvg:104903678|K14801 pre-rRNA-processing protein TSR4 | (RefSeq) programmed cell death protein 2	--	[R]	General function prediction only	Programmed cell death protein 2, C-terminal putative domain	--	--	--	PREDICTED: programmed cell death protein 2 [Beta vulgaris subsp. vulgaris]
Beta_vulgaris_newGene_8944	85	72	89	5	0	0	1.55817	1.31408	1.87411	0.081937	0	0	0.00218272	-2.48982	down	--	--	Molecular Function: DNA binding (GO:0003677);; Cellular Component: nucleus (GO:0005634);;	--	--	--	--	B3 DNA binding domain	B3 domain-containing protein At1g49475 OS=Arabidopsis thaliana OX=3702 GN=At1g49475 PE=2 SV=2	K	Transcription	PREDICTED: putative B3 domain-containing protein Os03g0621600 [Beta vulgaris subsp. vulgaris]
IMABv03g010004	67	62	98	0	0	0	1.71641	1.53953	2.77473	0	0	0	9.09673e-13	-4.76852	down	--	--	--	K03255|3.1e-36|bvg:104883992|K03255 protein TIF31 | (RefSeq) protein TSS	--	--	--	--	--	L	Replication, recombination and repair	hypothetical protein BVRB_3g069630 [Beta vulgaris subsp. vulgaris]
IMABv08g029554	237	345	285	33	21	30	4.65334	6.52677	6.16	0.71869	0.387859	0.539807	1.01842e-18	-3.04653	down	--	--	Molecular Function: tRNA (guanine-N7-)-methyltransferase activity (GO:0008176);;	K15190|6.8e-156|bvg:104902258|K15190 7SK snRNA methylphosphate capping enzyme [EC:2.1.1.-] | (RefSeq) probable RNA methyltransferase At5g51130	--	[R]	General function prediction only	Bicoid-interacting protein 3 (Bin3)	Probable RNA methyltransferase At5g51130 OS=Arabidopsis thaliana OX=3702 GN=At5g51130 PE=2 SV=1	S	Function unknown	hypothetical protein BVRB_8g197020 [Beta vulgaris subsp. vulgaris]
IMABv03g008897	1	0	0	39	52	42	0.006015	0	0	0.339894	0.39138	0.300449	4.10603e-10	4.1901	up	--	--	Molecular Function: ADP binding (GO:0043531);;	K13459|0.0e+00|bvg:104889679|K13459 disease resistance protein RPS2 | (RefSeq) disease resistance protein At4g27190	Plant-pathogen interaction (ko04626)	[T]	Signal transduction mechanisms	NB-ARC domain	Disease resistance protein At4g27190 OS=Arabidopsis thaliana OX=3702 GN=At4g27190 PE=2 SV=1	T	Signal transduction mechanisms	PREDICTED: disease resistance protein At4g27190 [Beta vulgaris subsp. vulgaris]
IMABv06g017598	367	372	225	573	784	652	6.87494	6.71957	4.63771	12.1204	14.2389	11.3893	9.82165e-05	1.14793	up	--	--	Molecular Function: protein binding (GO:0005515);;	--	--	--	--	PB1 domain	--	S	Function unknown	PREDICTED: uncharacterized protein LOC104897290 [Beta vulgaris subsp. vulgaris]
IMABv03g011148	273	363	286	557	556	789	5.77763	7.42586	6.67853	13.3316	11.4282	15.6126	7.09059e-08	1.12813	up	[QR]	Secondary metabolites biosynthesis, transport and catabolism;; General function prediction only	Molecular Function: oxidoreductase activity (GO:0016491);;	K19825|2.3e-131|vvi:100256090|K19825 2-alkenal reductase (NADP+) [EC:1.3.1.102] | (RefSeq) NADP-dependent alkenal double bond reductase P2-like	--	[R]	General function prediction only	N-terminal domain of oxidoreductase	2-alkenal reductase (NADP(+)-dependent) OS=Nicotiana tabacum OX=4097 GN=DBR PE=1 SV=1	S	Function unknown	PREDICTED: 2-alkenal reductase (NADP(+)-dependent) [Beta vulgaris subsp. vulgaris]
IMABv08g029626	593	945	729	165	286	345	10.9257	16.834	14.8146	3.43361	5.09518	5.92077	0.000177392	-1.34111	down	[Q]	Secondary metabolites biosynthesis, transport and catabolism	Molecular Function: oxidoreductase activity (GO:0016491);; Molecular Function: metal ion binding (GO:0046872);;	K24028|3.3e-11|smo:SELMODRAFT_453224|K24028 salicylic acid 3-hydroxylase [EC:1.14.11.-] | (RefSeq) 2-oxoacid-dependent dioxygenase	--	[QR]	Secondary metabolites biosynthesis, transport and catabolism;; General function prediction only	non-haem dioxygenase in morphine synthesis N-terminal	2-oxoglutarate-dependent dioxygenase 33 OS=Oryza sativa subsp. japonica OX=39947 GN=2ODD33 PE=1 SV=1	Q	Secondary metabolites biosynthesis, transport and catabolism	PREDICTED: 2-oxoglutarate-Fe(II) type oxidoreductase isoform X1 [Beta vulgaris subsp. vulgaris]
IMABv09g023290	353	256	207	52	82	121	3.89236	2.72797	2.51991	0.639008	0.86984	1.24398	0.000309008	-1.47111	down	--	--	Biological Process: sister chromatid cohesion (GO:0007062);; Cellular Component: cohesin complex (GO:0008278);;	K06670|5.6e-309|bvg:104904475|K06670 cohesin complex subunit SCC1 | (RefSeq) sister chromatid cohesion 1 protein 3	--	[D]	Cell cycle control, cell division, chromosome partitioning	Conserved region of Rad21 / Rec8 like protein	Sister chromatid cohesion 1 protein 3 OS=Arabidopsis thaliana OX=3702 GN=SYN3 PE=2 SV=2	D	Cell cycle control, cell division, chromosome partitioning	PREDICTED: sister chromatid cohesion 1 protein 3 [Beta vulgaris subsp. vulgaris]
IMABv02g031033	921	862	1613	358	249	222	12.1604	10.9951	23.4988	5.33703	3.18589	2.72671	0.000202045	-1.72803	down	[F]	Nucleotide transport and metabolism	Molecular Function: amidophosphoribosyltransferase activity (GO:0004044);; Biological Process: 'de novo' IMP biosynthetic process (GO:0006189);; Biological Process: purine nucleobase biosynthetic process (GO:0009113);; Biological Process: nucleoside metabolic process (GO:0009116);; Molecular Function: metal ion binding (GO:0046872);; Molecular Function: iron-sulfur cluster binding (GO:0051536);;	K00764|3.3e-287|bvg:104886844|K00764 amidophosphoribosyltransferase [EC:2.4.2.14] | (RefSeq) amidophosphoribosyltransferase, chloroplastic	Purine metabolism (ko00230);; Alanine, aspartate and glutamate metabolism (ko00250)	[F]	Nucleotide transport and metabolism	Glutamine amidotransferase domain	Amidophosphoribosyltransferase 2, chloroplastic OS=Arabidopsis thaliana OX=3702 GN=ASE2 PE=1 SV=1	F	Nucleotide transport and metabolism	PREDICTED: amidophosphoribosyltransferase, chloroplastic [Beta vulgaris subsp. vulgaris]
IMABv04g007380	181	172	147	825	1085	530	4.27606	3.91626	3.82431	22.0211	24.8699	11.6943	5.18415e-09	2.25948	up	--	--	--	--	--	--	--	--	--	J	Translation, ribosomal structure and biogenesis	PREDICTED: uncharacterized protein LOC104891056 [Beta vulgaris subsp. vulgaris]
IMABv04g006400	410	394	316	155	160	169	5.06963	4.70867	4.30859	2.16911	1.91437	1.94875	3.01394e-09	-1.07163	down	[S]	Function unknown	Molecular Function: nucleic acid binding (GO:0003676);; Molecular Function: RNA-DNA hybrid ribonuclease activity (GO:0004523);;	K24194|2.4e-14|cqi:110698826|K24194 boron transporter | (RefSeq) boron transporter 4-like	--	--	--	Protein of unknown function (DUF455)	--	S	Function unknown	PREDICTED: uncharacterized protein LOC104907298 [Beta vulgaris subsp. vulgaris]
IMABv01g025401	36	44	38	98	82	83	0.525944	0.628599	0.619925	1.64293	1.18776	1.15624	0.00125244	1.21163	up	[G]	Carbohydrate transport and metabolism	Molecular Function: hydrolase activity, hydrolyzing O-glycosyl compounds (GO:0004553);; Biological Process: carbohydrate metabolic process (GO:0005975);; Biological Process: actin filament organization (GO:0007015);; Molecular Function: actin filament binding (GO:0051015);;	K01210|6.3e-35|qsu:112018746|K01210 glucan 1,3-beta-glucosidase [EC:3.2.1.58] | (RefSeq) glucan 1,3-beta-glucosidase-like	Starch and sucrose metabolism (ko00500)	--	--	Cellulase (glycosyl hydrolase family 5)	--	G	Carbohydrate transport and metabolism	PREDICTED: probable glucan 1,3-beta-glucosidase A [Beta vulgaris subsp. vulgaris]
IMABv08g029467	951	1229	822	1995	2382	2430	10.0386	12.5332	9.57127	23.7988	24.3818	23.9451	1.69247e-12	1.28253	up	--	--	Molecular Function: molecular_function (GO:0003674);; Molecular Function: nucleic acid binding (GO:0003676);; Molecular Function: RNA binding (GO:0003723);; Molecular Function: catalytic activity (GO:0003824);; Molecular Function: nuclease activity (GO:0004518);; Molecular Function: endonuclease activity (GO:0004519);; Molecular Function: binding (GO:0005488);; Cellular Component: cellular_compon…	K17710|4.8e-118|bvg:104902216|K17710 pentatricopeptide repeat domain-containing protein 1 | (RefSeq) pentatricopeptide repeat-containing protein At5g21222-like	--	--	--	PPR repeat family	Pentatricopeptide repeat-containing protein At5g25630 OS=Arabidopsis thaliana OX=3702 GN=At5g25630 PE=2 SV=2	G	Carbohydrate transport and metabolism	PREDICTED: pentatricopeptide repeat-containing protein At5g25630-like isoform X1 [Beta vulgaris subsp. vulgaris]
IMABv08g029700	1306	1320	637	48	82	77	15.5116	15.1386	8.33858	0.640767	0.937759	0.850311	4.1641e-23	-3.58722	down	[M]	Cell wall/membrane/envelope biogenesis	Molecular Function: catalytic activity (GO:0003824);; Biological Process: biosynthetic process (GO:0009058);;	K00967|5.4e-253|bvg:104902364|K00967 ethanolamine-phosphate cytidylyltransferase [EC:2.7.7.14] | (RefSeq) ethanolamine-phosphate cytidylyltransferase-like	Phosphonate and phosphinate metabolism (ko00440);; Glycerophospholipid metabolism (ko00564)	[I]	Lipid transport and metabolism	Cytidylyltransferase-like	Ethanolamine-phosphate cytidylyltransferase OS=Arabidopsis thaliana OX=3702 GN=PECT1 PE=1 SV=1	I	Lipid transport and metabolism	PREDICTED: ethanolamine-phosphate cytidylyltransferase-like [Beta vulgaris subsp. vulgaris]
IMABv08g027574	103	100	177	21	51	29	2.10143	1.96198	3.97869	0.471808	0.995006	0.537691	0.00889354	-1.54693	down	--	--	Molecular Function: structural constituent of ribosome (GO:0003735);; Cellular Component: ribosome (GO:0005840);; Biological Process: translation (GO:0006412);;	--	--	[J]	Translation, ribosomal structure and biogenesis	--	--	J	Translation, ribosomal structure and biogenesis	hypothetical protein BVRB_8g200090 [Beta vulgaris subsp. vulgaris]
IMABv01g024139	575	737	537	1450	933	1658	11.3032	13.9944	11.6327	32.1904	17.7772	30.4089	6.58404e-05	1.19733	up	--	--	Cellular Component: cellular_component (GO:0005575);; Cellular Component: intracellular (GO:0005622);; Cellular Component: cell (GO:0005623);; Cellular Component: cytoplasm (GO:0005737);; Cellular Component: endoplasmic reticulum (GO:0005783);; Biological Process: protein targeting (GO:0006605);; Biological Process: protein targeting to vacuole (GO:0006623);; Biological Process: transport (GO:000…	--	--	[R]	General function prediction only	--	ATG8-interacting protein 2 OS=Arabidopsis thaliana OX=3702 GN=ATI2 PE=1 SV=1	V	Defense mechanisms	PREDICTED: ATG8-interacting protein 2 [Beta vulgaris subsp. vulgaris]
IMABv09g020231	1009	1130	555	1827	3248	1999	20.5128	22.1902	12.4405	41.9432	64.0068	37.9232	0.000435059	1.42783	up	[O]	Posttranslational modification, protein turnover, chaperones	Molecular Function: peptidyl-prolyl cis-trans isomerase activity (GO:0003755);;	K01802|4.4e-124|bvg:104895714|K01802 peptidylprolyl isomerase [EC:5.2.1.8] | (RefSeq) photosynthetic NDH subunit of lumenal location 4, chloroplastic	--	[O]	Posttranslational modification, protein turnover, chaperones	FKBP-type peptidyl-prolyl cis-trans isomerase	Photosynthetic NDH subunit of lumenal location 4, chloroplastic OS=Arabidopsis thaliana OX=3702 GN=PNSL4 PE=1 SV=1	O	Posttranslational modification, protein turnover, chaperones	PREDICTED: photosynthetic NDH subunit of lumenal location 4, chloroplastic [Beta vulgaris subsp. vulgaris]
IMABv05g001128	0	0	0	197	327	135	0	0	0	10.1104	14.4175	5.71227	1.89952e-20	5.88297	up	--	--	--	--	--	--	--	--	--	--	--	PREDICTED: uncharacterized protein LOC104894040 [Beta vulgaris subsp. vulgaris]
IMABv04g007770	1214	1035	658	367	253	444	13.3836	11.0178	7.99898	4.56916	2.69902	4.56707	0.000319881	-1.25928	down	--	--	Molecular Function: protein kinase activity (GO:0004672);; Molecular Function: ATP binding (GO:0005524);;	K16315|0.0e+00|bvg:104890640|K16315 serine/threonine-protein kinase haspin [EC:2.7.11.1] | (RefSeq) serine/threonine-protein kinase haspin homolog	--	[D]	Cell cycle control, cell division, chromosome partitioning	Haspin like kinase domain	Serine/threonine-protein kinase haspin homolog OS=Arabidopsis thaliana OX=3702 GN=HASPIN PE=1 SV=1	D	Cell cycle control, cell division, chromosome partitioning	PREDICTED: serine/threonine-protein kinase haspin homolog [Beta vulgaris subsp. vulgaris]
IMABv01g025205	320	746	414	85	101	176	7.38367	16.6681	10.5412	2.21239	2.24518	3.79026	0.000172127	-1.75187	down	--	--	--	K00020|1.4e-15|mtr:MTR_8g088900|K00020 3-hydroxyisobutyrate dehydrogenase [EC:1.1.1.31] | (RefSeq) 6-phosphogluconate dehydrogenase-like protein	Valine, leucine and isoleucine degradation (ko00280)	--	--	Phosphate-induced protein 1 conserved region	Protein EXORDIUM-like 2 OS=Arabidopsis thaliana OX=3702 GN=EXL2 PE=2 SV=1	L	Replication, recombination and repair	PREDICTED: protein EXORDIUM-like 2 [Beta vulgaris subsp. vulgaris]
IMABv04g007090	1117	722	1199	125	179	37	16.3881	10.2268	19.3904	2.05718	2.54302	0.500355	6.82481e-05	-2.43172	down	--	--	Molecular Function: nutrient reservoir activity (GO:0045735);;	--	--	--	--	Cupin	11S globulin seed storage protein 1 OS=Carya illinoinensis OX=32201 PE=1 SV=1	O	Posttranslational modification, protein turnover, chaperones	PREDICTED: 11S globulin subunit beta [Beta vulgaris subsp. vulgaris]
IMABv03g011622	1258	368	319	1872	2067	2760	15.3373	4.32692	4.28186	25.7888	24.43	31.4073	0.00542454	1.62835	up	[O]	Posttranslational modification, protein turnover, chaperones	Molecular Function: serine-type endopeptidase activity (GO:0004252);;	K15333|3.6e-51|nsy:104224633|K15333 tRNA guanosine-2'-O-methyltransferase [EC:2.1.1.34] | (RefSeq) uncharacterized protein LOC104224633	--	--	--	Subtilase family	Subtilisin-like protease SBT1.3 OS=Arabidopsis thaliana OX=3702 GN=SBT1.3 PE=2 SV=1	G	Carbohydrate transport and metabolism	PREDICTED: subtilisin-like protease SBT1.3 [Beta vulgaris subsp. vulgaris]
IMABv05g002778	12145	11094	7092	954	881	831	180.79	159.516	116.435	16.0239	12.7006	11.5387	1.48149e-39	-3.25853	down	[C]	Energy production and conversion	Molecular Function: ATP binding (GO:0005524);; Cellular Component: proton-transporting V-type ATPase, V1 domain (GO:0033180);; Biological Process: ATP metabolic process (GO:0046034);; Biological Process: hydrogen ion transmembrane transport (GO:1902600);;	K02147|1.0e-279|bvg:104893069|K02147 V-type H+-transporting ATPase subunit B | (RefSeq) V-type proton ATPase subunit B 2	Oxidative phosphorylation (ko00190);; Phagosome (ko04145)	[C]	Energy production and conversion	ATP synthase alpha/beta family, nucleotide-binding domain	V-type proton ATPase subunit B2 OS=Arabidopsis thaliana OX=3702 GN=VHA-B2 PE=1 SV=1	C	Energy production and conversion	PREDICTED: V-type proton ATPase subunit B 2 [Beta vulgaris subsp. vulgaris]
IMABv05g003406	126	170	111	884	449	594	1.89162	2.47548	1.84515	15.0931	6.57869	8.38111	4.55186e-08	2.20518	up	--	--	Cellular Component: core TFIIH complex (GO:0000439);; Cellular Component: holo TFIIH complex (GO:0005675);; Biological Process: nucleotide-excision repair (GO:0006289);; Biological Process: transcription, DNA-templated (GO:0006351);; Biological Process: regulation of transcription from RNA polymerase II promoter (GO:0006357);; Molecular Function: zinc ion binding (GO:0008270);;	K03142|3.4e-247|bvg:104884127|K03142 transcription initiation factor TFIIH subunit 2 | (RefSeq) general transcription factor IIH subunit 2	Basal transcription factors (ko03022);; Nucleotide excision repair (ko03420)	[KL]	Transcription;; Replication, recombination and repair	Ssl1-like	General transcription factor IIH subunit 2 OS=Arabidopsis thaliana OX=3702 GN=GTF2H2 PE=1 SV=1	--	--	PREDICTED: general transcription factor IIH subunit 2 isoform X1 [Beta vulgaris subsp. vulgaris]
IMABv06g020096	617	797	484	247	214	282	12.6112	15.7463	10.9263	5.68729	4.22817	5.37904	4.14141e-06	-1.19249	down	--	--	--	--	--	--	--	--	--	--	--	PREDICTED: uncharacterized protein LOC104895116 [Beta vulgaris subsp. vulgaris]
IMABv05g003336	982	1332	666	3012	2142	2004	19.0724	24.9988	14.2781	66.1174	40.3467	36.3291	0.000642881	1.33227	up	[O]	Posttranslational modification, protein turnover, chaperones	Molecular Function: serine-type endopeptidase activity (GO:0004252);;	K01358|1.4e-99|bvg:104892826|K01358 ATP-dependent Clp protease, protease subunit [EC:3.4.21.92] | (RefSeq) ATP-dependent Clp protease proteolytic subunit-related protein 4, chloroplastic	--	[O]	Posttranslational modification, protein turnover, chaperones	Clp protease	ATP-dependent Clp protease proteolytic subunit-related protein 4, chloroplastic OS=Arabidopsis thaliana OX=3702 GN=CLPR4 PE=1 SV=1	O	Posttranslational modification, protein turnover, chaperones	PREDICTED: ATP-dependent Clp protease proteolytic subunit-related protein 4, chloroplastic [Beta vulgaris subsp. vulgaris]
IMABv02g032561	5804	7312	6343	10407	13983	12622	93.7009	114.044	112.952	189.76	218.825	190.133	1.68019e-08	1.02779	up	[I]	Lipid transport and metabolism	Biological Process: lipid metabolic process (GO:0006629);; Cellular Component: integral component of membrane (GO:0016021);; Molecular Function: oxidoreductase activity, acting on paired donors, with oxidation of a pair of donors resulting in the reduction of molecular oxygen to two molecules of water (GO:0016717);;	K10257|6.0e-196|bvg:104903256|K10257 acyl-lipid omega-3 desaturase [EC:1.14.19.25 1.14.19.35 1.14.19.36] | (RefSeq) omega-3 fatty acid desaturase, chloroplastic	--	--	--	Fatty acid desaturase	Omega-3 fatty acid desaturase, chloroplastic OS=Sesamum indicum OX=4182 GN=FAD7 PE=2 SV=1	I	Lipid transport and metabolism	PREDICTED: omega-3 fatty acid desaturase, chloroplastic [Beta vulgaris subsp. vulgaris]
IMABv08g029493	67	85	66	0	3	0	1.31678	1.62658	1.42574	0	0.046241	0	5.8514e-09	-3.91604	down	--	--	--	--	--	--	--	--	--	--	--	PREDICTED: uncharacterized protein LOC104902238 [Beta vulgaris subsp. vulgaris]
IMABv05g004270	174	287	238	23	21	51	3.44652	5.51438	5.20692	0.499217	0.39124	0.936185	2.2379e-08	-2.51736	down	--	--	Molecular Function: transcription factor activity, sequence-specific DNA binding (GO:0003700);; Cellular Component: nucleus (GO:0005634);; Molecular Function: sequence-specific DNA binding (GO:0043565);;	K13425|3.8e-09|nau:109205441|K13425 WRKY transcription factor 22 | (RefSeq) WRKY transcription factor 22-like	MAPK signaling pathway - plant (ko04016);; Plant-pathogen interaction (ko04626)	--	--	WRKY DNA -binding domain	Probable WRKY transcription factor 53 OS=Arabidopsis thaliana OX=3702 GN=WRKY53 PE=1 SV=1	K	Transcription	PREDICTED: probable WRKY transcription factor 41 [Beta vulgaris subsp. vulgaris]
IMABv05g000245	11	13	18	288	397	574	0.198825	0.247194	0.380497	6.44585	7.63508	10.6111	1.00471e-33	4.58669	up	--	--	Cellular Component: integral component of membrane (GO:0016021);;	--	--	--	--	--	--	--	--	PREDICTED: uncharacterized protein LOC104894822 isoform X2 [Beta vulgaris subsp. vulgaris]
IMABv03g011910	573	1197	396	165	62	193	17.4715	35.2661	13.3015	5.66958	1.80876	5.46952	0.00171154	-1.87466	down	--	--	--	--	--	--	--	--	Jasmonate-induced protein homolog OS=Atriplex canescens OX=35922 PE=2 SV=1	--	--	PREDICTED: jasmonate-induced protein homolog [Beta vulgaris subsp. vulgaris]
IMABv08g028798	852	719	850	275	256	322	19.3559	15.7835	21.2837	7.03601	5.63809	6.8122	3.34488e-13	-1.37183	down	--	--	--	--	--	--	--	--	--	S	Function unknown	PREDICTED: uncharacterized protein LOC104883970 [Beta vulgaris subsp. vulgaris]
IMABv05g001844	334	311	349	0	0	0	14.0711	12.636	16.192	0	0	0	7.07213e-38	-7.07694	down	--	--	--	K17413|9.4e-07|pvu:PHAVU_002G182800g|K17413 small subunit ribosomal protein S35 | (RefSeq) hypothetical protein	--	--	--	--	--	--	--	PREDICTED: uncharacterized protein LOC104893589 [Beta vulgaris subsp. vulgaris]
IMABv05g001126	17	20	14	120	137	168	1.16433	1.32651	1.09321	9.66774	9.47845	11.1999	4.58192e-21	3.00237	up	--	--	Molecular Function: oxidoreductase activity, acting on single donors with incorporation of molecular oxygen, incorporation of two atoms of oxygen (GO:0016702);;	K23953|5.6e-26|bvg:104894037|K23953 plant cysteine oxidase [EC:1.13.11.-] | (RefSeq) plant cysteine oxidase 3	--	[S]	Function unknown	PCO_ADO	Plant cysteine oxidase 3 OS=Arabidopsis thaliana OX=3702 GN=PCO3 PE=1 SV=1	S	Function unknown	PREDICTED: plant cysteine oxidase 3 [Beta vulgaris subsp. vulgaris]
IMABv02g030175	189	277	226	589	455	783	2.69696	3.81954	3.55833	9.52198	6.30868	10.4593	1.15876e-06	1.44551	up	[QV]	Secondary metabolites biosynthesis, transport and catabolism;; Defense mechanisms	Molecular Function: monooxygenase activity (GO:0004497);; Molecular Function: iron ion binding (GO:0005506);; Cellular Component: integral component of membrane (GO:0016021);; Molecular Function: oxidoreductase activity, acting on paired donors, with incorporation or reduction of molecular oxygen (GO:0016705);; Molecular Function: heme binding (GO:0020037);;	K20770|2.1e-137|gab:108483715|K20770 (+)-delta-cadinene 8-hydroxylase [EC:1.14.-.-] | (RefSeq) flavonoid 3'-monooxygenase-like	--	[Q]	Secondary metabolites biosynthesis, transport and catabolism	Cytochrome P450	Cytochrome P450 76C2 OS=Arabidopsis thaliana OX=3702 GN=CYP76C2 PE=2 SV=1	Q	Secondary metabolites biosynthesis, transport and catabolism	PREDICTED: geraniol 8-hydroxylase-like [Beta vulgaris subsp. vulgaris]
IMABv01g025892	1380	2434	1751	3304	4273	3199	13.9109	23.7081	19.4755	37.6251	41.7634	30.089	0.00208385	1.03424	up	[HT]	Coenzyme transport and metabolism;; Signal transduction mechanisms	Molecular Function: protein kinase activity (GO:0004672);; Molecular Function: ATP binding (GO:0005524);;	K08869|0.0e+00|bvg:104905681|K08869 aarF domain-containing kinase | (RefSeq) hypothetical protein	--	[R]	General function prediction only	ABC1 family	Protein ACTIVITY OF BC1 COMPLEX KINASE 3, chloroplastic OS=Arabidopsis thaliana OX=3702 GN=ABC1K3 PE=1 SV=1	P	Inorganic ion transport and metabolism	PREDICTED: uncharacterized aarF domain-containing protein kinase At1g79600, chloroplastic [Beta vulgaris subsp. vulgaris]
IMABv06g019504	37981	58608	22685	14470	11643	14856	1323.58	1972.85	871.944	569.439	393.23	482.999	0.000669212	-1.31433	down	--	--	--	--	--	--	--	--	--	--	--	hypothetical protein BVRB_6g131230 [Beta vulgaris subsp. vulgaris]
IMABv04g006639	1345	886	1306	265	279	332	31.849	20.2697	34.1166	7.07775	6.38498	7.33442	1.74817e-12	-1.84639	down	--	--	Molecular Function: electron carrier activity (GO:0009055);; Cellular Component: integral component of membrane (GO:0016021);;	--	--	--	--	Plastocyanin-like domain	Uclacyanin 1 OS=Arabidopsis thaliana OX=3702 GN=UCC1 PE=1 SV=1	S	Function unknown	PREDICTED: blue copper protein [Beta vulgaris subsp. vulgaris]
IMABv06g019700	340	203	147	36	14	54	6.48347	3.73086	3.09239	0.761192	0.247877	0.952753	0.000196223	-2.18564	down	--	--	Cellular Component: SAGA-type complex (GO:0070461);;	--	--	--	--	Transcriptional regulator of RNA polII, SAGA, subunit	--	S	Function unknown	PREDICTED: uncharacterized protein LOC104894933 [Beta vulgaris subsp. vulgaris]
IMABv08g029315	1488	2247	1831	262	417	523	51.1988	74.6919	69.5186	10.1695	13.9033	16.7958	5.1937e-12	-2.03099	down	--	--	--	--	--	--	--	--	--	--	--	PREDICTED: uncharacterized protein LOC104902108 [Beta vulgaris subsp. vulgaris]
IMABv08g029352	192	186	209	34	41	50	5.75916	5.39386	6.92184	1.12267	1.18471	1.37875	3.26409e-14	-2.05202	down	[U]	Intracellular trafficking, secretion, and vesicular transport	Biological Process: signal peptide processing (GO:0006465);; Biological Process: protein processing involved in protein targeting to mitochondrion (GO:0006627);; Molecular Function: serine-type peptidase activity (GO:0008236);; Cellular Component: mitochondrial inner membrane peptidase complex (GO:0042720);;	K09648|4.3e-97|bvg:104902135|K09648 mitochondrial inner membrane protease subunit 2 [EC:3.4.21.-] | (RefSeq) mitochondrial inner membrane protease subunit 2	Protein export (ko03060)	[OU]	Posttranslational modification, protein turnover, chaperones;; Intracellular trafficking, secretion, and vesicular transport	Signal peptidase, peptidase S26	--	--	--	PREDICTED: mitochondrial inner membrane protease subunit 2 [Beta vulgaris subsp. vulgaris]
Beta_vulgaris_newGene_1186	0	0	4	60	160	385	0	0	0.144403	2.40633	5.49187	12.7583	5.6092e-05	3.12937	up	--	--	--	--	--	--	--	--	--	L	Replication, recombination and repair	hypothetical protein BVRB_4g086560 [Beta vulgaris subsp. vulgaris]
IMABv01g023797	1929	2165	1588	417	395	506	13.4286	14.5573	12.1966	3.27254	2.66323	3.28173	2.94436e-41	-1.96806	down	[E]	Amino acid transport and metabolism	Biological Process: oligopeptide transport (GO:0006857);; Cellular Component: integral component of membrane (GO:0016021);; Molecular Function: transmembrane transporter activity (GO:0022857);;	K14638|0.0e+00|egr:104449841|K14638 solute carrier family 15 (peptide/histidine transporter), member 3/4 | (RefSeq) uncharacterized protein LOC104449841	--	[E]	Amino acid transport and metabolism	POT family	Protein NRT1/ PTR FAMILY 5.10 OS=Arabidopsis thaliana OX=3702 GN=NPF5.10 PE=2 SV=1	E	Amino acid transport and metabolism	Proton-dependent oligopeptide transporter family [Corchorus capsularis]
IMABv06g020172	14294	37183	22473	56460	60169	56991	177.847	446.884	308.4	793.34	725.604	661.551	0.00223205	1.26471	up	[I]	Lipid transport and metabolism	Molecular Function: phosphoethanolamine N-methyltransferase activity (GO:0000234);; Biological Process: phosphatidylcholine biosynthetic process (GO:0006656);; Biological Process: methylation (GO:0032259);;	K05929|1.0e-292|bvg:104900778|K05929 phosphoethanolamine N-methyltransferase [EC:2.1.1.103] | (RefSeq) phosphoethanolamine N-methyltransferase	Glycerophospholipid metabolism (ko00564)	[IR]	Lipid transport and metabolism;; General function prediction only	Methyltransferase domain	Phosphoethanolamine N-methyltransferase OS=Spinacia oleracea OX=3562 GN=PEAMT PE=1 SV=1	I	Lipid transport and metabolism	PREDICTED: phosphoethanolamine N-methyltransferase [Beta vulgaris subsp. vulgaris]
IMABv06g018584	725	688	635	177	195	292	11.6943	10.7214	11.2919	3.22189	3.03931	4.39511	7.14231e-15	-1.49747	down	[T]	Signal transduction mechanisms	Molecular Function: protein kinase activity (GO:0004672);; Molecular Function: ATP binding (GO:0005524);;	K08819|1.5e-175|bvg:104896561|K08819 cyclin-dependent kinase 12/13 [EC:2.7.11.22 2.7.11.23] | (RefSeq) cyclin-dependent kinase C-2	--	[D]	Cell cycle control, cell division, chromosome partitioning	Protein kinase domain	Cyclin-dependent kinase C-1 OS=Arabidopsis thaliana OX=3702 GN=CDKC-1 PE=1 SV=1	T	Signal transduction mechanisms	PREDICTED: cyclin-dependent kinase C-2 isoform X1 [Beta vulgaris subsp. vulgaris]
IMABv06g019979	135	9	80	806	318	497	5.39253	0.309014	3.50853	36.3855	12.3151	18.4997	0.00929247	2.02367	up	[Q]	Secondary metabolites biosynthesis, transport and catabolism	Molecular Function: oxidoreductase activity (GO:0016491);; Molecular Function: metal ion binding (GO:0046872);;	K13229|2.2e-25|sbi:8070754|K13229 2,4-dihydroxy-1,4-benzoxazin-3-one-glucoside dioxygenase [EC:1.14.11.59] | (RefSeq) DIBOA-glucoside dioxygenase BX6	Benzoxazinoid biosynthesis (ko00402)	[QR]	Secondary metabolites biosynthesis, transport and catabolism;; General function prediction only	non-haem dioxygenase in morphine synthesis N-terminal	Deacetoxyvindoline 4-hydroxylase OS=Catharanthus roseus OX=4058 GN=D4H PE=1 SV=2	Q	Secondary metabolites biosynthesis, transport and catabolism	PREDICTED: 1-aminocyclopropane-1-carboxylate oxidase homolog 1 [Beta vulgaris subsp. vulgaris]
IMABv09g020232	384	623	298	86	174	149	13.4102	21.041	11.474	3.35923	5.88052	4.83769	0.00145309	-1.42546	down	--	--	Biological Process: metal ion transport (GO:0030001);; Molecular Function: metal ion binding (GO:0046872);;	K10752|4.4e-35|zju:107427343|K10752 histone-binding protein RBBP4 | (RefSeq) LOW QUALITY PROTEIN: WD-40 repeat-containing protein MSI3	--	[P]	Inorganic ion transport and metabolism	Heavy-metal-associated domain	Heavy metal-associated isoprenylated plant protein 23 OS=Arabidopsis thaliana OX=3702 GN=HIPP23 PE=1 SV=1	P	Inorganic ion transport and metabolism	PREDICTED: heavy metal-associated isoprenylated plant protein 23 [Beta vulgaris subsp. vulgaris]
IMABv04g008713	4844	6678	4325	9346	10168	11021	43.2992	57.4827	42.5152	93.9754	88.3066	91.5892	4.55988e-08	1.0514	up	[PR]	Inorganic ion transport and metabolism;; General function prediction only	Molecular Function: chlorophyllide a oxygenase [overall] activity (GO:0010277);; Molecular Function: 2 iron, 2 sulfur cluster binding (GO:0051537);;	K13071|1.1e-65|vra:106756471|K13071 pheophorbide a oxygenase [EC:1.14.15.17] | (RefSeq) pheophorbide a oxygenase, chloroplastic	Porphyrin and chlorophyll metabolism (ko00860)	--	--	Pheophorbide a oxygenase	Protochlorophyllide-dependent translocon component 52, chloroplastic OS=Arabidopsis thaliana OX=3702 GN=PTC52 PE=2 SV=1	P	Inorganic ion transport and metabolism	hypothetical protein TSUD_81210 [Trifolium subterraneum]
IMABv08g029316	162	214	224	101	69	91	1.30213	1.66926	1.99676	0.915143	0.537588	0.679036	0.00834341	-1.02105	down	[T]	Signal transduction mechanisms	Molecular Function: voltage-gated potassium channel activity (GO:0005249);; Cellular Component: integral component of membrane (GO:0016021);; Biological Process: regulation of ion transmembrane transport (GO:0034765);;	K21867|0.0e+00|bvg:104902109|K21867 potassium channel | (RefSeq) potassium channel AKT1	--	[PT]	Inorganic ion transport and metabolism;; Signal transduction mechanisms	Ion transport protein	Potassium channel AKT1 OS=Arabidopsis thaliana OX=3702 GN=AKT1 PE=1 SV=2	--	--	PREDICTED: potassium channel AKT1 [Beta vulgaris subsp. vulgaris]
IMABv04g005293	1244	1400	628	61	356	113	21.7913	23.6903	12.1198	1.19916	6.03207	1.84141	0.00394841	-1.94739	down	[H]	Coenzyme transport and metabolism	Molecular Function: dephospho-CoA kinase activity (GO:0004140);; Molecular Function: ATP binding (GO:0005524);; Biological Process: coenzyme A biosynthetic process (GO:0015937);; Cellular Component: integral component of membrane (GO:0016021);;	K00859|1.9e-127|bvg:104907077|K00859 dephospho-CoA kinase [EC:2.7.1.24] | (RefSeq) dephospho-CoA kinase	Pantothenate and CoA biosynthesis (ko00770)	[H]	Coenzyme transport and metabolism	Dephospho-CoA kinase	Dephospho-CoA kinase OS=Arabidopsis thaliana OX=3702 GN=COAE PE=2 SV=1	H	Coenzyme transport and metabolism	PREDICTED: dephospho-CoA kinase [Beta vulgaris subsp. vulgaris]
IMABv03g009055	18	31	29	112	41	180	0.368381	0.635041	0.67444	2.69005	0.828526	3.5658	0.00838745	1.74481	up	--	--	Biological Process: intracellular protein transport (GO:0006886);; Molecular Function: Ran GTPase binding (GO:0008536);;	K18460|1.7e-135|bvg:104889741|K18460 exportin-7 | (RefSeq) exportin-7-like	--	[YU]	Nuclear structure;; Intracellular trafficking, secretion, and vesicular transport	Importin-beta N-terminal domain	--	--	--	PREDICTED: exportin-7-like [Beta vulgaris subsp. vulgaris]
IMABv01g025797	145	147	239	1314	1138	295	2.95294	2.89272	5.39131	30.386	22.5901	5.62031	0.00163483	2.03116	up	--	--	Molecular Function: peroxidase activity (GO:0004601);; Cellular Component: extracellular region (GO:0005576);; Biological Process: response to oxidative stress (GO:0006979);; Molecular Function: heme binding (GO:0020037);; Biological Process: hydrogen peroxide catabolic process (GO:0042744);; Molecular Function: metal ion binding (GO:0046872);;	K00430|4.1e-190|bvg:104896200|K00430 peroxidase [EC:1.11.1.7] | (RefSeq) peroxidase 12	Phenylpropanoid biosynthesis (ko00940)	--	--	Peroxidase	Peroxidase 12 OS=Arabidopsis thaliana OX=3702 GN=PER12 PE=1 SV=1	Q	Secondary metabolites biosynthesis, transport and catabolism	PREDICTED: peroxidase 12 [Beta vulgaris subsp. vulgaris]
IMABv04g004920	30	4	39	185	141	190	0.954848	0.10228	1.39592	6.84186	4.4904	5.82612	0.00383848	2.10972	up	--	--	Molecular Function: molecular_function (GO:0003674);; Molecular Function: transcription factor activity, sequence-specific DNA binding (GO:0003700);; Cellular Component: cellular_component (GO:0005575);; Cellular Component: intracellular (GO:0005622);; Cellular Component: cell (GO:0005623);; Cellular Component: nucleus (GO:0005634);; Biological Process: regulation of transcription, DNA-templated …	K04374|2.9e-08|mus:103997104|K04374 cyclic AMP-dependent transcription factor ATF-4 | (RefSeq) basic leucine zipper 61-like	Protein processing in endoplasmic reticulum (ko04141)	--	--	--	Basic leucine zipper 61 OS=Arabidopsis thaliana OX=3702 GN=BZIP61 PE=1 SV=1	K	Transcription	PREDICTED: basic leucine zipper 34 isoform X2 [Beta vulgaris subsp. vulgaris]
IMABv04g007637	389	424	468	872	943	910	6.75033	7.10698	8.96294	17.0938	15.8587	14.7425	2.29927e-09	1.18326	up	[R]	General function prediction only	Molecular Function: hydrolase activity (GO:0016787);;	--	--	[O]	Posttranslational modification, protein turnover, chaperones	NHL repeat	Protein SUPPRESSOR OF QUENCHING 1, chloroplastic OS=Arabidopsis thaliana OX=3702 GN=SOQ1 PE=1 SV=1	O	Posttranslational modification, protein turnover, chaperones	PREDICTED: NHL repeat-containing protein 2 [Beta vulgaris subsp. vulgaris]
IMABv01g025359	4474	5140	3930	1407	2009	2433	107.601	119.419	104.26	38.1979	46.8236	54.596	5.33196e-08	-1.08883	down	--	--	Biological Process: phosphorelay signal transduction system (GO:0000160);; Biological Process: response to acid chemical (GO:0001101);; Molecular Function: molecular_function (GO:0003674);; Molecular Function: nucleic acid binding (GO:0003676);; Molecular Function: DNA binding (GO:0003677);; Molecular Function: transcription factor activity, sequence-specific DNA binding (GO:0003700);; Molecular …	K09286|2.3e-124|bvg:104892628|K09286 EREBP-like factor | (RefSeq) ethylene-responsive transcription factor RAP2-4	--	--	--	--	Ethylene-responsive transcription factor RAP2-4 OS=Arabidopsis thaliana OX=3702 GN=RAP2-4 PE=1 SV=1	K	Transcription	PREDICTED: ethylene-responsive transcription factor RAP2-4 [Beta vulgaris subsp. vulgaris]
IMABv06g020207	27	31	25	87	51	84	0.76567	0.838579	0.782447	2.76112	1.37773	2.22003	0.00216365	1.40813	up	--	--	Molecular Function: catechol oxidase activity (GO:0004097);; Biological Process: pigment biosynthetic process (GO:0046148);; Molecular Function: metal ion binding (GO:0046872);;	K00422|3.0e-72|bvg:104900759|K00422 polyphenol oxidase [EC:1.10.3.1] | (RefSeq) polyphenol oxidase, chloroplastic	Tyrosine metabolism (ko00350);; Isoquinoline alkaloid biosynthesis (ko00950)	--	--	Protein of unknown function (DUF_B2219)	(+)-larreatricin hydroxylase, chloroplastic OS=Larrea tridentata OX=66636 PE=1 SV=1	S	Function unknown	hypothetical protein BVRB_8g183860 [Beta vulgaris subsp. vulgaris]
IMABv06g019831	1474	2010	1939	43	61	53	25.0161	32.9509	36.2848	0.810352	0.999	0.824793	7.09734e-79	-4.82343	down	--	--	Molecular Function: molecular_function (GO:0003674);; Molecular Function: transcription factor activity, sequence-specific DNA binding (GO:0003700);; Molecular Function: binding (GO:0005488);; Molecular Function: protein binding (GO:0005515);; Molecular Function: phospholipid binding (GO:0005543);; Cellular Component: cellular_component (GO:0005575);; Cellular Component: intracellular (GO:0005622…	K19600|1.0e-46|mis:MICPUN_63330|K19600 tubby-related protein 1 | (RefSeq) tubby-like protein	--	[R]	General function prediction only	Tub family	Tubby-like F-box protein 5 OS=Oryza sativa subsp. japonica OX=39947 GN=TULP5 PE=2 SV=1	S	Function unknown	PREDICTED: tubby-like F-box protein 5 [Beta vulgaris subsp. vulgaris]
IMABv09g020575	1254	1244	1199	538	531	607	23.7659	22.7853	25.0658	11.5006	9.75321	10.7332	5.38431e-23	-1.02033	down	[FE]	Nucleotide transport and metabolism;; Amino acid transport and metabolism	Molecular Function: magnesium ion binding (GO:0000287);; Molecular Function: ribose phosphate diphosphokinase activity (GO:0004749);; Cellular Component: cytosol (GO:0005829);; Cellular Component: plasma membrane (GO:0005886);; Biological Process: nucleoside metabolic process (GO:0009116);; Biological Process: nucleotide biosynthetic process (GO:0009165);; Cellular Component: plasmodesma (GO:0009…	K20308|7.9e-132|sita:101780847|K20308 trafficking protein particle complex subunit 11 | (RefSeq) trafficking protein particle complex subunit 11	--	[FE]	Nucleotide transport and metabolism;; Amino acid transport and metabolism	Phosphoribosyl transferase domain	Ribose-phosphate pyrophosphokinase 4 OS=Spinacia oleracea OX=3562 GN=PRS4 PE=2 SV=1	--	--	PREDICTED: ribose-phosphate pyrophosphokinase 4 [Beta vulgaris subsp. vulgaris]
Beta_vulgaris_newGene_2356	596	500	411	67	122	171	12.0005	9.73079	8.26432	1.51652	2.39745	2.97858	4.16735e-07	-1.85303	down	--	--	--	--	--	--	--	--	--	--	--	hypothetical protein BVRB_4g076820 [Beta vulgaris subsp. vulgaris]
IMABv04g005822	3304	3864	1295	706	992	1310	53.9253	60.9135	23.3131	13.0125	15.687	19.9377	0.00849889	-1.25142	down	--	--	Molecular Function: UDP-glycosyltransferase activity (GO:0008194);;	K17193|5.2e-270|bvg:104891466|K17193 anthocyanidin 3-O-glucoside 2'''-O-xylosyltransferase [EC:2.4.2.51] | (RefSeq) UDP-glycosyltransferase 79B6-like	Anthocyanin biosynthesis (ko00942)	[GC]	Carbohydrate transport and metabolism;; Energy production and conversion	UDP-glucoronosyl and UDP-glucosyl transferase	Anthocyanidin 3-O-glucoside 2'''-O-xylosyltransferase OS=Arabidopsis thaliana OX=3702 GN=A3G2XYLT PE=1 SV=1	--	--	PREDICTED: UDP-glycosyltransferase 79B6-like [Beta vulgaris subsp. vulgaris]
IMABv01g024879	66	72	26	692	1627	22	1.38536	1.46592	0.587596	16.4843	33.2614	0.427039	0.00987305	2.1443	up	[I]	Lipid transport and metabolism	Molecular Function: hydrolase activity (GO:0016787);;	K22097|6.3e-79|psom:113322812|K22097 3-O-acetylpapaveroxine carboxylesterase [EC:3.1.1.105] | (RefSeq) carboxylesterase 1-like	Isoquinoline alkaloid biosynthesis (ko00950)	[V]	Defense mechanisms	alpha/beta hydrolase fold	Probable carboxylesterase 8 OS=Arabidopsis thaliana OX=3702 GN=CXE8 PE=2 SV=1	V	Defense mechanisms	PREDICTED: probable carboxylesterase 8 [Beta vulgaris subsp. vulgaris]
IMABv06g019829	886	1259	1147	410	521	505	13.6269	18.7104	19.455	7.11062	7.76501	7.24014	1.08946e-05	-1.05863	down	[G]	Carbohydrate transport and metabolism	Cellular Component: integral component of membrane (GO:0016021);; Molecular Function: transmembrane transporter activity (GO:0022857);;	K03444|6.4e-255|bvg:104895033|K03444 MFS transporter, SP family, ERD6-like sugar transporter | (RefSeq) sugar transporter ERD6-like 6	--	[R]	General function prediction only	Sugar (and other) transporter	Sugar transporter ERD6-like 6 OS=Arabidopsis thaliana OX=3702 GN=At1g75220 PE=1 SV=1	C	Energy production and conversion	PREDICTED: sugar transporter ERD6-like 6 [Beta vulgaris subsp. vulgaris]
IMABv02g030385	1158	668	834	203	212	220	15.7194	8.75905	12.4784	3.11235	2.78096	2.77832	7.36319e-11	-1.87035	down	--	--	--	--	--	--	--	Protein of unknown function (DUF1336)	--	S	Function unknown	PREDICTED: uncharacterized protein LOC104887308 [Beta vulgaris subsp. vulgaris]
IMABv08g028310	1290	1823	816	557	596	554	24.2361	33.0967	16.8964	11.8031	10.8573	9.70914	0.00649377	-1.00577	down	[H]	Coenzyme transport and metabolism	Biological Process: protein lipoylation (GO:0009249);; Cellular Component: chloroplast (GO:0009507);; Molecular Function: lipoate synthase activity (GO:0016992);; Molecular Function: metal ion binding (GO:0046872);; Molecular Function: 4 iron, 4 sulfur cluster binding (GO:0051539);;	K03644|2.2e-179|bvg:104901392|K03644 lipoyl synthase [EC:2.8.1.8] | (RefSeq) lipoyl synthase, chloroplastic	Lipoic acid metabolism (ko00785)	[H]	Coenzyme transport and metabolism	Radical SAM superfamily	Lipoyl synthase, chloroplastic OS=Ricinus communis OX=3988 GN=LIP1P PE=3 SV=1	H	Coenzyme transport and metabolism	hypothetical protein BVRB_8g188870 [Beta vulgaris subsp. vulgaris]
IMABv08g029256	1083	1407	1012	2188	3067	2091	15.6956	19.7061	16.1782	35.8313	43.1085	28.2944	5.37597e-05	1.16037	up	--	--	Cellular Component: cellular_component (GO:0005575);; Cellular Component: cell (GO:0005623);; Cellular Component: plasma membrane (GO:0005886);; Biological Process: lipid metabolic process (GO:0006629);; Biological Process: phospholipid metabolic process (GO:0006644);; Biological Process: phosphorus metabolic process (GO:0006793);; Biological Process: phosphate-containing compound metabolic proce…	K00894|1.1e-193|bvg:104902060|K00894 ethanolamine kinase [EC:2.7.1.82] | (RefSeq) probable ethanolamine kinase	Glycerophospholipid metabolism (ko00564)	[I]	Lipid transport and metabolism	Choline/ethanolamine kinase	Probable ethanolamine kinase OS=Arabidopsis thaliana OX=3702 GN=EMB1187 PE=2 SV=1	I	Lipid transport and metabolism	PREDICTED: probable ethanolamine kinase [Beta vulgaris subsp. vulgaris]
IMABv03g009373	1568	1158	1315	3048	4231	2722	20.9797	14.947	19.3844	46.0408	54.8606	33.9669	5.14626e-06	1.37999	up	[O]	Posttranslational modification, protein turnover, chaperones	Molecular Function: thioredoxin-disulfide reductase activity (GO:0004791);; Cellular Component: cytoplasm (GO:0005737);; Biological Process: removal of superoxide radicals (GO:0019430);;	K00384|7.0e-234|bvg:104889367|K00384 thioredoxin reductase (NADPH) [EC:1.8.1.9] | (RefSeq) thioredoxin reductase NTRC	Selenocompound metabolism (ko00450)	[O]	Posttranslational modification, protein turnover, chaperones	Pyridine nucleotide-disulphide oxidoreductase	NADPH-dependent thioredoxin reductase 3 OS=Arabidopsis thaliana OX=3702 GN=NTRC PE=1 SV=2	O	Posttranslational modification, protein turnover, chaperones	PREDICTED: thioredoxin reductase NTRC [Beta vulgaris subsp. vulgaris]
IMABv06g019996	318	1191	298	4	0	0	8.38247	30.351	8.64868	0.092658	0	0	7.54138e-09	-4.18681	down	--	--	Molecular Function: metal ion binding (GO:0046872);;	K00921|7.3e-15|nnu:104609260|K00921 1-phosphatidylinositol-3-phosphate 5-kinase [EC:2.7.1.150] | (RefSeq) 1-phosphatidylinositol-3-phosphate 5-kinase FAB1B	Inositol phosphate metabolism (ko00562);; Phosphatidylinositol signaling system (ko04070);; Phagosome (ko04145)	[R]	General function prediction only	FYVE zinc finger	Protein FREE1 OS=Arabidopsis thaliana OX=3702 GN=FREE1 PE=1 SV=1	S	Function unknown	PREDICTED: protein FREE1 [Beta vulgaris subsp. vulgaris]
IMABv02g031220	70	66	95	296	318	798	0.693091	0.63065	1.04516	3.34455	3.08723	7.46485	3.30754e-07	2.38127	up	--	--	--	--	--	--	--	--	--	S	Function unknown	PREDICTED: uncharacterized protein LOC104886752 [Beta vulgaris subsp. vulgaris]
IMABv07g015261	1090	1549	1049	311	256	427	19.0177	26.0958	20.1705	6.12198	4.31976	6.94558	5.61596e-11	-1.72349	down	--	--	Molecular Function: nutrient reservoir activity (GO:0045735);;	K17338|8.3e-13|ats:109751343|K17338 receptor expression-enhancing protein 1/2/3/4 | (RefSeq) LOC109751343; putative HVA22-like protein g isoform X1	--	--	--	Cupin	11S globulin seed storage protein Ana o 2.0101 (Fragment) OS=Anacardium occidentale OX=171929 PE=1 SV=1	S	Function unknown	PREDICTED: glutelin type-B 5 [Beta vulgaris subsp. vulgaris]
Beta_vulgaris_newGene_9491	178	180	90	0	0	0	2.73139	2.0006	1.83962	0	0	0	4.44173e-19	-5.60694	down	--	--	Molecular Function: calcium ion binding (GO:0005509);;	K13448|8.4e-36|bvg:104889400|K13448 calcium-binding protein CML | (RefSeq) probable calcium-binding protein CML49	Plant-pathogen interaction (ko04626)	[T]	Signal transduction mechanisms	--	Calcium-binding protein CBP OS=Oryza sativa subsp. japonica OX=39947 GN=CBP PE=2 SV=1	T	Signal transduction mechanisms	PREDICTED: probable calcium-binding protein CML49 [Beta vulgaris subsp. vulgaris]
Beta_vulgaris_newGene_3964	58	36	26	110	140	94	1.32625	0.712059	0.271977	2.52945	3.59489	0.859747	0.00273703	1.49184	up	--	--	Biological Process: reproduction (GO:0000003);; Biological Process: developmental process involved in reproduction (GO:0003006);; Cellular Component: cellular_component (GO:0005575);; Cellular Component: intracellular (GO:0005622);; Cellular Component: cell (GO:0005623);; Cellular Component: cytoplasm (GO:0005737);; Cellular Component: endoplasmic reticulum (GO:0005783);; Cellular Component: endo…	--	--	--	--	--	--	P	Inorganic ion transport and metabolism	--
IMABv03g011410	78	95	70	11	19	23	0.645935	0.763852	0.638065	0.098271	0.152366	0.178333	4.53264e-06	-1.9218	down	[M]	Cell wall/membrane/envelope biogenesis	Molecular Function: protein kinase activity (GO:0004672);; Molecular Function: ubiquitin-protein transferase activity (GO:0004842);; Molecular Function: ATP binding (GO:0005524);;	K17609|1.2e-102|eus:EUTSA_v10026931mg|K17609 nucleoredoxin [EC:1.8.1.8] | (RefSeq) hypothetical protein	--	--	--	Protein kinase domain	U-box domain-containing protein 35 OS=Arabidopsis thaliana OX=3702 GN=PUB35 PE=2 SV=2	T	Signal transduction mechanisms	PREDICTED: U-box domain-containing protein 35 isoform X2 [Beta vulgaris subsp. vulgaris]
Beta_vulgaris_newGene_4612	2231	3302	2874	7145	9325	7970	36.0848	51.5901	51.2702	130.518	146.205	120.279	9.80054e-12	1.61324	up	--	--	--	--	--	--	--	--	23 kDa jasmonate-induced protein OS=Hordeum vulgare OX=4513 PE=2 SV=1	--	--	PREDICTED: 23 kDa jasmonate-induced protein [Beta vulgaris subsp. vulgaris]
IMABv08g027036	1640	1131	938	2183	3001	3705	15.0341	10.0128	9.48004	22.6034	26.6628	31.692	2.73404e-06	1.32059	up	[QV]	Secondary metabolites biosynthesis, transport and catabolism;; Defense mechanisms	Molecular Function: iron ion binding (GO:0005506);; Molecular Function: oxidoreductase activity, acting on paired donors, with incorporation or reduction of molecular oxygen (GO:0016705);; Molecular Function: heme binding (GO:0020037);;	K23136|9.6e-120|jre:109010345|K23136 fraxetin 5-hydroxylase [EC:1.14.14.164] | (RefSeq) xanthotoxin 5-hydroxylase CYP82C4-like	--	[Q]	Secondary metabolites biosynthesis, transport and catabolism	Cytochrome P450	Cytochrome P450 82A3 OS=Glycine max OX=3847 GN=CYP82A3 PE=2 SV=1	Q	Secondary metabolites biosynthesis, transport and catabolism	PREDICTED: cytochrome P450 CYP82D47-like [Beta vulgaris subsp. vulgaris]
IMABv01g026314	103	63	66	220	332	240	1.82726	1.0809	1.29706	4.43986	5.73908	3.99093	1.94695e-06	1.77712	up	--	--	--	K17098|7.0e-14|vvi:100253323|K17098 annexin D | (RefSeq) annexin D4	--	--	--	D-mannose binding lectin	G-type lectin S-receptor-like serine/threonine-protein kinase LECRK3 OS=Oryza sativa subsp. indica OX=39946 GN=LECRK3 PE=3 SV=2	--	--	PREDICTED: G-type lectin S-receptor-like serine/threonine-protein kinase LECRK3 [Beta vulgaris subsp. vulgaris]
IMABv04g007149	3126	3552	3827	6474	8562	5654	53.6888	58.9353	72.5089	125.585	142.553	90.6039	0.000372238	1.06383	up	[M]	Cell wall/membrane/envelope biogenesis	Molecular Function: GDP-mannose 3,5-epimerase activity (GO:0047918);; Molecular Function: NAD binding (GO:0051287);;	K10046|1.7e-226|bvg:104890910|K10046 GDP-D-mannose 3', 5'-epimerase [EC:5.1.3.18 5.1.3.-] | (RefSeq) GDP-mannose 3,5-epimerase 2	Ascorbate and aldarate metabolism (ko00053);; Amino sugar and nucleotide sugar metabolism (ko00520)	[GM]	Carbohydrate transport and metabolism;; Cell wall/membrane/envelope biogenesis	NAD dependent epimerase/dehydratase family	GDP-mannose 3,5-epimerase OS=Arabidopsis thaliana OX=3702 GN=At5g28840 PE=1 SV=1	--	--	PREDICTED: GDP-mannose 3,5-epimerase 2 [Beta vulgaris subsp. vulgaris]
IMABv02g030118	3022	2821	2299	1132	1152	1306	48.5403	43.7711	40.7201	20.5231	17.9323	19.5739	3.33157e-19	-1.05316	down	--	--	Cellular Component: integral component of membrane (GO:0016021);;	--	--	--	--	--	--	S	Function unknown	PREDICTED: uncharacterized protein LOC104887140 [Beta vulgaris subsp. vulgaris]
IMABv05g002360	693	770	478	1897	1242	2514	9.58141	10.288	7.28609	29.6602	16.6568	32.4621	1.25789e-06	1.57707	up	--	--	Biological Process: phototropism (GO:0009638);;	--	--	--	--	NPH3 family	Root phototropism protein 2 OS=Arabidopsis thaliana OX=3702 GN=RPT2 PE=1 SV=2	S	Function unknown	PREDICTED: root phototropism protein 2 [Beta vulgaris subsp. vulgaris]
IMABv06g017988	1381	1176	1347	394	417	468	17.2217	14.1632	18.524	5.53655	5.03534	5.44246	4.95988e-22	-1.4816	down	[T]	Signal transduction mechanisms	Molecular Function: protein kinase activity (GO:0004672);; Molecular Function: ATP binding (GO:0005524);; Cellular Component: plasma membrane (GO:0005886);; Biological Process: phototropism (GO:0009638);;	K08286|0.0e+00|bvg:104896762|K08286 protein-serine/threonine kinase [EC:2.7.11.-] | (RefSeq) serine/threonine-protein kinase D6PK	--	[R]	General function prediction only	Protein kinase domain	Protein kinase PVPK-1 OS=Phaseolus vulgaris OX=3885 PE=2 SV=1	T	Signal transduction mechanisms	PREDICTED: serine/threonine-protein kinase D6PK [Beta vulgaris subsp. vulgaris]
IMABv01g024909	323	582	445	1071	1779	900	8.17877	14.2224	12.4135	30.6318	43.6892	21.2713	0.000927573	1.47459	up	--	--	Molecular Function: RNA polymerase II regulatory region sequence-specific DNA binding (GO:0000977);; Molecular Function: transcription factor activity, sequence-specific DNA binding (GO:0003700);; Cellular Component: nucleus (GO:0005634);; Biological Process: positive regulation of transcription from RNA polymerase II promoter (GO:0045944);; Molecular Function: protein dimerization activity (GO:0…	K09264|4.8e-13|obr:102706023|K09264 MADS-box transcription factor, plant | (RefSeq) MADS-box transcription factor 18	--	[K]	Transcription	K-box region	MADS-box protein SOC1 OS=Arabidopsis thaliana OX=3702 GN=SOC1 PE=1 SV=1	K	Transcription	PREDICTED: MADS-box protein SOC1 [Beta vulgaris subsp. vulgaris]
IMABv02g032614	187	109	222	44	31	53	2.11838	1.25473	2.77572	0.557354	0.333484	0.560378	0.000434738	-1.71999	down	--	--	Biological Process: sister chromatid cohesion (GO:0007062);; Cellular Component: cohesin complex (GO:0008278);;	K06670|1.3e-300|bvg:104901586|K06670 cohesin complex subunit SCC1 | (RefSeq) sister chromatid cohesion 1 protein 1-like	--	[D]	Cell cycle control, cell division, chromosome partitioning	Conserved region of Rad21 / Rec8 like protein	Sister chromatid cohesion 1 protein 1 OS=Arabidopsis thaliana OX=3702 GN=SYN1 PE=2 SV=2	D	Cell cycle control, cell division, chromosome partitioning	hypothetical protein BVRB_2g045640 [Beta vulgaris subsp. vulgaris]
IMABv02g032478	10	20	2	651	160	331	0.204555	0.408751	0.028785	15.8406	3.33862	6.63796	1.34729e-07	3.62765	up	--	--	Molecular Function: methyltransferase activity (GO:0008168);;	K08241|2.0e-95|cqi:110706661|K08241 jasmonate O-methyltransferase [EC:2.1.1.141] | (RefSeq) caffeine synthase 1-like	alpha-Linolenic acid metabolism (ko00592)	--	--	SAM dependent carboxyl methyltransferase	Probable caffeine synthase 2 OS=Camellia sinensis OX=4442 GN=TCS2 PE=2 SV=1	S	Function unknown	PREDICTED: caffeine synthase 1 [Beta vulgaris subsp. vulgaris]
IMABv03g010083	707	1052	690	148	183	286	13.3061	19.131	14.3351	3.13877	3.33143	5.01013	3.63699e-09	-1.80881	down	--	--	--	--	--	--	--	Protein of unknown function (DUF295)	--	--	--	PREDICTED: F-box protein SKIP23-like [Beta vulgaris subsp. vulgaris]
IMABv02g029935	285	313	515	42	40	47	1.78838	1.89785	3.56865	0.295054	0.23808	0.27131	3.55096e-12	-2.77028	down	--	--	Molecular Function: ADP binding (GO:0043531);;	K15078|1.9e-34|vvi:100255136|K15078 structure-specific endonuclease subunit SLX1 [EC:3.6.1.-] | (RefSeq) putative disease resistance protein RGA1	--	[T]	Signal transduction mechanisms	NB-ARC domain	Disease resistance protein RGA2 OS=Solanum bulbocastanum OX=147425 GN=RGA2 PE=1 SV=1	S	Function unknown	PREDICTED: putative disease resistance protein RGA3 [Beta vulgaris subsp. vulgaris]
IMABv05g003716	304	413	305	85	132	112	8.09004	10.6193	8.93765	2.53833	3.38357	2.78053	4.63811e-07	-1.46026	down	--	--	Molecular Function: metal ion binding (GO:0046872);;	K13127|4.0e-125|bvg:104892525|K13127 RING finger protein 113A | (RefSeq) zinc finger CCCH domain-containing protein 1-like	--	[O]	Posttranslational modification, protein turnover, chaperones	Zinc finger C-x8-C-x5-C-x3-H type (and similar)	Zinc finger CCCH domain-containing protein 1 OS=Arabidopsis thaliana OX=3702 GN=At1g01350 PE=2 SV=2	O	Posttranslational modification, protein turnover, chaperones	PREDICTED: zinc finger CCCH domain-containing protein 1-like isoform X2 [Beta vulgaris subsp. vulgaris]
IMABv06g017917	75	58	152	3	0	3	2.40225	1.78421	5.3738	0.08612	0	0.085933	3.51847e-07	-3.55209	down	--	--	Molecular Function: zinc ion binding (GO:0008270);;	K10569|2.6e-10|aly:9309705|K10569 endonuclease VIII-like 3 | (RefSeq) uncharacterized protein LOC9309705 isoform X1	Base excision repair (ko03410)	--	--	GRF zinc finger	--	--	--	PREDICTED: uncharacterized protein LOC104903639 isoform X1 [Beta vulgaris subsp. vulgaris]
IMABv05g001837	74	178	72	20	13	24	1.84819	4.29609	1.98446	0.565629	0.30128	0.538372	0.000566192	-2.00436	down	--	--	Molecular Function: iron ion binding (GO:0005506);; Molecular Function: oxidoreductase activity, acting on paired donors, with incorporation or reduction of molecular oxygen (GO:0016705);; Molecular Function: heme binding (GO:0020037);;	K23810|2.2e-64|vvi:100254114|K23810 (E)-8-carboxylinalool synthase [EC:1.14.14.-] | (RefSeq) geraniol 8-hydroxylase	Monoterpenoid biosynthesis (ko00902)	[Q]	Secondary metabolites biosynthesis, transport and catabolism	Cytochrome P450	Inactive cytochrome P450 76AD1 OS=Beta vulgaris OX=161934 GN=CYP76AD1 PE=3 SV=1	Q	Secondary metabolites biosynthesis, transport and catabolism	hypothetical protein BVRB_012100 [Beta vulgaris subsp. vulgaris]
Beta_vulgaris_newGene_3798	106	123	175	4	12	8	0.987862	1.06632	1.75219	0.035372	0.097619	0.060634	1.8297e-10	-3.36067	down	[O]	Posttranslational modification, protein turnover, chaperones	--	K03283|1.1e-295|bvg:104893031|K03283 heat shock 70kDa protein 1/2/6/8 | (RefSeq) heat shock 70 kDa protein 18-like	Spliceosome (ko03040);; Protein processing in endoplasmic reticulum (ko04141);; Endocytosis (ko04144)	[O]	Posttranslational modification, protein turnover, chaperones	Hsp70 protein	Heat shock cognate 70 kDa protein OS=Petunia hybrida OX=4102 GN=HSP70 PE=2 SV=1	O	Posttranslational modification, protein turnover, chaperones	PREDICTED: heat shock 70 kDa protein 18-like [Beta vulgaris subsp. vulgaris]
IMABv04g008279	28	26	27	303	320	302	0.71229	0.629447	0.772604	8.89989	8.08324	7.32965	8.78662e-40	3.50188	up	--	--	Cellular Component: gamma-tubulin ring complex (GO:0008274);; Biological Process: gamma-tubulin complex localization (GO:0033566);;	K18633|1.2e-17|cann:107875805|K18633 mitotic-spindle organizing protein 1 | (RefSeq) mitotic-spindle organizing protein 1A-like	--	--	--	Mitotic-spindle organizing gamma-tubulin ring associated	Mitotic-spindle organizing protein 1B OS=Arabidopsis thaliana OX=3702 GN=GIP1 PE=1 SV=1	S	Function unknown	hypothetical protein BVRB_4g075690 [Beta vulgaris subsp. vulgaris]
IMABv07g015377	137	156	254	2027	874	1117	1.88944	2.07375	3.86192	31.5604	11.678	14.3686	8.99747e-08	2.63924	up	--	--	--	K05387|1.2e-09|cqi:110730029|K05387 glutamate receptor, ionotropic, plant | (RefSeq) glutamate receptor 2.1-like	--	--	--	Rx N-terminal domain	--	S	Function unknown	PREDICTED: putative disease resistance protein RGA3 [Beta vulgaris subsp. vulgaris]
IMABv03g011096	19842	16038	24670	283	2784	751	568.218	443.613	779.214	9.15105	77.2479	20.0482	1.2588e-05	-2.90258	down	--	--	Molecular Function: endopeptidase inhibitor activity (GO:0004866);;	--	--	--	--	Trypsin and protease inhibitor	--	--	--	PREDICTED: miraculin [Beta vulgaris subsp. vulgaris]
IMABv06g017283	522	613	405	90	82	65	9.10491	10.3245	7.79079	1.76776	1.37504	1.05738	1.49646e-15	-2.43702	down	[E]	Amino acid transport and metabolism	Biological Process: oligopeptide transport (GO:0006857);; Cellular Component: integral component of membrane (GO:0016021);; Molecular Function: transmembrane transporter activity (GO:0022857);;	K14638|7.9e-87|smo:SELMODRAFT_131637|K14638 solute carrier family 15 (peptide/histidine transporter), member 3/4 | (RefSeq) hypothetical protein	--	[E]	Amino acid transport and metabolism	POT family	Protein NRT1/ PTR FAMILY 6.1 OS=Arabidopsis thaliana OX=3702 GN=NPF6.1 PE=2 SV=1	E	Amino acid transport and metabolism	PREDICTED: protein NRT1/ PTR FAMILY 6.1 [Beta vulgaris subsp. vulgaris]
IMABv06g017310	1126	3089	1631	3836	4940	4680	32.4268	85.9074	51.7789	124.754	137.883	125.729	0.00647811	1.22077	up	--	--	--	--	--	--	--	--	--	--	--	PREDICTED: 23 kDa jasmonate-induced protein [Beta vulgaris subsp. vulgaris]
IMABv01g024201	12	6	19	149	192	213	0.141858	0.063221	0.248456	2.02146	2.23451	2.38976	1.3725e-13	3.50147	up	--		Molecular Function: protein kinase activity (GO:0004672);; Molecular Function: ATP binding (GO:0005524);; Cellular Component: integral component of membrane (GO:0016021);;	K00924|5.8e-45|osa:4333912|K00924 kinase [EC:2.7.1.-] | (RefSeq) receptor protein kinase TMK1	--	--	--	Protein kinase domain	Probable LRR receptor-like serine/threonine-protein kinase At4g36180 OS=Arabidopsis thaliana OX=3702 GN=At4g36180 PE=1 SV=1	T	Signal transduction mechanisms	PREDICTED: probable LRR receptor-like serine/threonine-protein kinase At4g36180 [Beta vulgaris subsp. vulgaris]
IMABv03g009321	58	66	33	0	0	0	1.23748	1.36628	0.777471	0	0	0	9.11314e-10	-4.25992	down	--	--	Cellular Component: cellular_component (GO:0005575);; Cellular Component: cell wall (GO:0005618);; Cellular Component: cell (GO:0005623);; Cellular Component: plant-type cell wall (GO:0009505);; Molecular Function: transferase activity (GO:0016740);; Cellular Component: external encapsulating structure (GO:0030312);; Cellular Component: cell part (GO:0044464);; Cellular Component: cell periphery …	K01142|8.9e-88|crb:17889946|K01142 exodeoxyribonuclease III [EC:3.1.11.2] | (RefSeq) uncharacterized protein LOC17889946	Base excision repair (ko03410)	--	--	--	Glycosyltransferase-like At3g57200 OS=Arabidopsis thaliana OX=3702 GN=At3g57200 PE=2 SV=1	S	Function unknown	PREDICTED: glycosyltransferase-like At3g57200 [Beta vulgaris subsp. vulgaris]
IMABv08g029569	1337	1663	1542	4499	5638	5759	9.56314	11.4875	12.1649	36.3514	39.0954	38.4398	1.54066e-34	1.89444	up	[NW]	Cell motility;; Extracellular structures	Molecular Function: protein kinase activity (GO:0004672);; Molecular Function: phosphoprotein phosphatase activity (GO:0004721);; Molecular Function: ATP binding (GO:0005524);; Molecular Function: metal ion binding (GO:0046872);;	K19477|5.0e-45|vcn:VOLCADRAFT_81219|K19477 cGMP-dependent protein kinase 2 [EC:2.7.11.12] | (RefSeq) hypothetical protein	--	[T]	Signal transduction mechanisms	Protein kinase domain	Protein phosphatase 2C and cyclic nucleotide-binding/kinase domain-containing protein OS=Arabidopsis thaliana OX=3702 GN=At2g20050/At2g20040 PE=2 SV=2	T	Signal transduction mechanisms	PREDICTED: protein phosphatase 2C and cyclic nucleotide-binding/kinase domain-containing protein isoform X1 [Beta vulgaris subsp. vulgaris]
IMABv01g024180	615	581	433	197	247	279	10.549	9.6196	8.19621	3.80523	4.10206	4.45902	2.69676e-07	-1.03738	down	[P]	Inorganic ion transport and metabolism	Molecular Function: molecular_function (GO:0003674);; Molecular Function: transporter activity (GO:0005215);; Molecular Function: ion channel activity (GO:0005216);; Molecular Function: voltage-gated ion channel activity (GO:0005244);; Molecular Function: voltage-gated chloride channel activity (GO:0005247);; Molecular Function: anion channel activity (GO:0005253);; Molecular Function: chloride c…	K08994|2.0e-189|bvg:104887599|K08994 ion channel-forming bestrophin family protein | (RefSeq) UPF0187 protein At3g61320, chloroplastic	--	--	--	Bestrophin, RFP-TM, chloride channel	UPF0187 protein At3g61320, chloroplastic OS=Arabidopsis thaliana OX=3702 GN=At3g61320 PE=2 SV=2	S	Function unknown	PREDICTED: UPF0187 protein At3g61320, chloroplastic [Beta vulgaris subsp. vulgaris]
IMABv03g012277	220	327	351	24	27	27	5.0479	7.27353	8.90927	0.602805	0.586805	0.577862	8.98965e-19	-3.18625	down	--	--	Molecular Function: metal ion binding (GO:0046872);;	K11643|4.5e-12|mis:MICPUN_60550|K11643 chromodomain-helicase-DNA-binding protein 4 [EC:3.6.4.12] | (RefSeq) SNF2 super family	--	--	--	PHD-finger	Histone-lysine N-methyltransferase ATXR6 OS=Arabidopsis thaliana OX=3702 GN=ATXR6 PE=1 SV=1	K	Transcription	PREDICTED: histone-lysine N-methyltransferase ATXR6 [Beta vulgaris subsp. vulgaris]
IMABv02g030808	357	138	178	849	417	804	11.3271	4.20209	6.20093	30.423	12.8032	23.777	0.00409313	1.53899	up	--	--	Molecular Function: protein phosphatase inhibitor activity (GO:0004864);; Biological Process: defense response (GO:0006952);; Biological Process: abscisic acid-activated signaling pathway (GO:0009738);; Molecular Function: abscisic acid binding (GO:0010427);; Molecular Function: signaling receptor activity (GO:0038023);;	--	--	--	--	Pathogenesis-related protein Bet v 1 family	Major pollen allergen Bet v 1-F/I OS=Betula pendula OX=3505 GN=BETV1F PE=1 SV=2	J	Translation, ribosomal structure and biogenesis	PREDICTED: major allergen Mal d 1-like [Beta vulgaris subsp. vulgaris]
IMABv02g031371	126	171	54	12	23	19	2.34623	3.07523	1.10037	0.233116	0.414875	0.32554	0.000222747	-2.14817	down	[J]	Translation, ribosomal structure and biogenesis	Biological Process: spliceosomal tri-snRNP complex assembly (GO:0000244);; Cellular Component: U4/U6 x U5 tri-snRNP complex (GO:0046540);;	K12844|3.2e-190|bvg:104886641|K12844 U4/U6 small nuclear ribonucleoprotein PRP31 | (RefSeq) U4/U6 small nuclear ribonucleoprotein Prp31 homolog	Spliceosome (ko03040)	[A]	RNA processing and modification	snoRNA binding domain, fibrillarin	U4/U6 small nuclear ribonucleoprotein Prp31 homolog OS=Arabidopsis thaliana OX=3702 GN=PRP31 PE=1 SV=1	A	RNA processing and modification	PREDICTED: U4/U6 small nuclear ribonucleoprotein Prp31 homolog [Beta vulgaris subsp. vulgaris]
IMABv01g025291	119	85	75	292	381	396	1.45335	0.997755	1.00945	4.03254	4.52536	4.52661	1.4922e-14	1.98712	up	--	--	Molecular Function: ATP transmembrane transporter activity (GO:0005347);; Cellular Component: integral component of membrane (GO:0016021);;	K14684|1.9e-80|pda:103702071|K14684 solute carrier family 25 (mitochondrial phosphate transporter), member 23/24/25/41 | (RefSeq) probable mitochondrial adenine nucleotide transporter BTL3	--	[C]	Energy production and conversion	Mitochondrial carrier protein	Probable mitochondrial adenine nucleotide transporter BTL3 OS=Arabidopsis thaliana OX=3702 GN=At5g64970 PE=2 SV=1	C	Energy production and conversion	PREDICTED: probable mitochondrial adenine nucleotide transporter BTL3 [Beta vulgaris subsp. vulgaris]
IMABv05g003500	88	69	88	259	150	177	0.974617	0.731626	1.07461	3.25456	1.61224	1.8348	0.00401688	1.28227	up	--	--	Biological Process: mRNA processing (GO:0006397);; Molecular Function: zinc ion binding (GO:0008270);; Molecular Function: ubiquitin protein ligase activity (GO:0061630);;	K10624|1.4e-157|vvi:100854867|K10624 E3 ubiquitin-protein ligase RBBP6 [EC:2.3.2.27] | (RefSeq) E3 ubiquitin-protein ligase RBBP6	--	[O]	Posttranslational modification, protein turnover, chaperones	DWNN domain	E3 ubiquitin ligase PQT3-like OS=Arabidopsis thaliana OX=3702 GN=At5g47430 PE=1 SV=1	S	Function unknown	hypothetical protein BVRB_006290 [Beta vulgaris subsp. vulgaris]
IMABv03g008840	577	351	457	81	66	74	10.9353	6.42687	9.55649	1.72657	1.20139	1.29882	8.33148e-14	-2.39587	down	--	--	--	K09419|5.5e-84|spen:107005729|K09419 heat shock transcription factor, other eukaryote | (RefSeq) heat stress transcription factor A-5 isoform X1	--	[R]	General function prediction only	Lysine methyltransferase	--	L	Replication, recombination and repair	PREDICTED: histidine protein methyltransferase 1 homolog isoform X1 [Beta vulgaris subsp. vulgaris]
IMABv04g008189	825	825	872	186	265	182	5.42978	5.24551	6.33157	1.379	1.68902	1.11458	1.82465e-11	-1.80669	down	--	--	Molecular Function: microtubule motor activity (GO:0003777);; Molecular Function: ATP binding (GO:0005524);; Biological Process: microtubule-based movement (GO:0007018);; Molecular Function: microtubule binding (GO:0008017);;	K10406|0.0e+00|bvg:104890360|K10406 kinesin family member C2/C3 | (RefSeq) kinesin-like protein KIN-14I	--	[Z]	Cytoskeleton	Kinesin motor domain	Kinesin-like protein KIN-14G OS=Arabidopsis thaliana OX=3702 GN=KIN14G PE=1 SV=2	Z	Cytoskeleton	PREDICTED: kinesin-like protein KIN-14I [Beta vulgaris subsp. vulgaris]
IMABv08g029623	883	1365	1277	223	577	321	20.652	30.8419	32.9399	5.86824	13.0654	6.99315	0.00362493	-1.39611	down	--	--	Cellular Component: integral component of membrane (GO:0016021);; Biological Process: vesicle-mediated transport (GO:0016192);;	K08517|1.5e-82|bvg:104902293|K08517 vesicle transport protein SEC22 | (RefSeq) 25.3 kDa vesicle transport protein	SNARE interactions in vesicular transport (ko04130);; Phagosome (ko04145)	[U]	Intracellular trafficking, secretion, and vesicular transport	Regulated-SNARE-like domain	25.3 kDa vesicle transport protein OS=Arabidopsis thaliana OX=3702 GN=SEC22 PE=2 SV=1	U	Intracellular trafficking, secretion, and vesicular transport	PREDICTED: 25.3 kDa vesicle transport protein [Beta vulgaris subsp. vulgaris]
IMABv04g005712	317	251	311	482	662	543	5.34155	4.0866	5.78043	9.17063	10.8094	8.53929	0.000156668	1.02398	up	--	--	--	--	--	--	--	bHLH-MYC and R2R3-MYB transcription factors N-terminal	Protein RICE SALT SENSITIVE 3 OS=Oryza sativa subsp. japonica OX=39947 GN=RSS3 PE=1 SV=1	S	Function unknown	PREDICTED: uncharacterized protein LOC104891491 isoform X1 [Beta vulgaris subsp. vulgaris]
IMABv07g013873	1045	437	867	1466	1654	2450	10.7973	4.36296	9.878	17.1081	16.5647	23.6264	0.00505235	1.23152	up	--	--	Biological Process: protein glycosylation (GO:0006486);; Molecular Function: transferase activity, transferring glycosyl groups (GO:0016757);;	K20888|0.0e+00|bvg:104899388|K20888 xyloglucan galactosyltransferase MUR3 [EC:2.4.1.-] | (RefSeq) xyloglucan galactosyltransferase MUR3	--	[GMW]	Carbohydrate transport and metabolism;; Cell wall/membrane/envelope biogenesis;; Extracellular structures	Exostosin family	Xyloglucan galactosyltransferase MUR3 OS=Arabidopsis thaliana OX=3702 GN=MUR3 PE=1 SV=1	--	--	PREDICTED: xyloglucan galactosyltransferase MUR3 [Beta vulgaris subsp. vulgaris]
IMABv07g016207	2437	905	1875	240	367	280	38.3408	13.7455	32.5438	4.25595	5.59696	4.10574	7.61376e-07	-2.20958	down	[G]	Carbohydrate transport and metabolism	Molecular Function: pectate lyase activity (GO:0030570);; Biological Process: pectin catabolic process (GO:0045490);; Molecular Function: metal ion binding (GO:0046872);;	K01728|7.5e-244|bvg:104908556|K01728 pectate lyase [EC:4.2.2.2] | (RefSeq) probable pectate lyase 18	Pentose and glucuronate interconversions (ko00040)	--	--	Pectate lyase	Probable pectate lyase 18 OS=Arabidopsis thaliana OX=3702 GN=At4g24780 PE=2 SV=2	G	Carbohydrate transport and metabolism	PREDICTED: probable pectate lyase 18 [Beta vulgaris subsp. vulgaris]
IMABv05g002632	795	1135	1108	417	260	209	10.2595	14.1565	15.7702	6.07616	3.24618	2.51788	0.00103573	-1.48683	down	[J]	Translation, ribosomal structure and biogenesis	Molecular Function: RNA binding (GO:0003723);;	K12741|2.2e-106|bvg:104893128|K12741 heterogeneous nuclear ribonucleoprotein A1/A3 | (RefSeq) UBP1-associated protein 2C	Spliceosome (ko03040)	[R]	General function prediction only	RNA recognition motif. (a.k.a. RRM, RBD, or RNP domain)	UBP1-associated protein 2C OS=Arabidopsis thaliana OX=3702 GN=UBA2C PE=2 SV=1	A	RNA processing and modification	PREDICTED: UBP1-associated protein 2C [Beta vulgaris subsp. vulgaris]
IMABv06g017263	2746	2702	2448	1028	1099	1253	86.2627	81.9873	84.818	36.4564	33.4585	36.7057	3.20576e-70	-1.10712	down	--	--	Molecular Function: thiol-dependent ubiquitin-specific protease activity (GO:0004843);; Cellular Component: nucleus (GO:0005634);; Molecular Function: NEDD8-specific protease activity (GO:0019784);; Molecular Function: ubiquitin binding (GO:0043130);; Biological Process: protein K48-linked deubiquitination (GO:0071108);;	K09602|2.4e-114|bvg:104897455|K09602 ubiquitin thioesterase protein OTUB1 [EC:3.4.19.12] | (RefSeq) ubiquitin thioesterase otubain-like	--	[S]	Function unknown	Peptidase C65 Otubain	OVARIAN TUMOR DOMAIN-containing deubiquitinating enzyme 1 OS=Arabidopsis thaliana OX=3702 GN=OTU1 PE=1 SV=2	O	Posttranslational modification, protein turnover, chaperones	PREDICTED: ubiquitin thioesterase otubain-like [Beta vulgaris subsp. vulgaris]
IMABv08g029194	909	577	1113	234	225	302	16.8635	10.3299	22.788	4.8852	4.03803	5.22677	1.71504e-05	-1.57864	down	--	--	Molecular Function: aspartic-type endopeptidase activity (GO:0004190);;	K22683|4.7e-16|pmum:103318538|K22683 aspartyl protease family protein [EC:3.4.23.-] | (RefSeq) aspartic proteinase nepenthesin-1-like	--	[O]	Posttranslational modification, protein turnover, chaperones	Xylanase inhibitor N-terminal	Aspartyl protease UND OS=Arabidopsis thaliana OX=3702 GN=UND PE=2 SV=1	M	Cell wall/membrane/envelope biogenesis	hypothetical protein BVRB_8g194240 [Beta vulgaris subsp. vulgaris]
Beta_vulgaris_newGene_1426	72	66	66	18	14	35	0.913187	0.547811	0.864592	0.219104	0.201631	0.308403	0.0067631	-1.36268	down	--	--	Molecular Function: nucleic acid binding (GO:0003676);; Molecular Function: RNA-DNA hybrid ribonuclease activity (GO:0004523);;	K22804|9.2e-61|bna:106442438|K22804 structural maintenance of chromosomes protein 6 | (RefSeq) structural maintenance of chromosomes protein 6B-like	--	[R]	General function prediction only	Reverse transcriptase (RNA-dependent DNA polymerase)	--	E	Amino acid transport and metabolism	PREDICTED: uncharacterized protein LOC104894690 [Beta vulgaris subsp. vulgaris]
IMABv05g000596	1548	2192	1827	3705	5571	4673	11.6999	16.0071	15.2349	31.6359	40.8302	32.9662	1.05179e-08	1.40062	up	--	--	Cellular Component: integral component of membrane (GO:0016021);;	--	--	[T]	Signal transduction mechanisms	Bacterial Ig-like domain	--	T	Signal transduction mechanisms	PREDICTED: uncharacterized protein LOC104894296 [Beta vulgaris subsp. vulgaris]
IMABv04g007590	84	106	108	153	206	242	0.972597	1.18231	1.37617	1.9986	2.31013	2.61733	0.000322187	1.07006	up	--	--	Molecular Function: protein kinase activity (GO:0004672);; Molecular Function: ATP binding (GO:0005524);; Cellular Component: integral component of membrane (GO:0016021);; Molecular Function: polysaccharide binding (GO:0030247);;	K23544|1.8e-71|brp:103842861|K23544 serine incorporator 1/3 | (RefSeq) serine incorporator 3	--	--	--	Protein tyrosine and serine/threonine kinase	Wall-associated receptor kinase-like 2 OS=Arabidopsis thaliana OX=3702 GN=WAKL2 PE=2 SV=1	T	Signal transduction mechanisms	PREDICTED: putative wall-associated receptor kinase-like 11 [Beta vulgaris subsp. vulgaris]
IMABv01g023981	1	3	3	774	526	1698	0.008027	0.062433	0.069331	19.7893	11.5433	35.8868	6.67631e-38	6.89584	up	--	--	--	--	--	--	--	--	--	O	Posttranslational modification, protein turnover, chaperones	PREDICTED: protein SDE2 homolog [Beta vulgaris subsp. vulgaris]
Beta_vulgaris_newGene_2499	215	2191	163	0	0	0	0.897129	11.1143	0.750438	0	0	0	4.3849e-06	-3.50585	down	--	--	--	--	--	--	--	--	--	S	Function unknown	PREDICTED: uncharacterized protein LOC108204110 [Daucus carota subsp. sativus]
IMABv05g000773	377	276	230	86	108	178	7.71912	5.4562	5.19213	1.98748	2.13713	3.40061	0.00510794	-1.0847	down	[O]	Posttranslational modification, protein turnover, chaperones	Molecular Function: serine-type endopeptidase activity (GO:0004252);;	K11338|3.5e-13|ccp:CHC_T00003774001|K11338 RuvB-like protein 2 [EC:3.6.4.12] | (RefSeq) hypothetical protein	--	[O]	Posttranslational modification, protein turnover, chaperones	PDZ domain	Protease Do-like 9 OS=Arabidopsis thaliana OX=3702 GN=DEGP9 PE=1 SV=1	O	Posttranslational modification, protein turnover, chaperones	PREDICTED: protease Do-like 9 isoform X1 [Beta vulgaris subsp. vulgaris]
IMABv09g023607	125	113	135	0	3	0	4.52322	3.95056	5.40144	0	0.103258	0	4.81708e-16	-4.87365	down	--	--	--	--	--	--	--	--	--	--	--	PREDICTED: uncharacterized protein LOC104898757 [Beta vulgaris subsp. vulgaris]
IMABv03g011106	16	6	4	83	78	87	0.837727	0.300057	0.240921	5.12491	4.14212	4.43949	9.93058e-07	2.79607	up	--	--	Molecular Function: molecular_function (GO:0003674);; Molecular Function: catalytic activity (GO:0003824);; Molecular Function: phosphoprotein phosphatase activity (GO:0004721);; Cellular Component: cellular_component (GO:0005575);; Cellular Component: intracellular (GO:0005622);; Cellular Component: cell (GO:0005623);; Cellular Component: cytoplasm (GO:0005737);; Cellular Component: mitochondrio…	K17496|1.4e-38|bvg:104889064|K17496 mitochondrial import inner membrane translocase subunit TIM50 | (RefSeq) mitochondrial import inner membrane translocase subunit TIM50	--	--	--	--	--	K	Transcription	PREDICTED: mitochondrial import inner membrane translocase subunit TIM50 [Beta vulgaris subsp. vulgaris]
IMABv02g030307	550	389	372	734	882	851	22.7595	15.5481	16.9807	34.305	35.3751	32.8355	1.46689e-05	1.01018	up	--	--	Molecular Function: acid phosphatase activity (GO:0003993);; Molecular Function: metal ion binding (GO:0046872);;	K22390|1.9e-89|bvg:104906324|K22390 acid phosphatase type 7 | (RefSeq) probable inactive purple acid phosphatase 27	--	[G]	Carbohydrate transport and metabolism	Iron/zinc purple acid phosphatase-like protein C	Probable inactive purple acid phosphatase 1 OS=Arabidopsis thaliana OX=3702 GN=PAP1 PE=2 SV=1	G	Carbohydrate transport and metabolism	hypothetical protein BVRB_2g047460 [Beta vulgaris subsp. vulgaris]
IMABv04g006576	1438	1422	1110	429	379	671	26.3191	25.1345	22.4041	8.85985	6.7141	11.4595	7.67607e-08	-1.28726	down	[J]	Translation, ribosomal structure and biogenesis	Biological Process: mature ribosome assembly (GO:0042256);;	K14574|1.6e-205|bvg:104905729|K14574 ribosome maturation protein SDO1 | (RefSeq) ribosome maturation protein SBDS	Ribosome biogenesis in eukaryotes (ko03008)	[J]	Translation, ribosomal structure and biogenesis	SBDS protein C-terminal domain	--	J	Translation, ribosomal structure and biogenesis	PREDICTED: ribosome maturation protein SBDS [Beta vulgaris subsp. vulgaris]
IMABv07g015053	81	41	71	150	326	141	5.53301	2.71106	5.39248	11.656	21.7811	9.03415	0.00867496	1.5411	up	--	--	Molecular Function: peptidyl-prolyl cis-trans isomerase activity (GO:0003755);;	--	--	[O]	Posttranslational modification, protein turnover, chaperones	--	Peptidyl-prolyl cis-trans isomerase FKBP16-4, chloroplastic OS=Arabidopsis thaliana OX=3702 GN=FKBP16-4 PE=1 SV=1	O	Posttranslational modification, protein turnover, chaperones	hypothetical protein BVRB_7g161050 isoform A [Beta vulgaris subsp. vulgaris]
IMABv01g025295	0	0	0	134	137	168	0	0	0	2.54264	2.22636	2.62472	6.94282e-27	6.23223	up	[A]	RNA processing and modification	--	K12603|3.3e-253|bvg:104892391|K12603 CCR4-NOT transcription complex subunit 6 [EC:3.1.13.4] | (RefSeq) carbon catabolite repressor protein 4 homolog 1-like	RNA degradation (ko03018)	[K]	Transcription	Endonuclease/Exonuclease/phosphatase family	Carbon catabolite repressor protein 4 homolog 1 OS=Arabidopsis thaliana OX=3702 GN=CCR4-1 PE=2 SV=1	K	Transcription	hypothetical protein BVRB_1g009180 [Beta vulgaris subsp. vulgaris]
IMABv04g005169	1146	573	809	188	137	146	16.9403	8.17753	13.186	3.12183	1.9603	2.0007	3.3915e-08	-2.12787	down	--	--	--	--	--	--	--	Plant mobile domain	--	S	Function unknown	hypothetical protein BVRB_4g087710 [Beta vulgaris subsp. vulgaris]
IMABv01g026452	767	703	681	265	173	303	11.6999	10.3591	11.453	4.56412	2.556	4.30378	4.36461e-07	-1.37709	down	--	--	Molecular Function: poly(ADP-ribose) glycohydrolase activity (GO:0004649);; Biological Process: carbohydrate metabolic process (GO:0005975);;	K07759|4.4e-294|bvg:104905106|K07759 poly(ADP-ribose) glycohydrolase [EC:3.2.1.143] | (RefSeq) poly(ADP-ribose) glycohydrolase 1	--	[T]	Signal transduction mechanisms	Poly (ADP-ribose) glycohydrolase (PARG)	Poly(ADP-ribose) glycohydrolase 1 OS=Arabidopsis thaliana OX=3702 GN=PARG1 PE=1 SV=2	T	Signal transduction mechanisms	PREDICTED: poly(ADP-ribose) glycohydrolase 1 [Beta vulgaris subsp. vulgaris]
IMABv03g008916	81	103	108	32	36	52	1.17407	1.43642	1.72963	0.523528	0.501893	0.696149	0.00439891	-1.1161	down	--	--	--	--	--	--	--	MAC/Perforin domain	MACPF domain-containing protein At4g24290 OS=Arabidopsis thaliana OX=3702 GN=At4g24290 PE=2 SV=1	S	Function unknown	PREDICTED: MACPF domain-containing protein At1g14780 [Beta vulgaris subsp. vulgaris]
IMABv03g009445	477	904	642	909	1964	1644	7.83815	14.3406	11.6375	16.8659	31.2896	25.206	0.00692415	1.17059	up	--	--	Molecular Function: transferase activity, transferring acyl groups other than amino-acyl groups (GO:0016747);;	K13065|6.9e-267|bvg:104889292|K13065 shikimate O-hydroxycinnamoyltransferase [EC:2.3.1.133] | (RefSeq) anthranilate N-benzoyltransferase protein 2	Phenylpropanoid biosynthesis (ko00940);; Flavonoid biosynthesis (ko00941);; Stilbenoid, diarylheptanoid and gingerol biosynthesis (ko00945)	--	--	Transferase family	Anthranilate N-benzoyltransferase protein 2 OS=Dianthus caryophyllus OX=3570 GN=HCBT2 PE=1 SV=1	S	Function unknown	PREDICTED: anthranilate N-benzoyltransferase protein 2 [Beta vulgaris subsp. vulgaris]
IMABv01g023825	27	12	21	280	320	432	0.358915	0.145484	0.311367	4.28101	4.20193	5.45991	1.55899e-27	3.90936	up	[E]	Amino acid transport and metabolism	Biological Process: oligopeptide transport (GO:0006857);; Cellular Component: integral component of membrane (GO:0016021);; Molecular Function: transmembrane transporter activity (GO:0022857);;	K14638|0.0e+00|bvg:104897727|K14638 solute carrier family 15 (peptide/histidine transporter), member 3/4 | (RefSeq) protein NRT1/ PTR FAMILY 5.10	--	[E]	Amino acid transport and metabolism	POT family	Protein NRT1/ PTR FAMILY 5.10 OS=Arabidopsis thaliana OX=3702 GN=NPF5.10 PE=2 SV=1	E	Amino acid transport and metabolism	PREDICTED: protein NRT1/ PTR FAMILY 5.10 [Beta vulgaris subsp. vulgaris]
Beta_vulgaris_newGene_2301	114	87	197	0	0	0	1.91862	1.40761	3.66208	0	0	0	1.13496e-14	-5.12188	down	--	--	Molecular Function: nucleic acid binding (GO:0003676);; Molecular Function: RNA-DNA hybrid ribonuclease activity (GO:0004523);;	--	--	--	--	--	--	--	--	uncharacterized protein LOC110683201 [Chenopodium quinoa]
Beta_vulgaris_newGene_4495	119	333	284	13	0	22	1.80224	4.87331	4.75616	0.21068	0	0.302206	0.00392157	-2.3446	down	--	--	Molecular Function: protein serine/threonine kinase activity (GO:0004674);; Molecular Function: ATP binding (GO:0005524);; Cellular Component: integral component of membrane (GO:0016021);;	K20181|1.9e-18|mtr:MTR_5g026090|K20181 vacuolar protein sorting-associated protein 18 | (RefSeq) vacuolar sorting-associated-like protein	--	--	--	--	Putative receptor-like protein kinase At3g47110 OS=Arabidopsis thaliana OX=3702 GN=At3g47110 PE=3 SV=1	T	Signal transduction mechanisms	PREDICTED: probable LRR receptor-like serine/threonine-protein kinase At3g47570 [Beta vulgaris subsp. vulgaris]
IMABv03g011996	77	48	30	0	0	0	1.2453	0.740125	0.529952	0	0	0	1.95777e-08	-4.01614	down	--	--	Biological Process: regulation of carbohydrate metabolic process (GO:0006109);; Biological Process: biological_process (GO:0008150);; Biological Process: regulation of biosynthetic process (GO:0009889);; Biological Process: negative regulation of biosynthetic process (GO:0009890);; Biological Process: negative regulation of metabolic process (GO:0009892);; Biological Process: regulation of cellul…	--	--	--	--	--	--	S	Function unknown	PREDICTED: uncharacterized protein LOC104888342 [Beta vulgaris subsp. vulgaris]
IMABv07g016291	74	61	71	0	0	0	1.26676	0.999448	1.3371	0	0	0	4.66542e-14	-4.90015	down	--	--	Molecular Function: transferase activity, transferring acyl groups other than amino-acyl groups (GO:0016747);;	K19861|6.0e-109|vvi:100252759|K19861 benzyl alcohol O-benzoyltransferase [EC:2.3.1.196 2.3.1.232] | (RefSeq) methanol O-anthraniloyltransferase	--	--	--	Transferase family	Methanol O-anthraniloyltransferase OS=Vitis labrusca OX=103355 GN=AMAT PE=1 SV=1	S	Function unknown	hypothetical protein BVRB_5g102090 [Beta vulgaris subsp. vulgaris]
IMABv02g030906	1712	1630	345	3525	5379	4371	54.3855	50.0119	12.0834	126.455	165.623	129.542	0.00406949	1.69565	up	--	--	--	--	--	[O]	Posttranslational modification, protein turnover, chaperones	--	--	O	Posttranslational modification, protein turnover, chaperones	PREDICTED: uncharacterized protein LOC104886911 [Beta vulgaris subsp. vulgaris]
IMABv09g021680	114	101	176	29	44	43	1.42941	1.23026	2.44336	0.399901	0.530963	0.497099	0.0013381	-1.50752	down	--	--	Molecular Function: Rho guanyl-nucleotide exchange factor activity (GO:0005089);;	--	--	--	--	PRONE (Plant-specific Rop nucleotide exchanger)	Rop guanine nucleotide exchange factor 14 OS=Arabidopsis thaliana OX=3702 GN=ROPGEF14 PE=1 SV=1	O	Posttranslational modification, protein turnover, chaperones	PREDICTED: rop guanine nucleotide exchange factor 14 [Beta vulgaris subsp. vulgaris]
Beta_vulgaris_newGene_5277	799	961	216	71	111	89	30.9988	36.0327	9.2336	3.0803	4.16202	3.20675	4.97814e-05	-2.29341	down	--	--	--	--	--	--	--	--	--	--	--	hypothetical protein BVRB_6g140220 [Beta vulgaris subsp. vulgaris]
IMABv01g026866	33	72	89	9	6	20	0.442762	0.945981	1.33492	0.133642	0.077204	0.256026	0.00765595	-1.85846	down	--	--	--	K14400|3.8e-12|aof:109844760|K14400 pre-mRNA cleavage complex 2 protein Pcf11 | (RefSeq) LOW QUALITY PROTEIN: uncharacterized protein LOC109844760	mRNA surveillance pathway (ko03015)	--	--	Plant mobile domain	Protein MAINTENANCE OF MERISTEMS OS=Arabidopsis thaliana OX=3702 GN=MAIN PE=1 SV=1	--	--	PREDICTED: serine/threonine-protein phosphatase 7 long form homolog [Beta vulgaris subsp. vulgaris]
IMABv05g002555	197	46	139	2744	1362	1968	3.47012	0.782351	2.70465	54.8412	23.3663	32.4901	3.49177e-10	3.43829	up	[IQR]	Lipid transport and metabolism;; Secondary metabolites biosynthesis, transport and catabolism;; General function prediction only	Molecular Function: molecular_function (GO:0003674);; Molecular Function: catalytic activity (GO:0003824);; Cellular Component: cellular_component (GO:0005575);; Cellular Component: intracellular (GO:0005622);; Cellular Component: cell (GO:0005623);; Cellular Component: cytoplasm (GO:0005737);; Cellular Component: plasma membrane (GO:0005886);; Biological Process: biological_process (GO:0008150);…	K19329|5.3e-83|smo:SELMODRAFT_85319|K19329 WW domain-containing oxidoreductase | (RefSeq) hypothetical protein	--	[Q]	Secondary metabolites biosynthesis, transport and catabolism	short chain dehydrogenase	Short-chain dehydrogenase TIC 32 B, chloroplastic OS=Brassica napus OX=3708 GN=TIC32B PE=3 SV=1	Q	Secondary metabolites biosynthesis, transport and catabolism	PREDICTED: short-chain dehydrogenase TIC 32, chloroplastic [Beta vulgaris subsp. vulgaris]
IMABv04g008552	149	153	190	535	594	664	3.3355	3.30117	4.69095	13.5304	12.9035	13.8835	8.17551e-20	1.92731	up	[M]	Cell wall/membrane/envelope biogenesis	Molecular Function: catalytic activity (GO:0003824);;	K09753|2.0e-57|jre:109010995|K09753 cinnamoyl-CoA reductase [EC:1.2.1.44] | (RefSeq) cinnamoyl-CoA reductase 1-like	Phenylpropanoid biosynthesis (ko00940)	[V]	Defense mechanisms	NAD dependent epimerase/dehydratase family	Phenylacetaldehyde reductase OS=Rosa hybrid cultivar OX=128735 GN=PAR PE=1 SV=1	V	Defense mechanisms	PREDICTED: dihydroflavonol 4-reductase [Beta vulgaris subsp. vulgaris]
IMABv03g010960	265	512	325	783	872	921	8.96044	16.7131	12.0917	29.9163	28.5912	29.0512	7.72412e-05	1.28478	up	--	--	Molecular Function: transcription factor activity, sequence-specific DNA binding (GO:0003700);;	K16241|2.6e-70|bvg:104906977|K16241 transcription factor HY5 | (RefSeq) transcription factor HY5-like	Circadian rhythm - plant (ko04712)	[K]	Transcription	bZIP transcription factor	Transcription factor HY5-like OS=Arabidopsis thaliana OX=3702 GN=HYH PE=1 SV=1	K	Transcription	PREDICTED: transcription factor HY5-like [Beta vulgaris subsp. vulgaris]
IMABv08g027964	1124	1080	866	313	369	446	8.84296	8.20531	7.51429	2.77868	2.80728	3.27058	9.51221e-20	-1.31849	down	--	--	Biological Process: cell fate specification (GO:0001708);; Cellular Component: cellular_component (GO:0005575);; Cellular Component: intracellular (GO:0005622);; Cellular Component: cell (GO:0005623);; Cellular Component: cytoplasm (GO:0005737);; Cellular Component: Golgi apparatus (GO:0005794);; Biological Process: transport (GO:0006810);; Biological Process: vacuolar transport (GO:0007034);; Bi…	K19513|0.0e+00|bvg:104901547|K19513 protein CLEC16A | (RefSeq) hypothetical protein	--	[S]	Function unknown	Uncharacterised conserved protein	Protein TRANSPARENT TESTA 9 OS=Arabidopsis thaliana OX=3702 GN=TT9 PE=2 SV=1	O	Posttranslational modification, protein turnover, chaperones	PREDICTED: uncharacterized protein LOC104901547 [Beta vulgaris subsp. vulgaris]
IMABv05g004470	234	282	395	541	1278	959	5.95524	6.94524	11.122	15.5811	31.6306	22.8396	0.000629673	1.54923	up	--	--	Molecular Function: DNA binding (GO:0003677);; Cellular Component: nucleus (GO:0005634);;	K09422|1.1e-156|bvg:104892083|K09422 transcription factor MYB, plant | (RefSeq) protein ODORANT1	--	[K]	Transcription	Myb-like DNA-binding domain	Protein ODORANT1 OS=Petunia hybrida OX=4102 GN=ODO1 PE=2 SV=1	--	--	PREDICTED: protein ODORANT1 [Beta vulgaris subsp. vulgaris]
Beta_vulgaris_newGene_8268	298	173	660	61	59	112	11.158	6.23271	27.2679	2.56231	2.12913	3.90224	0.0037455	-1.83105	down	--	--	--	--	--	--	--	--	--	--	--	hypothetical protein BVRB_011440 [Beta vulgaris subsp. vulgaris]
IMABv01g023833	24	13	36	759	590	688	0.370525	0.192996	0.601681	13.2371	8.83259	9.9072	1.44151e-25	4.42102	up	--	--	Cellular Component: cellular_component (GO:0005575);; Cellular Component: intracellular (GO:0005622);; Cellular Component: cell (GO:0005623);; Cellular Component: cytoplasm (GO:0005737);; Cellular Component: plasma membrane (GO:0005886);; Cellular Component: chloroplast (GO:0009507);; Cellular Component: plastid (GO:0009536);; Cellular Component: membrane (GO:0016020);; Cellular Component: organe…	K19996|1.8e-124|gab:108453290|K19996 phosphatidylinositol transfer protein SFH5 | (RefSeq) patellin-3-like	--	[I]	Lipid transport and metabolism	CRAL/TRIO domain	Patellin-3 OS=Arabidopsis thaliana OX=3702 GN=PATL3 PE=1 SV=2	I	Lipid transport and metabolism	PREDICTED: patellin-3 [Beta vulgaris subsp. vulgaris]
Beta_vulgaris_newGene_5069	48	672	549	39	54	59	1.29672	13.1599	14.8816	1.02648	1.06657	0.592081	0.00814488	-2.03672	down	--	--	Molecular Function: phosphatidylinositol phosphate phosphatase activity (GO:0052866);;	K21797|9.0e-74|bvg:104891753|K21797 phosphatidylinositol 4-phosphatase [EC:3.1.3.-] | (RefSeq) phosphoinositide phosphatase SAC7-like	Inositol phosphate metabolism (ko00562);; Phosphatidylinositol signaling system (ko04070)	[I]	Lipid transport and metabolism	SacI homology domain	Phosphoinositide phosphatase SAC6 OS=Arabidopsis thaliana OX=3702 GN=SAC6 PE=2 SV=1	T	Signal transduction mechanisms	PREDICTED: phosphoinositide phosphatase SAC7-like [Beta vulgaris subsp. vulgaris]
IMABv08g027419	276	334	200	115	115	110	4.61386	5.39438	3.68621	2.15865	1.85363	1.71064	0.000509435	-1.07419	down	--	--	--	--	--	--	--	Zinc finger, C3HC4 type (RING finger)	--	O	Posttranslational modification, protein turnover, chaperones	PREDICTED: uncharacterized protein LOC104900931 [Beta vulgaris subsp. vulgaris]
IMABv01g025328	766	1153	904	388	290	338	35.7579	52.0055	46.5588	20.4197	13.084	14.6832	1.21491e-05	-1.29401	down	--	--	Molecular Function: hydrolase activity, hydrolyzing O-glycosyl compounds (GO:0004553);; Biological Process: carbohydrate metabolic process (GO:0005975);;	K19355|2.9e-19|bvg:104889643|K19355 mannan endo-1,4-beta-mannosidase [EC:3.2.1.78] | (RefSeq) mannan endo-1,4-beta-mannosidase 4-like	Fructose and mannose metabolism (ko00051)	--	--	--	Mannan endo-1,4-beta-mannosidase 1 OS=Oryza sativa subsp. japonica OX=39947 GN=MAN1 PE=2 SV=2	G	Carbohydrate transport and metabolism	hypothetical protein BVRB_1g007140 [Beta vulgaris subsp. vulgaris]
IMABv06g017119	442	561	475	768	888	1198	9.92624	12.1915	11.769	19.5066	19.3536	25.1528	1.3323e-07	1.03234	up	--	--	Cellular Component: integral component of membrane (GO:0016021);; Biological Process: xylan biosynthetic process (GO:0045492);;	K18801|1.7e-56|brp:103831675|K18801 glucuronoxylan 4-O-methyltransferase [EC:2.1.1.112] | (RefSeq) glucuronoxylan 4-O-methyltransferase 3 isoform X1	--	--	--	Polysaccharide biosynthesis	Probable methyltransferase At1g27930 OS=Arabidopsis thaliana OX=3702 GN=At1g27930 PE=1 SV=1	S	Function unknown	PREDICTED: probable methyltransferase At1g27930 [Beta vulgaris subsp. vulgaris]
IMABv09g022653	7	34	0	2461	2679	1579	0.099849	0.47324	0	40.0858	37.4468	21.2361	3.676e-07	3.77142	up	[J]	Translation, ribosomal structure and biogenesis	Molecular Function: tRNA binding (GO:0000049);; Molecular Function: phenylalanine-tRNA ligase activity (GO:0004826);; Molecular Function: ATP binding (GO:0005524);; Cellular Component: cytoplasm (GO:0005737);; Biological Process: phenylalanyl-tRNA aminoacylation (GO:0006432);;	K01889|2.0e-237|bvg:104904985|K01889 phenylalanyl-tRNA synthetase alpha chain [EC:6.1.1.20] | (RefSeq) phenylalanine--tRNA ligase, chloroplastic/mitochondrial	Aminoacyl-tRNA biosynthesis (ko00970)	[J]	Translation, ribosomal structure and biogenesis	tRNA synthetases class II core domain (F)	Phenylalanine--tRNA ligase, chloroplastic/mitochondrial OS=Arabidopsis thaliana OX=3702 GN=At3g58140 PE=1 SV=1	J	Translation, ribosomal structure and biogenesis	PREDICTED: phenylalanine--tRNA ligase, chloroplastic/mitochondrial [Beta vulgaris subsp. vulgaris]
IMABv09g023570	1176	1207	869	3188	2810	2998	52.6621	52.235	42.9439	161.302	122.048	125.317	7.07348e-17	1.57399	up	--	--	--	--	--	--	--	--	--	--	--	hypothetical protein BVRB_9g216360 [Beta vulgaris subsp. vulgaris]
IMABv01g023741	446	361	388	135	168	198	4.18213	3.27121	4.01781	1.42999	1.52265	1.73	4.95237e-08	-1.12613	down	[L]	Replication, recombination and repair	Molecular Function: DNA binding (GO:0003677);; Molecular Function: ATP binding (GO:0005524);; Biological Process: DNA repair (GO:0006281);; Molecular Function: 3'-5' DNA helicase activity (GO:0043138);;	K10896|0.0e+00|bvg:104895878|K10896 fanconi anemia group M protein | (RefSeq) Fanconi anemia group M protein	--	[R]	General function prediction only	Helicase conserved C-terminal domain	DEAD-box ATP-dependent RNA helicase FANCM OS=Arabidopsis thaliana OX=3702 GN=FANCM PE=2 SV=1	A	RNA processing and modification	PREDICTED: Fanconi anemia group M protein isoform X2 [Beta vulgaris subsp. vulgaris]
Beta_vulgaris_newGene_5384	209	243	185	0	0	0	2.98276	3.35622	2.90777	0	0	0	4.13561e-30	-6.50083	down	--	--	Molecular Function: nucleic acid binding (GO:0003676);; Molecular Function: zinc ion binding (GO:0008270);; Biological Process: DNA integration (GO:0015074);;	K00627|1.4e-39|bvg:104887207|K00627 pyruvate dehydrogenase E2 component (dihydrolipoamide acetyltransferase) [EC:2.3.1.12] | (RefSeq) dihydrolipoyllysine-residue acetyltransferase component 1 of pyruvate dehydrogenase complex, mitochondrial	Glycolysis / Gluconeogenesis (ko00010);; Citrate cycle (TCA cycle) (ko00020);; Pyruvate metabolism (ko00620);; Carbon metabolism (ko01200)	[R]	General function prediction only	--	--	L	Replication, recombination and repair	polyprotein [Oryza australiensis]
IMABv09g020609	231	302	331	13036	11240	12771	3.56953	4.5185	5.65392	228.184	168.859	184.672	4.8338e-127	5.38837	up	[I]	Lipid transport and metabolism	Molecular Function: acetyl-CoA C-acetyltransferase activity (GO:0003985);; Cellular Component: peroxisome (GO:0005777);; Cellular Component: cytosol (GO:0005829);; Cellular Component: plasma membrane (GO:0005886);; Biological Process: pollen germination (GO:0009846);; Biological Process: pollen tube growth (GO:0009860);; Biological Process: sterol metabolic process (GO:0016125);;	K00626|2.7e-225|bvg:104902969|K00626 acetyl-CoA C-acetyltransferase [EC:2.3.1.9] | (RefSeq) acetyl-CoA acetyltransferase, cytosolic 1	Fatty acid degradation (ko00071);; Synthesis and degradation of ketone bodies (ko00072);; Valine, leucine and isoleucine degradation (ko00280);; Lysine degradation (ko00310);; Tryptophan metabolism (ko00380);; Pyruvate metabolism (ko00620);; Glyoxylate and dicarboxylate metabolism (ko00630);; Propanoate metabolism (ko00640);; Butanoate metabolism (ko00650);; Terpenoid backbone biosynthesis (ko009…	[I]	Lipid transport and metabolism	Thiolase, N-terminal domain	Acetyl-CoA acetyltransferase, cytosolic 1 OS=Arabidopsis thaliana OX=3702 GN=AAT1 PE=1 SV=1	I	Lipid transport and metabolism	PREDICTED: acetyl-CoA acetyltransferase, cytosolic 1 [Beta vulgaris subsp. vulgaris]
IMABv02g032209	38656	62592	40694	71948	118589	83691	1361.98	2130.2	1581.39	2862.77	4049.73	2750.98	0.00241533	1.02811	up	[G]	Carbohydrate transport and metabolism	Molecular Function: monooxygenase activity (GO:0004497);; Cellular Component: chloroplast (GO:0009507);; Biological Process: photorespiration (GO:0009853);; Biological Process: carbon fixation (GO:0015977);; Biological Process: photosynthesis (GO:0015979);; Molecular Function: ribulose-bisphosphate carboxylase activity (GO:0016984);;	K01602|3.9e-96|bvg:104906047|K01602 ribulose-bisphosphate carboxylase small chain [EC:4.1.1.39] | (RefSeq) ribulose bisphosphate carboxylase small chain	Glyoxylate and dicarboxylate metabolism (ko00630);; Carbon fixation in photosynthetic organisms (ko00710);; Carbon metabolism (ko01200)	--	--	Ribulose bisphosphate carboxylase, small chain	Ribulose bisphosphate carboxylase small chain 4, chloroplastic OS=Mesembryanthemum crystallinum OX=3544 GN=RBCS-4 PE=2 SV=1	E	Amino acid transport and metabolism	PREDICTED: ribulose bisphosphate carboxylase small chain [Beta vulgaris subsp. vulgaris]
IMABv09g020526	676	736	591	256	206	284	14.8674	15.6479	14.3525	6.35353	4.37854	5.8279	7.87618e-12	-1.2842	down	--	--	Molecular Function: zinc ion binding (GO:0008270);;	K10144|9.1e-140|bvg:104902917|K10144 RING finger and CHY zinc finger domain-containing protein 1 [EC:2.3.2.27] | (RefSeq) E3 ubiquitin-protein ligase MIEL1	Ubiquitin mediated proteolysis (ko04120)	[R]	General function prediction only	CHY zinc finger	E3 ubiquitin-protein ligase RZFP34 OS=Arabidopsis thaliana OX=3702 GN=RZPF34 PE=1 SV=1	O	Posttranslational modification, protein turnover, chaperones	PREDICTED: E3 ubiquitin-protein ligase MIEL1 [Beta vulgaris subsp. vulgaris]
IMABv04g006038	967	847	972	231	287	545	7.71123	6.52211	8.55274	2.08128	2.21248	4.05563	0.000513482	-1.24657	down	--		Molecular Function: protein kinase activity (GO:0004672);; Molecular Function: ATP binding (GO:0005524);; Cellular Component: integral component of membrane (GO:0016021);;	K13418|4.6e-50|sbi:8073419|K13418 somatic embryogenesis receptor kinase 1 [EC:2.7.10.1 2.7.11.1] | (RefSeq) LRR receptor kinase BAK1	--	--	--	Protein tyrosine and serine/threonine kinase	Probable LRR receptor-like serine/threonine-protein kinase At1g53440 OS=Arabidopsis thaliana OX=3702 GN=At1g53440 PE=2 SV=2	T	Signal transduction mechanisms	PREDICTED: probable LRR receptor-like serine/threonine-protein kinase At1g53430 [Beta vulgaris subsp. vulgaris]
IMABv03g011729	625	425	430	829	1001	966	7.59187	4.98133	5.76245	11.3808	11.7938	10.9561	2.51472e-05	1.01326	up	--	--	Cellular Component: ubiquitin ligase complex (GO:0000151);; Molecular Function: molecular_function (GO:0003674);; Molecular Function: binding (GO:0005488);; Molecular Function: protein binding (GO:0005515);; Cellular Component: cellular_component (GO:0005575);; Cellular Component: intracellular (GO:0005622);; Cellular Component: cell (GO:0005623);; Cellular Component: cytoplasm (GO:0005737);; Bio…	K10520|0.0e+00|bvg:104906484|K10520 ankyrin repeat and BTB/POZ domain-containing protein 1 | (RefSeq) BTB/POZ domain-containing protein At2g04740	--	[R]	General function prediction only	BTB/POZ domain	BTB/POZ domain-containing protein At2g04740 OS=Arabidopsis thaliana OX=3702 GN=At2g04740 PE=2 SV=2	S	Function unknown	PREDICTED: BTB/POZ domain-containing protein At2g04740 [Beta vulgaris subsp. vulgaris]
IMABv05g003409	992	2216	1568	3512	2908	3219	12.2582	26.462	21.3757	49.0282	34.8387	37.1206	0.0073884	1.07016	up	[I]	Lipid transport and metabolism	Molecular Function: acyl-CoA oxidase activity (GO:0003997);; Cellular Component: peroxisome (GO:0005777);; Biological Process: fatty acid beta-oxidation (GO:0006635);; Molecular Function: FAD binding (GO:0071949);;	K00232|0.0e+00|bvg:104892778|K00232 acyl-CoA oxidase [EC:1.3.3.6] | (RefSeq) peroxisomal acyl-coenzyme A oxidase 1	Fatty acid degradation (ko00071);; beta-Alanine metabolism (ko00410);; alpha-Linolenic acid metabolism (ko00592);; Propanoate metabolism (ko00640);; Biosynthesis of unsaturated fatty acids (ko01040);; Carbon metabolism (ko01200);; Fatty acid metabolism (ko01212);; Peroxisome (ko04146)	[I]	Lipid transport and metabolism	Acyl-CoA oxidase	Peroxisomal acyl-coenzyme A oxidase 1 OS=Arabidopsis thaliana OX=3702 GN=ACX1 PE=1 SV=1	I	Lipid transport and metabolism	PREDICTED: peroxisomal acyl-coenzyme A oxidase 1 [Beta vulgaris subsp. vulgaris]
IMABv07g015515	629	1064	717	2078	1373	1406	9.90018	16.1729	12.4457	36.94	20.9483	20.6504	0.00646174	1.0863	up	[T]	Signal transduction mechanisms	Molecular Function: protein serine/threonine kinase activity (GO:0004674);; Molecular Function: ATP binding (GO:0005524);; Biological Process: signal transduction (GO:0007165);;	K12761|2.1e-233|bvg:104898195|K12761 carbon catabolite-derepressing protein kinase [EC:2.7.11.1] | (RefSeq) CBL-interacting serine/threonine-protein kinase 14	--	[T]	Signal transduction mechanisms	Protein kinase domain	CBL-interacting serine/threonine-protein kinase 14 OS=Arabidopsis thaliana OX=3702 GN=CIPK14 PE=1 SV=1	T	Signal transduction mechanisms	PREDICTED: CBL-interacting serine/threonine-protein kinase 14 [Beta vulgaris subsp. vulgaris]
IMABv03g013395	404	206	521	77	52	99	9.25599	4.55559	13.1653	1.96944	1.15554	2.10262	0.000131381	-1.95751	down	--	--	Molecular Function: RNA binding (GO:0003723);;	--	--	--	--	Double-stranded RNA binding motif	Double-stranded RNA-binding protein 3 OS=Arabidopsis thaliana OX=3702 GN=DRB3 PE=1 SV=1	J	Translation, ribosomal structure and biogenesis	PREDICTED: uncharacterized protein LOC104899901 [Beta vulgaris subsp. vulgaris]
IMABv04g008427	10811	9187	5369	3643	2485	4077	239.098	196.245	130.944	90.9641	53.2664	84.1143	0.00142449	-1.1246	down	[O]	Posttranslational modification, protein turnover, chaperones	Cellular Component: mitochondrial inner membrane (GO:0005743);;	K17081|5.0e-157|bvg:104890142|K17081 prohibitin 2 | (RefSeq) prohibitin-1, mitochondrial	--	[O]	Posttranslational modification, protein turnover, chaperones	SPFH domain / Band 7 family	Prohibitin-1, mitochondrial OS=Arabidopsis thaliana OX=3702 GN=PHB1 PE=1 SV=1	O	Posttranslational modification, protein turnover, chaperones	PREDICTED: prohibitin-1, mitochondrial [Beta vulgaris subsp. vulgaris]
IMABv05g002951	1688	1487	1468	712	458	545	19.1293	16.2817	18.3574	9.10694	5.02911	5.75858	1.9601e-05	-1.25282	down	[BQ]	Chromatin structure and dynamics;; Secondary metabolites biosynthesis, transport and catabolism	Molecular Function: hydrolase activity (GO:0016787);;	K11406|0.0e+00|bvg:104907884|K11406 histone deacetylase 4/5 [EC:3.5.1.98] | (RefSeq) histone deacetylase 5	--	[B]	Chromatin structure and dynamics	Histone deacetylase domain	Histone deacetylase 5 OS=Arabidopsis thaliana OX=3702 GN=HDA5 PE=1 SV=1	B	Chromatin structure and dynamics	PREDICTED: histone deacetylase 5 [Beta vulgaris subsp. vulgaris]
IMABv09g023165	0	3	6	1002	414	2699	0	0.062781	0.177159	33.8167	11.9792	75.2922	2.84849e-15	5.29845	up	--	--	--	--	--	--	--	LURP-one-related	Protein LURP-one-related 12 OS=Arabidopsis thaliana OX=3702 GN=At3g15810 PE=2 SV=1	S	Function unknown	PREDICTED: protein LURP-one-related 12 [Beta vulgaris subsp. vulgaris]
IMABv08g028454	10376	9688	14363	25927	23258	24089	257.326	232.082	392.876	726.136	559.049	557.351	5.328e-05	1.16031	up	--	--	Cellular Component: photosystem I (GO:0009522);; Cellular Component: photosystem II (GO:0009523);; Cellular Component: chloroplast thylakoid membrane (GO:0009535);; Biological Process: photosynthesis, light harvesting (GO:0009765);; Cellular Component: integral component of membrane (GO:0016021);; Molecular Function: chlorophyll binding (GO:0016168);; Biological Process: protein-chromophore linka…	K08917|1.8e-111|bvg:104883981|K08917 light-harvesting complex II chlorophyll a/b binding protein 6 | (RefSeq) chlorophyll a-b binding protein CP24, chloroplastic	Photosynthesis - antenna proteins (ko00196)	--	--	Chlorophyll A-B binding protein	Chlorophyll a-b binding protein CP24, chloroplastic OS=Spinacia oleracea OX=3562 PE=2 SV=1	C	Energy production and conversion	PREDICTED: chlorophyll a-b binding protein CP24, chloroplastic [Beta vulgaris subsp. vulgaris]
IMABv03g011442	26	58	23	516	184	125	0.360699	0.78108	0.356712	8.23868	2.51615	1.64733	0.000559999	2.36788	up	[I]	Lipid transport and metabolism	Molecular Function: 1-acylglycerol-3-phosphate O-acyltransferase activity (GO:0003841);; Biological Process: phospholipid biosynthetic process (GO:0008654);; Cellular Component: integral component of membrane (GO:0016021);;	K00655|4.6e-196|bvg:104888751|K00655 1-acyl-sn-glycerol-3-phosphate acyltransferase [EC:2.3.1.51] | (RefSeq) 1-acyl-sn-glycerol-3-phosphate acyltransferase 1, chloroplastic	Glycerolipid metabolism (ko00561);; Glycerophospholipid metabolism (ko00564)	[I]	Lipid transport and metabolism	Acyltransferase	1-acyl-sn-glycerol-3-phosphate acyltransferase LPAT1, chloroplastic OS=Arabidopsis thaliana OX=3702 GN=LPAT1 PE=1 SV=1	I	Lipid transport and metabolism	PREDICTED: 1-acyl-sn-glycerol-3-phosphate acyltransferase 1, chloroplastic isoform X2 [Beta vulgaris subsp. vulgaris]
IMABv04g006977	666	879	516	1838	1907	1369	10.417	13.2845	8.8971	32.4778	28.9234	19.9886	2.17614e-05	1.39205	up	--	--	Molecular Function: molecular_function (GO:0003674);; Molecular Function: nucleic acid binding (GO:0003676);; Molecular Function: RNA binding (GO:0003723);; Molecular Function: catalytic activity (GO:0003824);; Molecular Function: nuclease activity (GO:0004518);; Molecular Function: endonuclease activity (GO:0004519);; Molecular Function: binding (GO:0005488);; Cellular Component: cellular_compon…	--	--	--	--	PPR repeat family	Pentatricopeptide repeat-containing protein At3g04760, chloroplastic OS=Arabidopsis thaliana OX=3702 GN=At3g04760 PE=2 SV=1	L	Replication, recombination and repair	PREDICTED: pentatricopeptide repeat-containing protein At3g04760, chloroplastic [Beta vulgaris subsp. vulgaris]
IMABv01g025495	1165	2760	2210	2	0	3	16.5222	37.8238	34.5791	0.02748	0	0.03813	3.96138e-54	-7.97401	down	--	--	--	K18460|6.3e-33|bvg:104889741|K18460 exportin-7 | (RefSeq) exportin-7-like	--	--	--	--	--	--	--	hypothetical protein BVRB_3g064040 [Beta vulgaris subsp. vulgaris]
IMABv04g008300	288	410	749	0	0	2	5.11013	7.02472	14.6492	0	0	0.033046	5.3549e-24	-6.16448	down	[T]	Signal transduction mechanisms	Molecular Function: protein kinase activity (GO:0004672);; Molecular Function: ATP binding (GO:0005524);;	K23544|1.9e-54|brp:103842861|K23544 serine incorporator 1/3 | (RefSeq) serine incorporator 3	--	--	--	Protein tyrosine and serine/threonine kinase	Wall-associated receptor kinase-like 1 OS=Arabidopsis thaliana OX=3702 GN=WAKL1 PE=2 SV=1	T	Signal transduction mechanisms	PREDICTED: wall-associated receptor kinase-like 22 [Beta vulgaris subsp. vulgaris]
IMABv05g004256	1988	1843	1717	658	503	832	31.3565	28.0776	29.894	11.7294	7.69198	12.2557	1.10621e-10	-1.34015	down	--	--	--	--	--	--	--	--	--	--	--	PREDICTED: CAP-Gly domain-containing linker protein 1 isoform X1 [Beta vulgaris subsp. vulgaris]
IMABv05g002841	74	67	159	3	5	10	2.48896	2.17968	5.91997	0.111676	0.142678	0.287491	1.22365e-06	-3.07176	down	--	--	--	K01076|3.2e-58|bvg:104893037|K01076 abhydrolase domain-containing protein 17 [EC:3.1.2.22] | (RefSeq) protein ABHD17C	--	[R]	General function prediction only	--	--	S	Function unknown	PREDICTED: protein ABHD17C [Beta vulgaris subsp. vulgaris]
IMABv05g000523	1988	1632	1185	157	463	94	47.0988	37.3424	30.9581	4.19208	10.6235	2.0701	0.000728935	-2.10742	down	--	--	Cellular Component: integral component of membrane (GO:0016021);;	--	--	--	--	Fasciclin domain	FAS1 domain-containing protein SELMODRAFT_448915 OS=Selaginella moellendorffii OX=88036 GN=SELMODRAFT_448915 PE=2 SV=1	S	Function unknown	hypothetical protein BVRB_5g118310 [Beta vulgaris subsp. vulgaris]
IMABv09g020696	36	45	33	0	6	4	0.674566	0.829854	0.682951	0	0.109644	0.056402	0.0033856	-2.24864	down	--	--	Cellular Component: integral component of membrane (GO:0016021);;	K02608|4.7e-29|bvg:104897931|K02608 origin recognition complex subunit 6 | (RefSeq) origin of replication complex subunit 6	--	[L]	Replication, recombination and repair	--	Origin of replication complex subunit 6 OS=Oryza sativa subsp. japonica OX=39947 GN=ORC6 PE=3 SV=1	O	Posttranslational modification, protein turnover, chaperones	PREDICTED: uncharacterized protein LOC104900083 [Beta vulgaris subsp. vulgaris]
IMABv05g002912	469	439	671	193	146	216	6.96926	6.29185	10.9882	3.22794	2.09413	2.98462	0.000180781	-1.33313	down	--	--	Molecular Function: transcription factor activity, sequence-specific DNA binding (GO:0003700);; Cellular Component: nucleus (GO:0005634);; Cellular Component: host cell nucleus (GO:0042025);; Molecular Function: sequence-specific DNA binding (GO:0043565);;	K09419|6.0e-215|bvg:104893008|K09419 heat shock transcription factor, other eukaryote | (RefSeq) heat shock factor protein HSF8	--	[K]	Transcription	--	Heat shock factor protein HSF8 OS=Solanum peruvianum OX=4082 GN=HSF8 PE=2 SV=1	K	Transcription	PREDICTED: heat shock factor protein HSF8 [Beta vulgaris subsp. vulgaris]
IMABv01g026939	71	78	85	178	262	288	4.77374	5.12085	6.31657	13.632	17.2323	18.2967	2.94473e-09	1.67142	up	--	--	Cellular Component: extracellular region (GO:0005576);; Molecular Function: growth factor activity (GO:0008083);; Biological Process: cell proliferation (GO:0008283);;	--	--	--	--	Phytosulfokine precursor protein (PSK)	Phytosulfokines OS=Asparagus officinalis OX=4686 GN=PSK PE=1 SV=1	--	--	PREDICTED: phytosulfokines [Beta vulgaris subsp. vulgaris]
IMABv08g029585	6	1	1	50	381	54	0.229866	0.020565	0.015881	2.17292	14.4448	1.95226	0.000108945	3.008	up	--	--	--	--	--	--	--	Polyketide cyclase / dehydrase and lipid transport	--	S	Function unknown	PREDICTED: lachrymatory-factor synthase [Beta vulgaris subsp. vulgaris]
Beta_vulgaris_newGene_11825	73	60	93	323	564	130	6.27938	2.77091	8.79719	17.4146	26.12	5.7993	0.00362493	1.87419	up	--	--	Molecular Function: molecular_function (GO:0003674);; Molecular Function: catalytic activity (GO:0003824);; Molecular Function: choline kinase activity (GO:0004103);; Molecular Function: ethanolamine kinase activity (GO:0004305);; Cellular Component: cellular_component (GO:0005575);; Cellular Component: intracellular (GO:0005622);; Cellular Component: cell (GO:0005623);; Cellular Component: cytop…	K14156|1.6e-28|bvg:104905973|K14156 choline/ethanolamine kinase [EC:2.7.1.32 2.7.1.82] | (RefSeq) probable choline kinase 1	Glycerophospholipid metabolism (ko00564)	[M]	Cell wall/membrane/envelope biogenesis	Choline/ethanolamine kinase	Probable choline kinase 1 OS=Arabidopsis thaliana OX=3702 GN=CK1 PE=2 SV=1	M	Cell wall/membrane/envelope biogenesis	PREDICTED: probable choline kinase 1, partial [Beta vulgaris subsp. vulgaris]
Beta_vulgaris_newGene_10168	38	71	46	5	0	5	1.16979	2.12046	1.57615	0.145359	0	0.125152	0.000902062	-2.49971	down	--	--	Molecular Function: DNA binding (GO:0003677);; Molecular Function: protein dimerization activity (GO:0046983);;	--	--	[L]	Replication, recombination and repair	Domain of unknown function (DUF4413)	Zinc finger BED domain-containing protein RICESLEEPER 1 OS=Oryza sativa subsp. japonica OX=39947 GN=Os05g0239150 PE=3 SV=1	L	Replication, recombination and repair	zinc finger BED domain-containing protein RICESLEEPER 2-like [Chenopodium quinoa]
IMABv04g006581	642	612	390	172	149	50	21.4347	19.742	14.349	6.46472	4.79739	1.5464	0.00598704	-1.65487	down	--	--	Biological Process: mature ribosome assembly (GO:0042256);;	K14574|1.9e-79|bvg:104905729|K14574 ribosome maturation protein SDO1 | (RefSeq) ribosome maturation protein SBDS	Ribosome biogenesis in eukaryotes (ko03008)	[R]	General function prediction only	--	--	J	Translation, ribosomal structure and biogenesis	PREDICTED: ribosome maturation protein SBDS [Beta vulgaris subsp. vulgaris]
IMABv01g024133	93	90	163	243	233	314	1.18171	1.09822	2.2784	3.49233	2.87232	3.72104	0.0064685	1.18472	up	--	--	Molecular Function: protein serine/threonine kinase activity (GO:0004674);; Molecular Function: ATP binding (GO:0005524);; Cellular Component: integral component of membrane (GO:0016021);; Biological Process: recognition of pollen (GO:0048544);;	K03327|4.8e-52|cic:CICLE_v10018703mg|K03327 multidrug resistance protein, MATE family | (RefSeq) hypothetical protein	--	--	--	D-mannose binding lectin	G-type lectin S-receptor-like serine/threonine-protein kinase SD2-2 OS=Arabidopsis thaliana OX=3702 GN=SD22 PE=1 SV=1	T	Signal transduction mechanisms	PREDICTED: G-type lectin S-receptor-like serine/threonine-protein kinase SD2-2 [Beta vulgaris subsp. vulgaris]
IMABv09g023373	3632	3284	3196	1039	883	2359	163.322	142.626	158.491	52.7628	38.4691	98.9719	0.00823604	-1.09093	down	--	--	Cellular Component: mitochondrial outer membrane translocase complex (GO:0005742);;	--	--	--	--	--	--	S	Function unknown	PREDICTED: mitochondrial import receptor subunit TOM6 homolog [Beta vulgaris subsp. vulgaris]
IMABv01g025427	0	2	0	164	167	233	0	0.086038	0	8.95268	7.80453	10.4765	1.28475e-29	6.09667	up	--	--	--	--	--	--	--	--	--	--	--	PREDICTED: uncharacterized protein LOC109135556 [Beta vulgaris subsp. vulgaris]
IMABv03g011314	105	86	82	40	30	47	2.34949	1.86574	2.02297	1.00719	0.640097	0.979664	0.0049201	-1.04829	down	--	--	Cellular Component: endoplasmic reticulum membrane (GO:0005789);; Cellular Component: endoplasmic reticulum-Golgi intermediate compartment (GO:0005793);; Biological Process: ER to Golgi vesicle-mediated transport (GO:0006888);; Cellular Component: COPII-coated ER to Golgi transport vesicle (GO:0030134);; Cellular Component: integral component of Golgi membrane (GO:0030173);;	K20362|2.8e-15|bvg:104888827|K20362 protein transport protein YIF1 | (RefSeq) protein YIF1B	--	[S]	Function unknown	--	--	S	Function unknown	PREDICTED: protein YIF1B [Beta vulgaris subsp. vulgaris]
Beta_vulgaris_newGene_4810	555	1415	1139	211	152	60	25.2481	62.1923	57.1536	10.8277	6.68007	2.51937	0.000304146	-2.21191	down	--	--	--	--	--	--	--	--	--	--	--	PREDICTED: uncharacterized protein LOC104897219 [Beta vulgaris subsp. vulgaris]
IMABv03g010122	899	1518	801	431	431	472	5.2283	8.52744	5.13456	2.82772	2.43042	2.55953	0.000820629	-1.09154	down	--	--	Biological Process: mitotic chromosome condensation (GO:0007076);;	K11491|0.0e+00|bvg:104883713|K11491 condensin-2 complex subunit D3 | (RefSeq) condensin-2 complex subunit D3	--	[S]	Function unknown	non-SMC mitotic condensation complex subunit 1	--	C	Energy production and conversion	PREDICTED: condensin-2 complex subunit D3 [Beta vulgaris subsp. vulgaris]
IMABv01g025394	196	231	452	616	766	916	6.61021	7.49947	16.7871	23.4515	25.0622	28.8365	0.00539228	1.3289	up	--	--	--	--	--	--	--	--	--	S	Function unknown	PREDICTED: uncharacterized WD repeat-containing protein C2A9.03-like isoform X1 [Beta vulgaris subsp. vulgaris]
Beta_vulgaris_newGene_600	265	557	348	1468	1411	747	3.43226	6.97666	4.98121	21.5209	17.7524	9.0426	0.00121269	1.60292	up	--	--	Cellular Component: cellular_component (GO:0005575);; Cellular Component: cell (GO:0005623);; Cellular Component: plasma membrane (GO:0005886);; Cellular Component: membrane (GO:0016020);; Cellular Component: cell part (GO:0044464);; Cellular Component: cell periphery (GO:0071944);;	K13161|7.2e-15|csv:101218373|K13161 heterogeneous nuclear ribonucleoprotein R | (RefSeq) heterogeneous nuclear ribonucleoprotein Q	--	--	--	Fantastic Four meristem regulator	--	T	Signal transduction mechanisms	hypothetical protein BVRB_7g175980 [Beta vulgaris subsp. vulgaris]
IMABv09g023476	17255	8017	15864	3003	2800	2495	508.355	228.151	515.493	99.886	79.9562	68.5773	8.31508e-08	-2.03742	down	[J]	Translation, ribosomal structure and biogenesis	Molecular Function: RNA binding (GO:0003723);;	K13195|1.7e-45|bvg:104904354|K13195 cold-inducible RNA-binding protein | (RefSeq) glycine-rich RNA-binding protein 7	--	[R]	General function prediction only	RNA recognition motif. (a.k.a. RRM, RBD, or RNP domain)	Glycine-rich RNA-binding protein GRP1A OS=Sinapis alba OX=3728 PE=2 SV=1	A	RNA processing and modification	PREDICTED: glycine-rich RNA-binding protein 7 [Beta vulgaris subsp. vulgaris]
IMABv05g001289	19	88	15	168	257	237	0.608563	2.77441	0.515611	6.20114	8.17272	7.25885	0.00595271	1.95047	up	--	--	Cellular Component: integral component of membrane (GO:0016021);;	--	--	--	--	Protein of unknown function, DUF599	--	S	Function unknown	PREDICTED: uncharacterized protein LOC104908245 [Beta vulgaris subsp. vulgaris]
Beta_vulgaris_newGene_5488	537	471	490	1169	798	906	13.2453	11.2231	13.3199	32.5572	19.0791	20.8485	0.000521668	1.03466	up	--	--	Biological Process: multicellular organism development (GO:0007275);;	--	--	--	--	YABBY protein	Protein DROOPING LEAF OS=Oryza sativa subsp. japonica OX=39947 GN=DL PE=1 SV=1	S	Function unknown	PREDICTED: protein CRABS CLAW [Beta vulgaris subsp. vulgaris]
IMABv01g023943	189	573	218	1530	2952	2471	2.95833	8.66837	3.75749	27.0929	44.8587	36.1375	1.44528e-07	2.59034	up	[Q]	Secondary metabolites biosynthesis, transport and catabolism	Molecular Function: diacylglycerol O-acyltransferase activity (GO:0004144);; Biological Process: glycerolipid biosynthetic process (GO:0045017);;	K15406|1.7e-90|csat:104719346|K15406 wax-ester synthase / diacylglycerol O-acyltransferase [EC:2.3.1.75 2.3.1.20] | (RefSeq) O-acyltransferase WSD1	Cutin, suberine and wax biosynthesis (ko00073)	--	--	WS/DGAT C-terminal domain	O-acyltransferase WSD1 OS=Arabidopsis thaliana OX=3702 GN=WSD1 PE=2 SV=1	S	Function unknown	hypothetical protein BVRB_1g003070 [Beta vulgaris subsp. vulgaris]
IMABv02g030317	133	187	102	7	31	15	2.66748	3.61929	2.2566	0.145938	0.591505	0.278824	0.000127953	-2.33428	down	--	--	--	K21596|2.6e-06|nta:107794376|K21596 calmodulin-binding transcription activator | (RefSeq) uncharacterized LOC107794376	--	--	--	--	--	--	--	hypothetical protein BVRB_000850 [Beta vulgaris subsp. vulgaris]
IMABv05g002602	213	238	245	70	45	84	4.01922	4.33968	5.08478	1.48926	0.80691	1.46997	1.7191e-06	-1.61325	down	--	--	Molecular Function: protein binding (GO:0005515);; Cellular Component: cellular_component (GO:0005575);; Cellular Component: cell (GO:0005623);; Cellular Component: plasma membrane (GO:0005886);; Cellular Component: membrane (GO:0016020);; Cellular Component: cell part (GO:0044464);; Cellular Component: cell periphery (GO:0071944);;	--	--	--	--	Variant SH3 domain	SH3 domain-containing protein 1 OS=Arabidopsis thaliana OX=3702 GN=SH3P1 PE=1 SV=1	T	Signal transduction mechanisms	PREDICTED: SH3 domain-containing protein 1 isoform X2 [Beta vulgaris subsp. vulgaris]
IMABv09g022928	54	60	38	146	131	142	1.57157	1.67442	1.2018	4.82096	3.70586	3.867	1.17408e-06	1.52315	up	--	--	--	--	--	--	--	Protein of unknown function (DUF1677)	--	S	Function unknown	PREDICTED: uncharacterized protein LOC104904752 [Beta vulgaris subsp. vulgaris]
IMABv07g014392	212	151	263	67	64	94	7.14249	4.89892	9.73886	2.51357	2.07757	2.9469	0.00163483	-1.29062	down	--	--	--	--	--	[R]	General function prediction only	--	--	S	Function unknown	PREDICTED: SOSS complex subunit B homolog [Beta vulgaris subsp. vulgaris]
IMABv05g002551	67	141	123	0	4	3	0.8188	1.65686	1.64771	0	0.042945	0.030831	1.18601e-09	-3.91344	down	--	--	--	--	--	--	--	MuDR family transposase	--	S	Function unknown	PREDICTED: uncharacterized protein LOC104887328 [Beta vulgaris subsp. vulgaris]
IMABv05g004610	192	287	187	275	443	585	3.78417	5.47115	4.07488	6.12851	8.4724	10.7889	0.00831336	1.00453	up	--	--	--	K20456|4.4e-172|bvg:104892041|K20456 oxysterol-binding protein 1 | (RefSeq) oxysterol-binding protein-related protein 2A	--	[I]	Lipid transport and metabolism	Oxysterol-binding protein	Oxysterol-binding protein-related protein 2B OS=Arabidopsis thaliana OX=3702 GN=ORP2B PE=2 SV=2	I	Lipid transport and metabolism	PREDICTED: oxysterol-binding protein-related protein 2A isoform X2 [Beta vulgaris subsp. vulgaris]
IMABv03g011738	714	665	473	175	266	341	10.972	9.88073	8.02792	3.02836	3.95729	4.89507	0.000313892	-1.09765	down	--	--	Molecular Function: protein binding (GO:0005515);;	--	--	--	--	F-box domain	F-box/LRR-repeat protein At2g42730 OS=Arabidopsis thaliana OX=3702 GN=At2g42730 PE=2 SV=1	--	--	PREDICTED: putative F-box protein At3g58860 [Beta vulgaris subsp. vulgaris]
IMABv08g027747	64	53	113	148	299	317	1.04231	0.833212	2.03478	2.73877	4.74431	4.84223	0.00282944	1.58535	up	--	--	Molecular Function: magnesium ion binding (GO:0000287);; Molecular Function: terpene synthase activity (GO:0010333);;	K14173|4.1e-248|bvg:104883054|K14173 alpha-farnesene synthase [EC:4.2.3.46] | (RefSeq) (E,E)-alpha-farnesene synthase-like	Sesquiterpenoid and triterpenoid biosynthesis (ko00909)	--	--	Terpene synthase family, metal binding domain	(E,E)-alpha-farnesene synthase OS=Malus domestica OX=3750 GN=AFS1 PE=1 SV=2	S	Function unknown	PREDICTED: (E,E)-alpha-farnesene synthase-like [Beta vulgaris subsp. vulgaris]
IMABv03g009267	32	64	19	257	5590	602	1.00323	1.98101	0.645549	9.30051	173.622	17.9998	1.39335e-05	3.27903	up	--	--	--	--	--	--	--	--	--	--	--	PREDICTED: uncharacterized protein LOC104889442 [Beta vulgaris subsp. vulgaris]
IMABv07g015284	883	853	800	163	352	416	14.3342	13.3851	14.3323	2.98192	5.54307	6.29518	0.000663928	-1.28029	down	--	--	Molecular Function: protein binding (GO:0005515);;	--	--	--	--	Leucine Rich repeats (2 copies)	F-box/LRR-repeat protein At1g67190 OS=Arabidopsis thaliana OX=3702 GN=At1g67190 PE=2 SV=1	S	Function unknown	PREDICTED: F-box/LRR-repeat protein At1g67190 [Beta vulgaris subsp. vulgaris]
IMABv06g019096	9171	8801	8710	16999	17151	21878	102.649	95.1555	107.528	214.884	186.078	228.477	3.0899e-42	1.17465	up	[I]	Lipid transport and metabolism	Molecular Function: inositol-3-phosphate synthase activity (GO:0004512);; Biological Process: inositol biosynthetic process (GO:0006021);; Biological Process: phospholipid biosynthetic process (GO:0008654);;	K01858|5.0e-264|bvg:104895707|K01858 myo-inositol-1-phosphate synthase [EC:5.5.1.4] | (RefSeq) inositol-3-phosphate synthase	Inositol phosphate metabolism (ko00562)	[I]	Lipid transport and metabolism	Myo-inositol-1-phosphate synthase	Inositol-3-phosphate synthase OS=Mesembryanthemum crystallinum OX=3544 PE=2 SV=1	I	Lipid transport and metabolism	PREDICTED: inositol-3-phosphate synthase [Beta vulgaris subsp. vulgaris]
IMABv09g020971	135	115	66	6	10	7	1.69958	1.39697	0.909426	0.079643	0.110684	0.073659	4.53527e-10	-3.14137	down	[G]	Carbohydrate transport and metabolism	Cellular Component: integral component of membrane (GO:0016021);; Molecular Function: transmembrane transporter activity (GO:0022857);;	K08202|9.9e-55|lang:109325349|K08202 MFS transporter, OCT family, solute carrier family 22 (organic cation transporter), member 4/5 | (RefSeq) organic cation/carnitine transporter 4-like	--	[R]	General function prediction only	Sugar (and other) transporter	Organic cation/carnitine transporter 2 OS=Arabidopsis thaliana OX=3702 GN=OCT2 PE=2 SV=1	S	Function unknown	PREDICTED: organic cation/carnitine transporter 2 [Beta vulgaris subsp. vulgaris]
IMABv02g031897	1193	1302	1143	284	574	713	26.481	27.9326	27.9839	7.11437	12.3508	14.7634	0.00369808	-1.06688	down	--	--	--	--	--	--	--	--	--	S	Function unknown	PREDICTED: uncharacterized protein LOC104908034 [Beta vulgaris subsp. vulgaris]
IMABv05g000695	946	1067	1041	1889	2311	2642	9.32334	10.1571	11.3155	21.0312	22.0847	24.3056	6.82461e-20	1.25698	up	--	--	Biological Process: response to reactive oxygen species (GO:0000302);; Biological Process: response to singlet oxygen (GO:0000304);; Cellular Component: cellular_component (GO:0005575);; Cellular Component: intracellular (GO:0005622);; Cellular Component: cell (GO:0005623);; Biological Process: response to stress (GO:0006950);; Biological Process: response to oxidative stress (GO:0006979);; Biolo…	K18681|1.7e-15|csl:COCSUDRAFT_60817|K18681 DIS3-like exonuclease 1 [EC:3.1.13.-] | (RefSeq) RNB-domain-containing protein	RNA degradation (ko03018)	--	--	Domain of unknown function (DUF3506)	Protein EXECUTER 2, chloroplastic OS=Arabidopsis thaliana OX=3702 GN=EX2 PE=2 SV=1	S	Function unknown	PREDICTED: protein EXECUTER 2, chloroplastic [Beta vulgaris subsp. vulgaris]
IMABv06g019312	1256	937	890	427	373	548	10.9117	7.86533	8.53085	4.18544	3.13579	4.44045	4.25432e-06	-1.05609	down	--	--	--	--	--	--	--	--	--	--	--	hypothetical protein BVRB_6g133030 [Beta vulgaris subsp. vulgaris]
IMABv04g005417	7288	5640	7361	2244	2652	2936	74.222	55.4782	82.6856	25.8077	26.1711	27.8933	9.53172e-11	-1.24715	down	--	--	Molecular Function: thiol-dependent ubiquitin-specific protease activity (GO:0004843);; Biological Process: ubiquitin-dependent protein catabolic process (GO:0006511);; Molecular Function: zinc ion binding (GO:0008270);; Biological Process: protein deubiquitination (GO:0016579);;	K11836|0.0e+00|bvg:104907251|K11836 ubiquitin carboxyl-terminal hydrolase 5/13 [EC:3.4.19.12] | (RefSeq) ubiquitin carboxyl-terminal hydrolase 14	--	[O]	Posttranslational modification, protein turnover, chaperones	Ubiquitin carboxyl-terminal hydrolase	Ubiquitin carboxyl-terminal hydrolase 14 OS=Arabidopsis thaliana OX=3702 GN=UBP14 PE=1 SV=1	O	Posttranslational modification, protein turnover, chaperones	PREDICTED: ubiquitin carboxyl-terminal hydrolase 14 isoform X2 [Beta vulgaris subsp. vulgaris]
IMABv01g025431	9084	4428	6642	794	153	1258	168.377	79.2821	135.793	16.6126	2.73991	21.739	0.000122561	-2.45562	down	--	--	Cellular Component: Golgi membrane (GO:0000139);; Biological Process: protein glycosylation (GO:0006486);; Cellular Component: integral component of membrane (GO:0016021);; Molecular Function: transferase activity, transferring glycosyl groups (GO:0016757);;	K20855|5.8e-196|bvg:104892932|K20855 beta-1,3-galactosyltransferase 1/2/3/4/5/7/8 [EC:2.4.1.-] | (RefSeq) probable beta-1,3-galactosyltransferase 8	--	[G]	Carbohydrate transport and metabolism	Galactosyltransferase	Probable beta-1,3-galactosyltransferase 8 OS=Arabidopsis thaliana OX=3702 GN=B3GALT8 PE=2 SV=1	G	Carbohydrate transport and metabolism	PREDICTED: probable beta-1,3-galactosyltransferase 8 isoform X1 [Beta vulgaris subsp. vulgaris]
IMABv04g006542	10336	8927	7522	3131	1951	5259	332.925	277.738	267.242	113.887	60.8935	158.037	0.00203716	-1.20212	down	[J]	Translation, ribosomal structure and biogenesis	Molecular Function: structural constituent of ribosome (GO:0003735);; Cellular Component: ribosome (GO:0005840);; Biological Process: translation (GO:0006412);;	K02962|3.1e-72|bvg:104907785|K02962 small subunit ribosomal protein S17e | (RefSeq) 40S ribosomal protein S17	Ribosome (ko03010)	[J]	Translation, ribosomal structure and biogenesis	Ribosomal S17	40S ribosomal protein S17 OS=Solanum lycopersicum OX=4081 GN=RPS17 PE=2 SV=3	J	Translation, ribosomal structure and biogenesis	PREDICTED: 40S ribosomal protein S17 [Beta vulgaris subsp. vulgaris]
IMABv02g032483	3308	5251	5266	37010	23223	25961	64.6905	99.1942	113.59	817.477	440.248	473.714	7.02654e-14	2.60475	up	[G]	Carbohydrate transport and metabolism	Molecular Function: channel activity (GO:0015267);; Cellular Component: integral component of membrane (GO:0016021);;	K09872|6.4e-165|bvg:104903565|K09872 aquaporin PIP | (RefSeq) probable aquaporin PIP1-4	--	[G]	Carbohydrate transport and metabolism	Major intrinsic protein	Probable aquaporin PIP1-4 OS=Arabidopsis thaliana OX=3702 GN=PIP1.4 PE=1 SV=1	G	Carbohydrate transport and metabolism	hypothetical protein BVRB_2g024080 [Beta vulgaris subsp. vulgaris]
IMABv01g024187	18	47	40	591	383	278	0.40811	1.0458	1.02049	15.5149	8.63112	6.02172	2.85791e-09	3.15979	up	[I]	Lipid transport and metabolism	Biological Process: acyl-CoA metabolic process (GO:0006637);; Molecular Function: acyl-CoA hydrolase activity (GO:0047617);;	K01068|2.3e-105|bvg:104887520|K01068 acyl-coenzyme A thioesterase 1/2/4 [EC:3.1.2.2] | (RefSeq) acyl-CoA thioesterase 2	Fatty acid elongation (ko00062);; Biosynthesis of unsaturated fatty acids (ko01040)	[I]	Lipid transport and metabolism	Thioesterase-like superfamily	--	I	Lipid transport and metabolism	PREDICTED: uncharacterized protein LOC104887520 isoform X1 [Beta vulgaris subsp. vulgaris]
IMABv05g001560	545	761	849	54	268	102	7.19038	9.70403	12.3634	0.794713	3.42768	1.24895	0.00427247	-1.8243	down	[E]	Amino acid transport and metabolism	Molecular Function: serine-type carboxypeptidase activity (GO:0004185);; Cellular Component: integral component of membrane (GO:0016021);;	K16297|7.8e-277|bvg:104893903|K16297 serine carboxypeptidase-like clade II [EC:3.4.16.-] | (RefSeq) serine carboxypeptidase-like 45	--	[OE]	Posttranslational modification, protein turnover, chaperones;; Amino acid transport and metabolism	Serine carboxypeptidase	Serine carboxypeptidase-like 45 OS=Arabidopsis thaliana OX=3702 GN=SCPL45 PE=2 SV=1	O	Posttranslational modification, protein turnover, chaperones	PREDICTED: serine carboxypeptidase-like 45 [Beta vulgaris subsp. vulgaris]
IMABv03g009592	211	386	316	95	54	130	2.0121	3.56202	3.32817	1.02192	0.498956	1.15954	0.00253529	-1.45689	down	--	--	Molecular Function: protein kinase activity (GO:0004672);; Molecular Function: ATP binding (GO:0005524);; Cellular Component: integral component of membrane (GO:0016021);;	K13430|3.2e-25|gmx:100809298|K13430 serine/threonine-protein kinase PBS1 [EC:2.7.11.1] | (RefSeq) probable serine/threonine-protein kinase PBL7 isoform X1	Plant-pathogen interaction (ko04626)	--	--	Protein tyrosine and serine/threonine kinase	Serine/threonine-protein kinase-like protein ACR4 OS=Arabidopsis thaliana OX=3702 GN=ACR4 PE=1 SV=1	T	Signal transduction mechanisms	hypothetical protein BVRB_3g057150 [Beta vulgaris subsp. vulgaris]
IMABv02g032265	2033	2004	1713	524	811	804	179.044	170.442	166.419	52.0979	69.1957	66.0334	1.20858e-11	-1.29462	down	--	--	--	--	--	--	--	--	--	--	--	hypothetical protein BVRB_2g026160 [Beta vulgaris subsp. vulgaris]
IMABv03g008803	240	294	694	0	0	6	5.35702	6.35499	17.1474	0	0	0.115961	2.0447e-07	-3.83123	down	--	--	--	K19891|3.1e-23|ppp:112294008|K19891 glucan endo-1,3-beta-glucosidase 1/2/3 [EC:3.2.1.39] | (RefSeq) glucan endo-1,3-beta-glucosidase 3-like	Starch and sucrose metabolism (ko00500)	--	--	X8 domain	PLASMODESMATA CALLOSE-BINDING PROTEIN 2 OS=Arabidopsis thaliana OX=3702 GN=PDCB2 PE=1 SV=1	S	Function unknown	PREDICTED: PLASMODESMATA CALLOSE-BINDING PROTEIN 3 [Beta vulgaris subsp. vulgaris]
IMABv05g001187	143	259	130	416	511	639	1.66855	2.93073	1.67606	5.50748	5.80336	6.99421	9.51105e-06	1.57679	up	--	--	Molecular Function: molecular_function (GO:0003674);; Molecular Function: nucleic acid binding (GO:0003676);; Molecular Function: RNA binding (GO:0003723);; Molecular Function: catalytic activity (GO:0003824);; Molecular Function: nuclease activity (GO:0004518);; Molecular Function: endonuclease activity (GO:0004519);; Molecular Function: binding (GO:0005488);; Cellular Component: cellular_compon…	K03798|5.4e-33|vvi:100266289|K03798 cell division protease FtsH [EC:3.4.24.-] | (RefSeq) ATP-dependent zinc metalloprotease FTSH 6, chloroplastic	--	[R]	General function prediction only	PPR repeat	Putative pentatricopeptide repeat-containing protein At1g74400 OS=Arabidopsis thaliana OX=3702 GN=PCMP-E68 PE=3 SV=1	O	Posttranslational modification, protein turnover, chaperones	PREDICTED: putative pentatricopeptide repeat-containing protein At1g74400 isoform X2 [Beta vulgaris subsp. vulgaris]
IMABv05g004456	550	652	475	1152	1350	1292	8.55782	9.80446	8.15435	20.2493	20.3782	18.7745	6.40831e-15	1.28504	up	[QV]	Secondary metabolites biosynthesis, transport and catabolism;; Defense mechanisms	Molecular Function: monooxygenase activity (GO:0004497);; Molecular Function: iron ion binding (GO:0005506);; Molecular Function: oxidoreductase activity, acting on paired donors, with incorporation or reduction of molecular oxygen (GO:0016705);; Molecular Function: heme binding (GO:0020037);;	K20770|5.1e-120|gab:108483715|K20770 (+)-delta-cadinene 8-hydroxylase [EC:1.14.-.-] | (RefSeq) flavonoid 3'-monooxygenase-like	--	[Q]	Secondary metabolites biosynthesis, transport and catabolism	Cytochrome P450	Flavonoid 3'-monooxygenase OS=Petunia hybrida OX=4102 GN=CYP75B2 PE=2 SV=1	Q	Secondary metabolites biosynthesis, transport and catabolism	PREDICTED: 7-ethoxycoumarin O-deethylase-like [Beta vulgaris subsp. vulgaris]
IMABv01g026987	934	1017	639	151	133	290	19.7593	20.7722	14.8962	3.60305	2.72326	5.72137	2.26741e-08	-1.95766	down	[J]	Translation, ribosomal structure and biogenesis	Biological Process: mature ribosome assembly (GO:0042256);;	K14574|1.6e-114|bvg:104905729|K14574 ribosome maturation protein SDO1 | (RefSeq) ribosome maturation protein SBDS	Ribosome biogenesis in eukaryotes (ko03008)	[J]	Translation, ribosomal structure and biogenesis	Shwachman-Bodian-Diamond syndrome (SBDS) protein	--	J	Translation, ribosomal structure and biogenesis	PREDICTED: ribosome maturation protein SBDS [Beta vulgaris subsp. vulgaris]
IMABv03g012219	937	1239	583	348	280	468	14.1885	18.1305	9.74175	5.94588	4.10486	6.6143	0.00233188	-1.1429	down	[H]	Coenzyme transport and metabolism	Molecular Function: ferrochelatase activity (GO:0004325);; Biological Process: heme biosynthetic process (GO:0006783);; Cellular Component: integral component of membrane (GO:0016021);;	K01772|8.8e-276|bvg:104888230|K01772 protoporphyrin/coproporphyrin ferrochelatase [EC:4.99.1.1 4.99.1.9] | (RefSeq) ferrochelatase-2, chloroplastic-like	Porphyrin and chlorophyll metabolism (ko00860)	[H]	Coenzyme transport and metabolism	Ferrochelatase	Ferrochelatase-2, chloroplastic OS=Cucumis sativus OX=3659 GN=HEMH PE=2 SV=1	H	Coenzyme transport and metabolism	PREDICTED: ferrochelatase-2, chloroplastic-like [Beta vulgaris subsp. vulgaris]
IMABv08g028649	105	115	58	151	219	214	2.97703	3.17091	1.80467	4.87023	6.06139	5.6965	0.00396228	1.12374	up	--	--	--	--	--	--	--	--	--	--	--	PREDICTED: uncharacterized protein LOC104884238 [Beta vulgaris subsp. vulgaris]
IMABv05g000828	421	418	351	107	157	57	10.7407	10.3079	9.88338	3.08559	3.88326	1.35242	0.00247206	-1.54488	down	--	--	Biological Process: transcription from RNA polymerase III promoter (GO:0006383);;	K15201|7.7e-97|bvg:104894179|K15201 general transcription factor 3C polypeptide 3 (transcription factor C subunit 4) | (RefSeq) general transcription factor 3C polypeptide 3	--	[K]	Transcription	--	--	K	Transcription	PREDICTED: general transcription factor 3C polypeptide 3 isoform X1 [Beta vulgaris subsp. vulgaris]
IMABv04g006940	159	215	112	2	0	0	4.78752	6.24372	3.72404	0.063355	0	0	6.4683e-19	-5.32245	down	--	--	--	--	--	--	--	--	Protein AGENET DOMAIN (AGD)-CONTAINING P1 OS=Arabidopsis thaliana OX=3702 GN=AGDP1 PE=1 SV=1	S	Function unknown	PREDICTED: uncharacterized protein LOC104883090 [Beta vulgaris subsp. vulgaris]
IMABv08g028922	179	80	91	344	347	460	1.58282	0.68267	0.881078	3.43842	2.97651	3.79399	3.59557e-05	1.69495	up	--	--	Molecular Function: protein kinase activity (GO:0004672);; Molecular Function: ATP binding (GO:0005524);; Cellular Component: integral component of membrane (GO:0016021);;	K00924|7.8e-25|pda:103710231|K00924 kinase [EC:2.7.1.-] | (RefSeq) receptor-like protein kinase 5	--	--	--	Leucine rich repeat	Receptor-like protein kinase 7 OS=Arabidopsis thaliana OX=3702 GN=RLK7 PE=1 SV=1	T	Signal transduction mechanisms	hypothetical protein BVRB_013860 [Beta vulgaris subsp. vulgaris]
IMABv05g001751	332	440	475	84	69	119	5.01411	6.41493	7.9075	1.42467	1.00175	1.66759	5.57111e-10	-1.99789	down	--	--	Biological Process: fucose metabolic process (GO:0006004);; Cellular Component: integral component of membrane (GO:0016021);; Molecular Function: transferase activity, transferring glycosyl groups (GO:0016757);;	K23280|9.9e-67|jre:108987953|K23280 rhamnogalacturonan I rhamnosyltransferase [EC:2.4.1.351] | (RefSeq) rhamnogalacturonan I rhamnosyltransferase 1	--	--	--	GDP-fucose protein O-fucosyltransferase	O-fucosyltransferase 37 OS=Arabidopsis thaliana OX=3702 GN=OFUT37 PE=2 SV=1	G	Carbohydrate transport and metabolism	hypothetical protein BVRB_5g110530 [Beta vulgaris subsp. vulgaris]
IMABv02g029969	212	261	229	411	557	471	6.85034	8.1468	8.18746	15.0374	17.4781	14.2153	1.64534e-06	1.12628	up	[C]	Energy production and conversion	Molecular Function: electron carrier activity (GO:0009055);; Molecular Function: iron-sulfur cluster binding (GO:0051536);;	--	--	--	--	2Fe-2S iron-sulfur cluster binding domain	Photosynthetic NDH subunit of subcomplex B 3, chloroplastic OS=Arabidopsis thaliana OX=3702 GN=PNSB3 PE=2 SV=1	C	Energy production and conversion	PREDICTED: photosynthetic NDH subunit of subcomplex B 3, chloroplastic [Beta vulgaris subsp. vulgaris]
IMABv02g031562	3281	1161	3214	420	821	351	55.3915	18.9251	59.8332	8.00469	13.4291	5.51753	0.00193865	-1.81541	down	--	--	--	--	--	--	--	Neprosin	--	S	Function unknown	PREDICTED: uncharacterized protein LOC104886361 isoform X3 [Beta vulgaris subsp. vulgaris]
IMABv03g009521	222	338	178	393	648	457	3.62337	5.33351	3.20079	7.24121	10.2565	6.96037	0.00805647	1.08054	up	--	--	Molecular Function: DNA binding (GO:0003677);; Cellular Component: nucleus (GO:0005634);;	K12580|1.2e-13|aly:110227739|K12580 CCR4-NOT transcription complex subunit 3 | (RefSeq) myb-related protein 1-like isoform X1	RNA degradation (ko03018)	--	--	MYB-CC type transfactor, LHEQLE motif	Myb-related protein 2 OS=Arabidopsis thaliana OX=3702 GN=MYR2 PE=1 SV=1	K	Transcription	PREDICTED: myb-related protein 2-like isoform X1 [Beta vulgaris subsp. vulgaris]
IMABv03g012140	7	62	9	4140	246	7003	0.146833	1.26301	0.190649	99.5934	5.07855	139.178	4.92164e-06	3.463	up	--	--	Molecular Function: catalytic activity (GO:0003824);; Biological Process: nucleoside metabolic process (GO:0009116);;	--	--	--	--	Phosphorylase superfamily	--	F	Nucleotide transport and metabolism	PREDICTED: bark storage protein A [Beta vulgaris subsp. vulgaris]
IMABv09g023413	3	20	35	523	1055	493	0.053115	0.339992	0.694712	10.8073	18.7199	8.41929	2.72451e-08	3.71433	up	[CO]	Energy production and conversion;; Posttranslational modification, protein turnover, chaperones	Cellular Component: integral component of membrane (GO:0016021);;	K07399|5.1e-251|bvg:104904399|K07399 cytochrome c biogenesis protein | (RefSeq) cytochrome c biogenesis protein CCS1, chloroplastic	--	--	--	ResB-like family	Cytochrome c biogenesis protein CCS1, chloroplastic OS=Oryza sativa subsp. japonica OX=39947 GN=CCS1 PE=2 SV=1	O	Posttranslational modification, protein turnover, chaperones	PREDICTED: cytochrome c biogenesis protein CCS1, chloroplastic [Beta vulgaris subsp. vulgaris]
IMABv01g024482	2397	2038	2168	894	803	634	30.3082	24.8926	30.2375	12.7627	9.84134	7.46894	2.643e-06	-1.31606	down	--	--	Molecular Function: protein dimerization activity (GO:0046983);;	K13422|8.9e-11|cmos:111437320|K13422 transcription factor MYC2 | (RefSeq) transcription factor MYC2-like	MAPK signaling pathway - plant (ko04016);; Plant hormone signal transduction (ko04075)	--	--	Helix-loop-helix DNA-binding domain	Transcription factor bHLH10 OS=Arabidopsis thaliana OX=3702 GN=BHLH10 PE=1 SV=1	K	Transcription	PREDICTED: transcription factor bHLH91 [Beta vulgaris subsp. vulgaris]
IMABv01g023635	1861	1720	1720	711	558	826	27.5442	24.5984	28.084	11.8888	7.99829	11.4028	6.10172e-11	-1.20751	down	--	--	Cellular Component: integral component of membrane (GO:0016021);;	--	--	[R]	General function prediction only	MORN repeat	--	S	Function unknown	PREDICTED: phosphatidylinositol 4-phosphate 5-kinase 4 [Beta vulgaris subsp. vulgaris]
IMABv04g008628	236	175	249	47	53	69	4.36978	3.13749	5.08387	0.980424	0.941212	1.17874	3.58104e-08	-1.77715	down	[I]	Lipid transport and metabolism	--	K10277|1.8e-204|bvg:104889940|K10277 lysine-specific demethylase 8 [EC:1.14.11.27] | (RefSeq) lysine-specific demethylase JMJ30	--	[BT]	Chromatin structure and dynamics;; Signal transduction mechanisms	Cupin-like domain	Lysine-specific demethylase JMJ30 OS=Arabidopsis thaliana OX=3702 GN=JMJ30 PE=1 SV=1	--	--	PREDICTED: lysine-specific demethylase JMJ30 [Beta vulgaris subsp. vulgaris]
Beta_vulgaris_newGene_7168	104	77	186	1	6	2	3.07491	2.1989	6.10927	0.033363	0.16692	0.054289	1.50126e-08	-3.72034	down	--	--	Molecular Function: DNA binding (GO:0003677);; Molecular Function: protein dimerization activity (GO:0046983);;	--	--	[L]	Replication, recombination and repair	--	--	L	Replication, recombination and repair	PREDICTED: zinc finger BED domain-containing protein RICESLEEPER 2 [Beta vulgaris subsp. vulgaris]
IMABv05g002914	369	310	325	123	138	132	7.53354	6.11571	7.32524	2.83126	2.72055	2.49782	4.28557e-09	-1.21059	down	--	--	Biological Process: DNA damage checkpoint (GO:0000077);; Cellular Component: host cell nucleus (GO:0042025);;	K02830|1.2e-169|bvg:104893006|K02830 cell cycle checkpoint protein [EC:3.1.11.2] | (RefSeq) hypothetical protein	--	--	--	Repair protein Rad1/Rec1/Rad17	--	L	Replication, recombination and repair	PREDICTED: uncharacterized protein LOC104893006 [Beta vulgaris subsp. vulgaris]
IMABv08g028622	107	45	70	142	249	208	5.38599	2.18549	3.86143	8.04012	12.1407	9.74438	0.00574098	1.38487	up	--	--	Molecular Function: protein dimerization activity (GO:0046983);;	--	--	--	--	Helix-loop-helix DNA-binding domain	Transcription factor bHLH27 OS=Arabidopsis thaliana OX=3702 GN=BHLH27 PE=2 SV=1	K	Transcription	hypothetical protein BVRB_007910 isoform B [Beta vulgaris subsp. vulgaris]
IMABv04g007332	187	229	132	300	337	410	2.93094	3.47824	2.2914	5.33183	5.13456	6.01621	0.000176296	1.02042	up	[E]	Amino acid transport and metabolism	Molecular Function: 3-dehydroquinate dehydratase activity (GO:0003855);; Molecular Function: shikimate 3-dehydrogenase (NADP+) activity (GO:0004764);;	K13832|1.4e-254|bvg:104891029|K13832 3-dehydroquinate dehydratase / shikimate dehydrogenase [EC:4.2.1.10 1.1.1.25] | (RefSeq) bifunctional 3-dehydroquinate dehydratase/shikimate dehydrogenase, chloroplastic	Phenylalanine, tyrosine and tryptophan biosynthesis (ko00400);; Biosynthesis of amino acids (ko01230)	[E]	Amino acid transport and metabolism	Type I 3-dehydroquinase	Bifunctional 3-dehydroquinate dehydratase/shikimate dehydrogenase, chloroplastic OS=Arabidopsis thaliana OX=3702 GN=EMB3004 PE=1 SV=1	E	Amino acid transport and metabolism	hypothetical protein BVRB_4g083150 isoform B [Beta vulgaris subsp. vulgaris]
IMABv09g022785	134	131	67	18	18	7	2.3802	2.25873	1.30821	0.354157	0.302174	0.10779	9.71951e-05	-2.29705	down	--	--	Molecular Function: protein binding (GO:0005515);;	K11838|1.1e-17|pper:18773827|K11838 ubiquitin carboxyl-terminal hydrolase 7 [EC:3.4.19.12] | (RefSeq) ubiquitin carboxyl-terminal hydrolase 12 isoform X1	--	[DR]	Cell cycle control, cell division, chromosome partitioning;; General function prediction only	MATH domain	Ubiquitin carboxyl-terminal hydrolase 13 OS=Arabidopsis thaliana OX=3702 GN=UBP13 PE=1 SV=1	D	Cell cycle control, cell division, chromosome partitioning	PREDICTED: uncharacterized protein LOC104905077 [Beta vulgaris subsp. vulgaris]
IMABv03g011657	5	0	3	459	271	340	0.097313	0	0.059819	10.7103	5.42372	6.54961	1.56694e-24	5.63981	up	--	--	Molecular Function: hydrolase activity (GO:0016787);; Biological Process: phosphatidylinositol dephosphorylation (GO:0046856);;	K20279|1.3e-16|vra:106769857|K20279 synaptojanin [EC:3.1.3.36] | (RefSeq) type IV inositol polyphosphate 5-phosphatase 3	Inositol phosphate metabolism (ko00562);; Phosphatidylinositol signaling system (ko04070)	[U]	Intracellular trafficking, secretion, and vesicular transport	--	Type I inositol polyphosphate 5-phosphatase 5 OS=Arabidopsis thaliana OX=3702 GN=IP5P5 PE=2 SV=1	T	Signal transduction mechanisms	PREDICTED: SPX domain-containing membrane protein At4g22990-like isoform X1 [Beta vulgaris subsp. vulgaris]
IMABv09g022587	3763	5289	5869	8743	10237	12279	51.6721	70.1617	88.9002	135.592	136.259	157.323	1.86029e-05	1.12839	up	[I]	Lipid transport and metabolism	Molecular Function: hydroxymethylglutaryl-CoA reductase (NADPH) activity (GO:0004420);; Cellular Component: endoplasmic reticulum membrane (GO:0005789);; Biological Process: isoprenoid biosynthetic process (GO:0008299);; Biological Process: coenzyme A metabolic process (GO:0015936);; Cellular Component: integral component of membrane (GO:0016021);;	K00021|4.7e-251|bvg:104904096|K00021 hydroxymethylglutaryl-CoA reductase (NADPH) [EC:1.1.1.34] | (RefSeq) 3-hydroxy-3-methylglutaryl-coenzyme A reductase 1	Terpenoid backbone biosynthesis (ko00900)	[I]	Lipid transport and metabolism	Hydroxymethylglutaryl-coenzyme A reductase	3-hydroxy-3-methylglutaryl-coenzyme A reductase OS=Camptotheca acuminata OX=16922 PE=3 SV=1	I	Lipid transport and metabolism	PREDICTED: 3-hydroxy-3-methylglutaryl-coenzyme A reductase 1 [Beta vulgaris subsp. vulgaris]
IMABv07g013528	0	0	1	234	90	325	0	0	0.03024	8.81757	2.89688	10.1275	7.45867e-17	5.40066	up	--	--	Molecular Function: molecular_function (GO:0003674);; Molecular Function: nucleic acid binding (GO:0003676);; Molecular Function: RNA binding (GO:0003723);; Molecular Function: mRNA binding (GO:0003729);; Molecular Function: binding (GO:0005488);; Molecular Function: metal ion binding (GO:0046872);; Molecular Function: organic cyclic compound binding (GO:0097159);; Molecular Function: heterocycli…	--	--	--	--	Zinc finger C-x8-C-x5-C-x3-H type (and similar)	Zinc finger CCCH domain-containing protein 22 OS=Oryza sativa subsp. japonica OX=39947 GN=Os03g0328900 PE=2 SV=2	A	RNA processing and modification	PREDICTED: zinc finger CCCH domain-containing protein 53 [Beta vulgaris subsp. vulgaris]
Beta_vulgaris_newGene_5361	14	12	3	377	260	456	0.445527	0.35723	0.088275	14.1755	8.39222	14.1755	2.10301e-22	4.64713	up	--	--	Molecular Function: aspartic-type endopeptidase activity (GO:0004190);; Cellular Component: integral component of membrane (GO:0016021);;	K09597|1.6e-67|bvg:104887345|K09597 signal peptide peptidase-like 2B [EC:3.4.23.-] | (RefSeq) signal peptide peptidase-like 4	--	[R]	General function prediction only	Signal peptide peptidase	Signal peptide peptidase-like 2 OS=Arabidopsis thaliana OX=3702 GN=SPPL2 PE=2 SV=1	T	Signal transduction mechanisms	PREDICTED: signal peptide peptidase-like 2 isoform X2 [Beta vulgaris subsp. vulgaris]
Beta_vulgaris_newGene_5744	0	0	0	57	755	665	0	0	0	0.953541	11.0119	9.33068	4.15904e-09	4.28518	up	--	--	--	K17545|8.0e-20|zma:103634684|K17545 serine/threonine-protein kinase ULK4 [EC:2.7.11.1] | (RefSeq) uncharacterized protein LOC103634684	--	[R]	General function prediction only	gag-polypeptide of LTR copia-type	--	L	Replication, recombination and repair	PREDICTED: uncharacterized protein LOC104884394 [Beta vulgaris subsp. vulgaris]
IMABv06g017944	7169	12038	6128	16955	24377	21188	62.5386	101.44	58.9586	167.044	206.125	172.448	2.06338e-05	1.36708	up	[T]	Signal transduction mechanisms	Cellular Component: integral component of membrane (GO:0016021);; Molecular Function: oxidoreductase activity (GO:0016491);;	K00521|0.0e+00|bvg:104897075|K00521 ferric-chelate reductase [EC:1.16.1.7] | (RefSeq) ferric reduction oxidase 7, chloroplastic	--	[PQ]	Inorganic ion transport and metabolism;; Secondary metabolites biosynthesis, transport and catabolism	Ferric reductase like transmembrane component	Ferric reduction oxidase 7, chloroplastic OS=Arabidopsis thaliana OX=3702 GN=FRO7 PE=2 SV=1	--	--	PREDICTED: ferric reduction oxidase 7, chloroplastic isoform X1 [Beta vulgaris subsp. vulgaris]
IMABv03g013231	192	172	161	452	512	407	2.40991	2.0862	2.22892	6.40014	6.2268	4.76255	1.61703e-09	1.47387	up	[P]	Inorganic ion transport and metabolism	Molecular Function: copper ion binding (GO:0005507);; Biological Process: lignin catabolic process (GO:0046274);; Cellular Component: apoplast (GO:0048046);; Molecular Function: hydroquinone:oxygen oxidoreductase activity (GO:0052716);;	K05909|0.0e+00|bvg:104900077|K05909 laccase [EC:1.10.3.2] | (RefSeq) laccase-17	--	[Q]	Secondary metabolites biosynthesis, transport and catabolism	Multicopper oxidase	Laccase-17 OS=Arabidopsis thaliana OX=3702 GN=LAC17 PE=2 SV=1	Q	Secondary metabolites biosynthesis, transport and catabolism	PREDICTED: laccase-17 [Beta vulgaris subsp. vulgaris]
IMABv01g025510	774	1027	642	1433	1953	1323	28.0182	35.9193	25.6347	58.6353	68.5692	49.8774	0.00133231	1.04021	up	--	--	Molecular Function: oxidoreductase activity, acting on NAD(P)H, quinone or similar compound as acceptor (GO:0016655);;	--	--	--	--	Cyanobacterial and plastid NDH-1 subunit M	NAD(P)H-quinone oxidoreductase subunit M, chloroplastic OS=Populus jackii OX=640484 GN=ndhM PE=2 SV=1	S	Function unknown	PREDICTED: NAD(P)H-quinone oxidoreductase subunit M, chloroplastic [Beta vulgaris subsp. vulgaris]
IMABv01g024118	314	351	148	821	1673	1708	4.07673	4.39396	2.10927	13.0162	22.5979	22.6523	6.66318e-08	2.27171	up	[IR]	Lipid transport and metabolism;; General function prediction only	Molecular Function: NAD+ kinase activity (GO:0003951);;	K04718|1.5e-08|csl:COCSUDRAFT_83701|K04718 sphingosine kinase [EC:2.7.1.91] | (RefSeq) hypothetical protein	Sphingolipid metabolism (ko00600)	[IT]	Lipid transport and metabolism;; Signal transduction mechanisms	Diacylglycerol kinase catalytic domain	Sphingoid long-chain bases kinase 2, mitochondrial OS=Arabidopsis thaliana OX=3702 GN=LCKB2 PE=2 SV=1	--	--	BnaC04g04760D [Brassica napus]
IMABv06g017369	1416	710	1360	251	316	301	21.2841	10.304	22.5484	4.25213	4.59956	4.21568	2.08579e-06	-1.77841	down	[R]	General function prediction only	--	K22544|9.8e-272|bvg:104897395|K22544 deoxynucleoside triphosphate triphosphohydrolase SAMHD1 [EC:3.1.5.-] | (RefSeq) deoxynucleoside triphosphate triphosphohydrolase SAMHD1 homolog	--	[S]	Function unknown	HD domain	--	H	Coenzyme transport and metabolism	PREDICTED: deoxynucleoside triphosphate triphosphohydrolase SAMHD1 homolog isoform X2 [Beta vulgaris subsp. vulgaris]
IMABv04g008581	3377	4243	3520	5952	9131	6593	58.6796	71.2125	67.4579	116.789	153.784	106.87	5.58885e-05	1.05271	up	[G]	Carbohydrate transport and metabolism	Cellular Component: integral component of membrane (GO:0016021);; Molecular Function: transmembrane transporter activity (GO:0022857);;	K03319|4.3e-106|cvr:CHLNCDRAFT_56149|K03319 divalent anion:Na+ symporter, DASS family | (RefSeq) hypothetical protein	--	--	--	Sodium:sulfate symporter transmembrane region	Dicarboxylate transporter 1, chloroplastic OS=Spinacia oleracea OX=3562 GN=DIT1 PE=1 SV=1	P	Inorganic ion transport and metabolism	PREDICTED: dicarboxylate transporter 1, chloroplastic [Beta vulgaris subsp. vulgaris]
IMABv03g010121	47	62	44	0	0	0	1.18915	1.53551	1.24096	0	0	0	5.09906e-11	-4.44738	down	--	--	--	--	--	--	--	--	--	--	--	hypothetical protein BVRB_014930, partial [Beta vulgaris subsp. vulgaris]
IMABv04g005468	140	137	100	30	33	56	3.18555	3.19869	2.46312	0.732082	0.719538	1.14916	6.0118e-05	-1.47012	down	--	--	Molecular Function: molecular_function (GO:0003674);; Molecular Function: catalytic activity (GO:0003824);; Molecular Function: aminoacyl-tRNA ligase activity (GO:0004812);; Molecular Function: phenylalanine-tRNA ligase activity (GO:0004826);; Cellular Component: cellular_component (GO:0005575);; Cellular Component: intracellular (GO:0005622);; Cellular Component: cell (GO:0005623);; Cellular Com…	K19307|5.8e-45|brp:103871023|K19307 25S rRNA (uracil2634-N3)-methyltransferase [EC:2.1.1.313] | (RefSeq) heavy metal-associated isoprenylated plant protein 41	--	[S]	Function unknown	Domain of unknown function (DUF2431)	Heavy metal-associated isoprenylated plant protein 41 OS=Arabidopsis thaliana OX=3702 GN=HIPP41 PE=3 SV=1	T	Signal transduction mechanisms	PREDICTED: heavy metal-associated isoprenylated plant protein 41-like [Beta vulgaris subsp. vulgaris]
IMABv03g011273	273	172	124	31	66	61	9.26325	5.64119	4.61555	1.15135	2.1589	1.91424	0.0020376	-1.54925	down	--	--	Cellular Component: integral component of membrane (GO:0016021);;	--	--	--	--	--	--	--	--	hypothetical protein BVRB_3g057930 [Beta vulgaris subsp. vulgaris]
IMABv01g025426	0	3	9	295	520	452	0	0.050512	0.219886	7.63715	11.5614	9.65712	1.4166e-13	4.74035	up	--	--	--	--	--	--	--	--	--	--	--	PREDICTED: uncharacterized protein LOC104885247 [Beta vulgaris subsp. vulgaris]
IMABv02g031771	347	330	341	1580	1567	1106	5.99521	5.50891	6.50106	30.838	26.1074	17.8148	1.63984e-13	2.11381	up	[T]	Signal transduction mechanisms	Molecular Function: protein serine/threonine kinase activity (GO:0004674);; Molecular Function: ATP binding (GO:0005524);; Cellular Component: integral component of membrane (GO:0016021);;	K13430|5.3e-67|bdi:100823425|K13430 serine/threonine-protein kinase PBS1 [EC:2.7.11.1] | (RefSeq) probable serine/threonine-protein kinase PBL7 isoform X1	Plant-pathogen interaction (ko04626)	[T]	Signal transduction mechanisms	Protein kinase domain	Probable receptor-like protein kinase At1g80640 OS=Arabidopsis thaliana OX=3702 GN=At1g80640 PE=2 SV=1	T	Signal transduction mechanisms	PREDICTED: probable receptor-like protein kinase At1g80640 isoform X1 [Beta vulgaris subsp. vulgaris]
IMABvctg032720	426	382	470	1210	889	695	4.27125	3.69389	5.19884	13.7278	8.6375	6.50568	0.00285339	1.19095	up	[M]	Cell wall/membrane/envelope biogenesis	Cellular Component: integral component of membrane (GO:0016021);; Molecular Function: cellulose synthase (UDP-forming) activity (GO:0016760);; Biological Process: cellulose biosynthetic process (GO:0030244);; Biological Process: cell wall organization (GO:0071555);;	K10999|3.9e-105|dct:110114279|K10999 cellulose synthase A [EC:2.4.1.12] | (RefSeq) cellulose synthase A catalytic subunit 4 [UDP-forming] isoform X1	--	--	--	Cellulose synthase	Cellulose synthase-like protein E1 OS=Oryza sativa subsp. japonica OX=39947 GN=CSLE1 PE=2 SV=2	G	Carbohydrate transport and metabolism	PREDICTED: cellulose synthase-like protein E6 [Beta vulgaris subsp. vulgaris]
IMABv03g012000	2803	3814	3359	742	1183	878	37.0484	48.7018	48.9789	11.0777	15.1517	10.8283	1.02699e-09	-1.6549	down	--	--	Cellular Component: endoplasmic reticulum membrane (GO:0005789);; Cellular Component: integral component of membrane (GO:0016021);;	K20721|2.8e-72|lang:109354617|K20721 reticulon-1 | (RefSeq) reticulon-like protein B1	--	[U]	Intracellular trafficking, secretion, and vesicular transport	Reticulon	Reticulon-like protein B1 OS=Arabidopsis thaliana OX=3702 GN=RTNLB1 PE=1 SV=1	U	Intracellular trafficking, secretion, and vesicular transport	PREDICTED: reticulon-like protein B4 [Beta vulgaris subsp. vulgaris]
IMABv05g004024	6	35	18	314	22	494	0.136353	0.82673	0.483211	8.80321	0.515153	11.4697	0.00613798	2.22943	up	--	--	Molecular Function: transcription factor activity, sequence-specific DNA binding (GO:0003700);; Cellular Component: nucleus (GO:0005634);; Cellular Component: host cell nucleus (GO:0042025);; Molecular Function: sequence-specific DNA binding (GO:0043565);;	K09419|1.1e-118|bvg:104892325|K09419 heat shock transcription factor, other eukaryote | (RefSeq) heat stress transcription factor B-2b	--	[K]	Transcription	--	Heat stress transcription factor B-2b OS=Oryza sativa subsp. japonica OX=39947 GN=HSFB2B PE=2 SV=1	K	Transcription	PREDICTED: heat stress transcription factor B-2b [Beta vulgaris subsp. vulgaris]
IMABv02g032466	3877	1952	1238	11404	14047	11165	72.1651	35.0951	25.4186	239.776	253.48	193.932	1.32312e-07	2.29061	up	[G]	Carbohydrate transport and metabolism	Biological Process: carbohydrate metabolic process (GO:0005975);; Molecular Function: phosphatase activity (GO:0016791);;	K01100|1.6e-219|bvg:104903703|K01100 sedoheptulose-bisphosphatase [EC:3.1.3.37] | (RefSeq) sedoheptulose-1,7-bisphosphatase, chloroplastic	Carbon fixation in photosynthetic organisms (ko00710);; Carbon metabolism (ko01200)	[G]	Carbohydrate transport and metabolism	Fructose-1-6-bisphosphatase, N-terminal domain	Sedoheptulose-1,7-bisphosphatase, chloroplastic OS=Spinacia oleracea OX=3562 PE=2 SV=1	G	Carbohydrate transport and metabolism	PREDICTED: sedoheptulose-1,7-bisphosphatase, chloroplastic [Beta vulgaris subsp. vulgaris]
IMABv02g032349	61384	81838	49534	137260	204427	146477	1137.88	1465.37	1012.75	2873.44	3672.92	2533.2	5.94783e-07	1.42086	up	[G]	Carbohydrate transport and metabolism	Molecular Function: ATP binding (GO:0005524);;	--	--	[O]	Posttranslational modification, protein turnover, chaperones	ATPase family associated with various cellular activities (AAA)	Ribulose bisphosphate carboxylase/oxygenase activase, chloroplastic OS=Spinacia oleracea OX=3562 PE=1 SV=2	O	Posttranslational modification, protein turnover, chaperones	PREDICTED: ribulose bisphosphate carboxylase/oxygenase activase, chloroplastic isoform X1 [Beta vulgaris subsp. vulgaris]
Beta_vulgaris_newGene_3686	141	612	331	13	21	23	3.21993	12.5068	7.70829	0.285261	0.398357	0.418281	5.24607e-09	-3.36557	down	--	--	--	--	--	--	--	--	--	--	--	hypothetical protein BVRB_5g107860 [Beta vulgaris subsp. vulgaris]
IMABv09g023342	1711	1534	1584	455	520	471	19.406	16.8225	19.4903	5.72652	5.7371	4.98238	3.73168e-24	-1.59894	down	--	--	Biological Process: RNA splicing, via transesterification reactions (GO:0000375);; Biological Process: regulation of neurotransmitter levels (GO:0001505);; Molecular Function: molecular_function (GO:0003674);; Molecular Function: nucleic acid binding (GO:0003676);; Molecular Function: RNA binding (GO:0003723);; Molecular Function: mRNA binding (GO:0003729);; Molecular Function: mRNA 3'-UTR bindin…	K13210|1.4e-265|bvg:104904458|K13210 far upstream element-binding protein | (RefSeq) far upstream element-binding protein 1-like	--	[A]	RNA processing and modification	KH domain	--	A	RNA processing and modification	PREDICTED: far upstream element-binding protein 2-like isoform X2 [Beta vulgaris subsp. vulgaris]
IMABv08g029789	481	347	373	128	62	47	9.63742	6.71541	8.24726	2.88944	1.20432	0.875938	0.00054075	-1.88068	down	[GM]	Carbohydrate transport and metabolism;; Cell wall/membrane/envelope biogenesis	--	--	--	--	--	BNR repeat-like domain	--	G	Carbohydrate transport and metabolism	PREDICTED: uncharacterized protein LOC104902437 isoform X1 [Beta vulgaris subsp. vulgaris]
IMABv04g008530	101	154	67	246	392	216	2.51965	3.71061	1.83149	6.96143	9.52174	5.0565	0.00567984	1.39559	up	--	--	Biological Process: polysaccharide catabolic process (GO:0000272);; Molecular Function: pattern binding (GO:0001871);; Molecular Function: molecular_function (GO:0003674);; Molecular Function: catalytic activity (GO:0003824);; Molecular Function: hydrolase activity, hydrolyzing O-glycosyl compounds (GO:0004553);; Molecular Function: binding (GO:0005488);; Cellular Component: cellular_component (G…	K20217|7.3e-21|obr:102714202|K20217 ubiquitin-conjugating enzyme E2 E [EC:2.3.2.23] | (RefSeq) glucan endo-1,3-beta-glucosidase 4-like	Ubiquitin mediated proteolysis (ko04120)	--	--	Glycosyl hydrolases family 17	Glucan endo-1,3-beta-glucosidase, basic isoform OS=Prunus persica OX=3760 GN=GNS1 PE=3 SV=1	G	Carbohydrate transport and metabolism	PREDICTED: glucan endo-1,3-beta-glucosidase-like [Beta vulgaris subsp. vulgaris]
IMABv03g013124	432	778	480	156	220	323	6.25077	10.8782	7.65755	2.54405	3.08028	4.35218	0.00655975	-1.10433	down	[Q]	Secondary metabolites biosynthesis, transport and catabolism	Biological Process: fatty acid biosynthetic process (GO:0006633);; Cellular Component: membrane (GO:0016020);; Molecular Function: transferase activity, transferring acyl groups other than amino-acyl groups (GO:0016747);;	K15397|4.5e-288|bvg:104900185|K15397 3-ketoacyl-CoA synthase [EC:2.3.1.199] | (RefSeq) 3-ketoacyl-CoA synthase 12	Fatty acid elongation (ko00062);; Plant-pathogen interaction (ko04626)	--	--	FAE1/Type III polyketide synthase-like protein	3-ketoacyl-CoA synthase 12 OS=Arabidopsis thaliana OX=3702 GN=KCS12 PE=2 SV=1	I	Lipid transport and metabolism	PREDICTED: 3-ketoacyl-CoA synthase 12 [Beta vulgaris subsp. vulgaris]
IMABv09g022026	206	290	188	20	52	32	2.76014	3.74484	2.77814	0.291371	0.672644	0.398466	3.41741e-07	-2.33198	down	[J]	Translation, ribosomal structure and biogenesis	Molecular Function: tRNA (adenine-N1-)-methyltransferase activity (GO:0016429);; Cellular Component: tRNA (m1A) methyltransferase complex (GO:0031515);;	K07442|2.9e-143|bvg:104903713|K07442 tRNA (adenine57-N1/adenine58-N1)-methyltransferase catalytic subunit [EC:2.1.1.219 2.1.1.220] | (RefSeq) tRNA (adenine(58)-N(1))-methyltransferase catalytic subunit TRMT61A	--	[J]	Translation, ribosomal structure and biogenesis	tRNA methyltransferase complex GCD14 subunit	--	J	Translation, ribosomal structure and biogenesis	PREDICTED: tRNA (adenine(58)-N(1))-methyltransferase catalytic subunit TRMT61A [Beta vulgaris subsp. vulgaris]
IMABv09g020599	7284	8754	9350	1478	1580	987	117.161	136.005	165.871	26.8376	24.6189	14.81	4.1764e-14	-2.3889	down	[I]	Lipid transport and metabolism	Molecular Function: acetyl-CoA C-acetyltransferase activity (GO:0003985);; Cellular Component: peroxisome (GO:0005777);; Cellular Component: cytosol (GO:0005829);; Cellular Component: plasma membrane (GO:0005886);; Biological Process: pollen germination (GO:0009846);; Biological Process: pollen tube growth (GO:0009860);; Biological Process: sterol metabolic process (GO:0016125);;	K00626|3.0e-210|bvg:104902969|K00626 acetyl-CoA C-acetyltransferase [EC:2.3.1.9] | (RefSeq) acetyl-CoA acetyltransferase, cytosolic 1	Fatty acid degradation (ko00071);; Synthesis and degradation of ketone bodies (ko00072);; Valine, leucine and isoleucine degradation (ko00280);; Lysine degradation (ko00310);; Tryptophan metabolism (ko00380);; Pyruvate metabolism (ko00620);; Glyoxylate and dicarboxylate metabolism (ko00630);; Propanoate metabolism (ko00640);; Butanoate metabolism (ko00650);; Terpenoid backbone biosynthesis (ko009…	[I]	Lipid transport and metabolism	Thiolase, N-terminal domain	Acetyl-CoA acetyltransferase, cytosolic 1 OS=Arabidopsis thaliana OX=3702 GN=AAT1 PE=1 SV=1	I	Lipid transport and metabolism	PREDICTED: acetyl-CoA acetyltransferase, cytosolic 1 [Beta vulgaris subsp. vulgaris]
IMABv08g029236	26365	37005	20650	41525	71240	50663	572.665	776.412	494.723	1018.61	1499.82	1026.66	0.0025766	1.03963	up	[P]	Inorganic ion transport and metabolism	Molecular Function: carbonate dehydratase activity (GO:0004089);; Molecular Function: zinc ion binding (GO:0008270);; Biological Process: carbon utilization (GO:0015976);;	K01673|1.7e-182|bvg:104902037|K01673 carbonic anhydrase [EC:4.2.1.1] | (RefSeq) carbonic anhydrase, chloroplastic-like	Nitrogen metabolism (ko00910)	[P]	Inorganic ion transport and metabolism	Carbonic anhydrase	Carbonic anhydrase, chloroplastic OS=Spinacia oleracea OX=3562 PE=1 SV=2	P	Inorganic ion transport and metabolism	PREDICTED: carbonic anhydrase, chloroplastic-like [Beta vulgaris subsp. vulgaris]
Beta_vulgaris_newGene_6813	16	21	11	86	50	84	0.70686	0.902023	0.533373	4.52002	2.25238	3.64885	4.61067e-05	2.0499	up	--	--	Molecular Function: ATP binding (GO:0005524);; Cellular Component: integral component of membrane (GO:0016021);; Molecular Function: ATPase activity (GO:0016887);;	--	--	[Q]	Secondary metabolites biosynthesis, transport and catabolism	ABC-transporter N-terminal	ABC transporter G family member 34 OS=Arabidopsis thaliana OX=3702 GN=ABCG34 PE=2 SV=1	Q	Secondary metabolites biosynthesis, transport and catabolism	PREDICTED: ABC transporter G family member 39 isoform X1 [Beta vulgaris subsp. vulgaris]
IMABv01g026182	18607	27370	16222	32296	50823	34473	267.767	380.463	257.486	524.866	708.889	462.829	0.00295608	1.00586	up	[P]	Inorganic ion transport and metabolism	Molecular Function: catalase activity (GO:0004096);; Biological Process: response to oxidative stress (GO:0006979);; Molecular Function: heme binding (GO:0020037);; Biological Process: hydrogen peroxide catabolic process (GO:0042744);; Molecular Function: metal ion binding (GO:0046872);;	K03781|7.5e-299|bvg:104905650|K03781 catalase [EC:1.11.1.6] | (RefSeq) catalase	Tryptophan metabolism (ko00380);; Glyoxylate and dicarboxylate metabolism (ko00630);; Carbon metabolism (ko01200);; MAPK signaling pathway - plant (ko04016);; Peroxisome (ko04146)	[P]	Inorganic ion transport and metabolism	Catalase	Catalase OS=Soldanella alpina OX=66308 PE=2 SV=1	P	Inorganic ion transport and metabolism	PREDICTED: catalase [Beta vulgaris subsp. vulgaris]
IMABv04g007393	134	124	97	253	293	180	3.19814	2.85868	2.41436	6.78745	7.29737	4.06778	0.00580463	1.10522	up	--	--	--	K22696|8.7e-59|soe:110780845|K22696 protein-lysine N-methyltransferase EEF2KMT [EC:2.1.1.-] | (RefSeq) protein-lysine N-methyltransferase EEF2KMT	--	[R]	General function prediction only	Lysine methyltransferase	--	E	Amino acid transport and metabolism	hypothetical protein BVRB_4g094520 [Beta vulgaris subsp. vulgaris]
IMABv05g002606	236	407	378	100	65	57	5.29149	8.8316	9.36325	2.5402	1.41002	1.19018	7.01997e-05	-1.85626	down	[E]	Amino acid transport and metabolism	Biological Process: polyamine transport (GO:0015846);; Molecular Function: polyamine binding (GO:0019808);; Cellular Component: periplasmic space (GO:0042597);;	--	--	--	--	Bacterial extracellular solute-binding protein	--	E	Amino acid transport and metabolism	PREDICTED: uncharacterized protein LOC104893138 isoform X2 [Beta vulgaris subsp. vulgaris]
[truncated: 1,374 more rows]

## Sheet: Table S18
Table S18 2090 DEGs in MS301 VS OT302
#ID	MS301a_Count	MS301b_Count	MS301c_Count	OT302a_Count	OT302b_Count	OT302c_Count	MS301a_FPKM	MS301b_FPKM	MS301c_FPKM	OT302a_FPKM	OT302b_FPKM	OT302c_FPKM	FDR	log2FC	regulated	COG_class	COG_class_annotation	GO_annotation	KEGG_annotation	KEGG_pathway_annotation	KOG_class	KOG_class_annotation	Pfam_annotation	Swiss-Prot_annotation	eggNOG_class	eggNOG_class_annotation	NR_annotation
[truncated: 2,090 more rows]

## Sheet: Table S19
														Table S19 621 DEGs identified in MS137 VS OT152
[truncated: 622 more rows]

[truncated: 1 more sheets: Table S20]
