# Supplementary material for: Genomic and transcriptomic-based analysis of agronomic traits in sugar beet (Beta vulgaris L.) pure line IMA1
Source: Front Plant Sci. 2022 Oct 13;13:1028885. doi: 10.3389/fpls.2022.1028885 (PMC9608375; doi:10.3389/fpls.2022.1028885)
Supplement: Supplementary file 5 [file Table_4.xlsx]

## Sheet: Sheet1
Table S27 The analysis of DGEs
Gene ID	Gene name
IMABv04g006046	SGNH hydrolase
IMABv05g001851	GDSL esterase
IMABv04g007649	galacturonase gene
IMABv07g016298	pectin lyase
IMABv06g016651	UDP-glucosyltransferase
IMABv09g022885	Cytochrome P450
