# Supplementary material for: Genomic and transcriptomic-based analysis of agronomic traits in sugar beet (Beta vulgaris L.) pure line IMA1
Source: Front Plant Sci. 2022 Oct 13;13:1028885. doi: 10.3389/fpls.2022.1028885 (PMC9608375; doi:10.3389/fpls.2022.1028885)
Supplement: Supplementary file 6 [file Table_5.xls]

## Sheet: MS301a_MS301b_MS301c_vs_OT302a_
#ID	MS301a_Count	MS301b_Count	MS301c_Count	OT302a_Count	OT302b_Count	OT302c_Count	MS301a_FPKM	MS301b_FPKM	MS301c_FPKM	OT302a_FPKM	OT302b_FPKM	OT302c_FPKM	FDR	log2FC	regulated	COG_class	COG_class_annotation	GO_annotation	KEGG_annotation	KEGG_pathway_annotation	KOG_class	KOG_class_annotation	Pfam_annotation	Swiss-Prot_annotation	eggNOG_class	eggNOG_class_annotation	NR_annotation
Beta_vulgaris_newGene_4617	13	8	9	84	47	56	0.149028	0.090218	0.104966	1.02722	0.685601	0.67608	6.50697e-07	2.44759	up	--	--	Molecular Function: nucleoside transmembrane transporter activity (GO:0005337);; Cellular Component: integral component of membrane (GO:0016021);;	K15014|9.9e-231|bvg:104897402|K15014 solute carrier family 29 (equilibrative nucleoside transporter), member 1/2/3 | (RefSeq) equilibrative nucleotide transporter 1	--	[F]	Nucleotide transport and metabolism	Nucleoside transporter	Equilibrative nucleotide transporter 1 OS=Arabidopsis thaliana OX=3702 GN=ENT1 PE=1 SV=1	F	Nucleotide transport and metabolism	PREDICTED: equilibrative nucleotide transporter 1 [Beta vulgaris subsp. vulgaris]
IMABv03g012091	5	7	3	195	182	101	0.022004	0.031297	0.014929	1.02698	1.13842	0.526173	1.01648e-15	4.31661	up	[V]	Defense mechanisms	Molecular Function: ATP binding (GO:0005524);; Cellular Component: integral component of membrane (GO:0016021);; Molecular Function: ATPase activity (GO:0016887);; Molecular Function: ATPase activity, coupled to transmembrane movement of substances (GO:0042626);;	K05666|0.0e+00|bvg:104888315|K05666 ATP-binding cassette, subfamily C (CFTR/MRP), member 2 | (RefSeq) ABC transporter C family member 10-like	ABC transporters (ko02010)	[Q]	Secondary metabolites biosynthesis, transport and catabolism	ABC transporter	ABC transporter C family member 10 OS=Arabidopsis thaliana OX=3702 GN=ABCC10 PE=2 SV=2	Q	Secondary metabolites biosynthesis, transport and catabolism	PREDICTED: ABC transporter C family member 10-like [Beta vulgaris subsp. vulgaris]
IMABv06g017320	374	323	625	2562	1197	1401	5.00883	4.21975	8.53416	34.4095	19.0901	18.7379	1.46944e-05	1.88669	up	--	--	Molecular Function: nucleoside transmembrane transporter activity (GO:0005337);; Cellular Component: integral component of membrane (GO:0016021);;	K15014|3.6e-233|bvg:104897400|K15014 solute carrier family 29 (equilibrative nucleoside transporter), member 1/2/3 | (RefSeq) equilibrative nucleotide transporter 1	--	[F]	Nucleotide transport and metabolism	Nucleoside transporter	Equilibrative nucleotide transporter 1 OS=Arabidopsis thaliana OX=3702 GN=ENT1 PE=1 SV=1	F	Nucleotide transport and metabolism	PREDICTED: equilibrative nucleotide transporter 1 [Beta vulgaris subsp. vulgaris]
IMABv06g017270	173	154	129	276	335	399	4.81519	4.17895	3.65186	7.69079	11.1104	11.0958	0.000129836	1.25485	up	--	--	--	--	--	--	--	Domain of unknown function (DUF4228)	--	S	Function unknown	PREDICTED: uncharacterized protein LOC104897446 [Beta vulgaris subsp. vulgaris]
IMABv07g015455	226	568	406	114	71	103	2.29708	5.62872	4.19959	1.16182	0.851852	1.03727	2.95521e-05	-1.77358	down	--	--	Cellular Component: exocyst (GO:0000145);; Biological Process: exocytosis (GO:0006887);; Biological Process: protein transport (GO:0015031);;	K07195|0.0e+00|bvg:104898252|K07195 exocyst complex component 7 | (RefSeq) exocyst complex component EXO70A1-like	--	[U]	Intracellular trafficking, secretion, and vesicular transport	Exo70 exocyst complex subunit	Exocyst complex component EXO70A1 OS=Arabidopsis thaliana OX=3702 GN=EXO70A1 PE=1 SV=1	U	Intracellular trafficking, secretion, and vesicular transport	PREDICTED: exocyst complex component EXO70A1-like [Beta vulgaris subsp. vulgaris]
IMABv01g023827	49	10	22	1294	1479	1356	0.665733	0.120645	0.294526	17.7639	24.1161	18.5431	8.15387e-21	4.91657	up	[E]	Amino acid transport and metabolism	Biological Process: oligopeptide transport (GO:0006857);; Cellular Component: integral component of membrane (GO:0016021);; Molecular Function: transmembrane transporter activity (GO:0022857);;	K14638|3.1e-263|bvg:104897822|K14638 solute carrier family 15 (peptide/histidine transporter), member 3/4 | (RefSeq) protein NRT1/ PTR FAMILY 5.10	--	[E]	Amino acid transport and metabolism	POT family	Protein NRT1/ PTR FAMILY 5.10 OS=Arabidopsis thaliana OX=3702 GN=NPF5.10 PE=2 SV=1	E	Amino acid transport and metabolism	PREDICTED: protein NRT1/ PTR FAMILY 5.10 [Beta vulgaris subsp. vulgaris]
Beta_vulgaris_newGene_6944	231	232	254	3825	5072	251	7.17501	7.01514	8.03936	119.149	187.664	7.77516	0.000457445	2.66464	up	--	--	Cellular Component: integral component of membrane (GO:0016021);;	K03945|3.9e-33|bvg:104898114|K03945 NADH dehydrogenase (ubiquinone) 1 alpha subcomplex subunit 1 | (RefSeq) NADH dehydrogenase [ubiquinone] 1 alpha subcomplex subunit 1	Oxidative phosphorylation (ko00190)	--	--	NADH-ubiquinone oxidoreductase MWFE subunit	NADH dehydrogenase [ubiquinone] 1 alpha subcomplex subunit 1 OS=Arabidopsis thaliana OX=3702 GN=At3g08610 PE=3 SV=1	S	Function unknown	PREDICTED: NADH dehydrogenase [ubiquinone] 1 alpha subcomplex subunit 1 [Beta vulgaris subsp. vulgaris]
IMABv04g005814	38	28	38	190	79	99	0.807065	0.564861	0.816861	4.06829	1.98834	2.10805	0.000366529	1.73301	up	--	--	--	--	--	--	--	Protein of unknown function (DUF1685)	--	--	--	PREDICTED: uncharacterized protein LOC104891465 [Beta vulgaris subsp. vulgaris]
IMABv02g031071	106	162	51	417	191	336	2.79207	3.86439	1.26306	10.3041	5.64521	8.43382	0.00345243	1.52416	up	--	--	Cellular Component: transcription factor TFIIF complex (GO:0005674);; Biological Process: transcription initiation from RNA polymerase II promoter (GO:0006367);;	K03139|2.0e-135|bvg:104886824|K03139 transcription initiation factor TFIIF subunit beta [EC:3.6.4.12] | (RefSeq) general transcription factor IIF subunit 2	Basal transcription factors (ko03022)	[K]	Transcription	TFIIF, beta subunit HTH domain	--	K	Transcription	PREDICTED: general transcription factor IIF subunit 2 [Beta vulgaris subsp. vulgaris]
IMABv06g019904	538	543	620	3132	2201	1469	8.3183	8.18731	9.76837	48.5856	40.5549	22.6943	6.83667e-09	2.02447	up	--	--	Molecular Function: protein binding (GO:0005515);; Biological Process: biological_process (GO:0008150);; Biological Process: tissue development (GO:0009888);; Biological Process: meristem maintenance (GO:0010073);; Biological Process: multicellular organismal process (GO:0032501);; Biological Process: developmental process (GO:0032502);; Biological Process: meristem development (GO:0048507);; Bio…	--	--	[R]	General function prediction only	Leucine rich repeat	--	S	Function unknown	PREDICTED: MDIS1-interacting receptor like kinase 2 [Beta vulgaris subsp. vulgaris]
IMABv03g009242	3	8	6	552	488	566	0.043778	0.150769	0.126221	12.0967	12.6988	12.3388	2.20624e-67	6.21747	up	[H]	Coenzyme transport and metabolism	Molecular Function: methyltransferase activity (GO:0008168);;	K08869|1.0e-18|apro:F751_5669|K08869 aarF domain-containing kinase | (RefSeq) putative aarF domain-containing protein kinase 1	--	[R]	General function prediction only	Methyltransferase domain	--	Q	Secondary metabolites biosynthesis, transport and catabolism	PREDICTED: putative methyltransferase DDB_G0268948 [Beta vulgaris subsp. vulgaris]
IMABv03g011057	2824	2508	1654	728	915	1109	50.925	44.077	30.3934	13.1486	19.6186	19.9418	0.00165992	-1.11831	down	[H]	Coenzyme transport and metabolism	Molecular Function: 6,7-dimethyl-8-ribityllumazine synthase activity (GO:0000906);; Biological Process: riboflavin biosynthetic process (GO:0009231);; Cellular Component: riboflavin synthase complex (GO:0009349);;	K00794|3.5e-54|bvg:104907670|K00794 6,7-dimethyl-8-ribityllumazine synthase [EC:2.5.1.78] | (RefSeq) 6,7-dimethyl-8-ribityllumazine synthase, chloroplastic	Riboflavin metabolism (ko00740)	[H]	Coenzyme transport and metabolism	6,7-dimethyl-8-ribityllumazine synthase	6,7-dimethyl-8-ribityllumazine synthase, chloroplastic OS=Spinacia oleracea OX=3562 PE=1 SV=1	H	Coenzyme transport and metabolism	6,7-dimethyl-8-ribityllumazine synthase [Beta vulgaris]
IMABv04g008587	3750	3654	4459	1940	1317	1742	55.6219	52.8358	67.3843	28.8262	23.2299	25.7785	5.72906e-09	-1.10747	down	[C]	Energy production and conversion	Biological Process: cellular aldehyde metabolic process (GO:0006081);; Cellular Component: integral component of membrane (GO:0016021);; Molecular Function: oxidoreductase activity, acting on the aldehyde or oxo group of donors, NAD or NADP as acceptor (GO:0016620);;	K00128|2.2e-271|bvg:104889977|K00128 aldehyde dehydrogenase (NAD+) [EC:1.2.1.3] | (RefSeq) aldehyde dehydrogenase family 3 member F1	Glycolysis / Gluconeogenesis (ko00010);; Ascorbate and aldarate metabolism (ko00053);; Fatty acid degradation (ko00071);; Valine, leucine and isoleucine degradation (ko00280);; Lysine degradation (ko00310);; Arginine and proline metabolism (ko00330);; Histidine metabolism (ko00340);; Tryptophan metabolism (ko00380);; beta-Alanine metabolism (ko00410);; Glycerolipid metabolism (ko00561);; Pyruvate…	[C]	Energy production and conversion	Aldehyde dehydrogenase family	Aldehyde dehydrogenase family 3 member F1 OS=Arabidopsis thaliana OX=3702 GN=ALDH3F1 PE=2 SV=2	C	Energy production and conversion	PREDICTED: aldehyde dehydrogenase family 3 member F1 [Beta vulgaris subsp. vulgaris]
IMABv05g000242	159	195	179	105	44	49	6.00192	7.20252	6.88435	3.97438	1.96119	1.85265	0.00720625	-1.21958	down	[S]	Function unknown	--	--	--	--	--	Protein of unknown function (DUF952)	--	S	Function unknown	PREDICTED: uncharacterized protein LOC104894818 [Beta vulgaris subsp. vulgaris]
IMABv03g009450	13	18	9	106	80	50	0.296198	0.411009	0.206531	2.50775	2.24678	1.16326	1.40615e-05	2.35869	up	--	--	Molecular Function: DNA binding (GO:0003677);; Molecular Function: transcription factor activity, sequence-specific DNA binding (GO:0003700);; Cellular Component: CCAAT-binding factor complex (GO:0016602);;	K08064|4.1e-110|bvg:104889284|K08064 nuclear transcription factor Y, alpha | (RefSeq) nuclear transcription factor Y subunit A-4	--	[K]	Transcription	CCAAT-binding transcription factor (CBF-B/NF-YA) subunit B	Nuclear transcription factor Y subunit A-7 OS=Arabidopsis thaliana OX=3702 GN=NFYA7 PE=1 SV=1	K	Transcription	PREDICTED: nuclear transcription factor Y subunit A-4 isoform X1 [Beta vulgaris subsp. vulgaris]
Beta_vulgaris_newGene_9663	86	127	83	36	13	9	1.45315	2.09711	1.42987	0.614741	0.250072	0.143996	0.00328563	-1.85975	down	--	--	Cellular Component: integral component of membrane (GO:0016021);;	K15015|5.7e-223|bvg:104904175|K15015 solute carrier family 32 (vesicular inhibitory amino acid transporter) | (RefSeq) vacuolar amino acid transporter 1-like	--	[E]	Amino acid transport and metabolism	Transmembrane amino acid transporter protein	Amino acid transporter AVT1I OS=Arabidopsis thaliana OX=3702 GN=AVT1I PE=3 SV=1	E	Amino acid transport and metabolism	PREDICTED: vacuolar amino acid transporter 1-like [Beta vulgaris subsp. vulgaris]
IMABv03g010252	605	115	614	58	5	25	6.42126	1.18232	6.6363	0.610301	0.062384	0.261596	0.000674761	-2.62533	down	[F]	Nucleotide transport and metabolism	Cellular Component: integral component of membrane (GO:0016021);;	--	--	[F]	Nucleotide transport and metabolism	Inosine-uridine preferring nucleoside hydrolase	--	F	Nucleotide transport and metabolism	hypothetical protein BVRB_3g068280 isoform B [Beta vulgaris subsp. vulgaris]
IMABv09g021506	402	321	376	204	73	100	7.96725	6.20789	7.6043	4.04038	1.70332	1.96172	0.00334307	-1.34108	down	--	--	Molecular Function: protein binding (GO:0005515);;	--	--	--	--	Leucine rich repeat	Leucine-rich repeat extensin-like protein 6 OS=Arabidopsis thaliana OX=3702 GN=LRX6 PE=2 SV=1	S	Function unknown	PREDICTED: leucine-rich repeat extensin-like protein 4 [Beta vulgaris subsp. vulgaris]
IMABv02g030674	0	0	0	126	60	48	0	0	0	3.25029	1.83257	1.22312	6.41602e-12	4.78615	up	--	--	--	K02725|2.5e-37|nau:109221636|K02725 20S proteasome subunit alpha 6 [EC:3.4.25.1] | (RefSeq) proteasome subunit alpha type-1-like	Proteasome (ko03050)	--	--	Lateral organ boundaries (LOB) domain	LOB domain-containing protein 11 OS=Arabidopsis thaliana OX=3702 GN=LBD11 PE=2 SV=2	S	Function unknown	PREDICTED: LOB domain-containing protein 1 [Beta vulgaris subsp. vulgaris]
Beta_vulgaris_newGene_11289	31	36	21	243	252	257	0.209787	0.219539	0.340497	1.91753	1.80258	1.87957	1.20938e-22	3.10318	up	--	--	Molecular Function: molecular_function (GO:0003674);; Molecular Function: catalytic activity (GO:0003824);; Molecular Function: choline kinase activity (GO:0004103);; Molecular Function: ethanolamine kinase activity (GO:0004305);; Cellular Component: cellular_component (GO:0005575);; Cellular Component: intracellular (GO:0005622);; Cellular Component: cell (GO:0005623);; Cellular Component: cytop…	K14156|3.2e-75|bvg:104905973|K14156 choline/ethanolamine kinase [EC:2.7.1.32 2.7.1.82] | (RefSeq) probable choline kinase 1	Glycerophospholipid metabolism (ko00564)	[M]	Cell wall/membrane/envelope biogenesis	Choline/ethanolamine kinase	Probable choline kinase 1 OS=Arabidopsis thaliana OX=3702 GN=CK1 PE=2 SV=1	M	Cell wall/membrane/envelope biogenesis	PREDICTED: probable choline kinase 1, partial [Beta vulgaris subsp. vulgaris]
IMABv01g025386	579	768	495	8	15	23	6.40458	8.28506	5.58041	0.08212	0.186595	0.246696	1.65016e-31	-4.70871	down	--	--	Biological Process: formation of translation preinitiation complex (GO:0001731);; Molecular Function: translation initiation factor activity (GO:0003743);;	K15027|4.1e-306|bvg:104892785|K15027 translation initiation factor 2D | (RefSeq) eukaryotic translation initiation factor 2D	--	[J]	Translation, ribosomal structure and biogenesis	Translation initiation factor SUI1	--	J	Translation, ribosomal structure and biogenesis	PREDICTED: eukaryotic translation initiation factor 2D [Beta vulgaris subsp. vulgaris]
IMABv02g032316	63	70	43	454	773	642	0.960698	1.04528	0.667454	7.02665	14.1993	9.89315	9.2993e-17	3.32683	up	[E]	Amino acid transport and metabolism	Cellular Component: integral component of membrane (GO:0016021);; Molecular Function: transmembrane transporter activity (GO:0022857);;	K14638|2.1e-122|nsy:104222089|K14638 solute carrier family 15 (peptide/histidine transporter), member 3/4 | (RefSeq) protein NRT1/ PTR FAMILY 5.6-like	--	[E]	Amino acid transport and metabolism	POT family	Protein NRT1/ PTR FAMILY 5.6 OS=Arabidopsis thaliana OX=3702 GN=NPF5.6 PE=2 SV=1	E	Amino acid transport and metabolism	PREDICTED: protein NRT1/ PTR FAMILY 5.6 isoform X1 [Beta vulgaris subsp. vulgaris]
IMABv04g007354	0	3	0	126	46	84	0	0.032573	0	1.6829	0.720273	1.11504	2.32268e-09	4.15957	up	[G]	Carbohydrate transport and metabolism	Cellular Component: integral component of membrane (GO:0016021);; Molecular Function: transmembrane transporter activity (GO:0022857);;	K03444|2.6e-174|bvg:104891042|K03444 MFS transporter, SP family, ERD6-like sugar transporter | (RefSeq) sugar transporter ERD6-like 5	--	[R]	General function prediction only	Sugar (and other) transporter	Sugar transporter ERD6-like 5 OS=Arabidopsis thaliana OX=3702 GN=At1g54730 PE=2 SV=2	--	--	hypothetical protein BVRB_4g083320 [Beta vulgaris subsp. vulgaris]
IMABv04g008745	183	254	328	1804	1349	2095	2.1866	2.96508	3.99853	21.6477	19.2208	25.0263	8.02469e-21	2.77726	up	[EH]	Amino acid transport and metabolism;; Coenzyme transport and metabolism	Molecular Function: catalytic activity (GO:0003824);;	K22696|2.1e-305|cqi:110736955|K22696 protein-lysine N-methyltransferase EEF2KMT [EC:2.1.1.-] | (RefSeq) branched-chain-amino-acid aminotransferase-like protein 1 isoform X1	--	[E]	Amino acid transport and metabolism	Amino-transferase class IV	Branched-chain-amino-acid aminotransferase-like protein 1 OS=Arabidopsis thaliana OX=3702 GN=At3g05190 PE=2 SV=1	E	Amino acid transport and metabolism	hypothetical protein BVRB_4g094530 [Beta vulgaris subsp. vulgaris]
IMABv07g014226	915	1085	847	502	201	382	21.5318	24.8452	20.2054	11.8126	5.5786	8.93222	9.34292e-05	-1.2363	down	--	--	Biological Process: response to acid chemical (GO:0001101);; Biological Process: immune system process (GO:0002376);; Molecular Function: molecular_function (GO:0003674);; Molecular Function: catalytic activity (GO:0003824);; Molecular Function: ubiquitin-protein transferase activity (GO:0004842);; Cellular Component: cellular_component (GO:0005575);; Cellular Component: intracellular (GO:0005622…	K16275|2.6e-146|bvg:104899080|K16275 E3 ubiquitin-protein ligase BAH [EC:2.3.2.27] | (RefSeq) probable E3 ubiquitin-protein ligase BAH1-like 1	--	--	--	RING-type zinc-finger	Probable E3 ubiquitin-protein ligase BAH1-like 1 OS=Oryza sativa subsp. indica OX=39946 GN=OsI_27296 PE=3 SV=1	O	Posttranslational modification, protein turnover, chaperones	PREDICTED: probable E3 ubiquitin-protein ligase BAH1-like 1 isoform X1 [Beta vulgaris subsp. vulgaris]
IMABv09g021955	0	0	0	54	84	72	0	0	0	0.990653	1.84892	1.32892	8.17215e-13	4.89891	up	--	--	Molecular Function: copper ion binding (GO:0005507);; Molecular Function: oxidoreductase activity (GO:0016491);;	K19791|4.9e-94|sind:105167465|K19791 iron transport multicopper oxidase | (RefSeq) L-ascorbate oxidase homolog	--	[Q]	Secondary metabolites biosynthesis, transport and catabolism	Multicopper oxidase	L-ascorbate oxidase homolog OS=Brassica napus OX=3708 GN=Bp10 PE=2 SV=1	Q	Secondary metabolites biosynthesis, transport and catabolism	PREDICTED: L-ascorbate oxidase homolog [Beta vulgaris subsp. vulgaris]
IMABv02g031064	0	0	0	88	57	93	0	0	0	3.31444	2.555	3.51817	4.51582e-17	5.39363	up	--	--	--	--	--	--	--	--	--	--	--	hypothetical protein BVRB_2g036280 isoform B [Beta vulgaris subsp. vulgaris]
IMABv09g021953	0	0	2	383	628	789	0	0	0.028947	9.46928	18.6303	19.8206	2.00485e-35	7.09619	up	[L]	Replication, recombination and repair	Molecular Function: DNA binding (GO:0003677);; Molecular Function: DNA ligase (ATP) activity (GO:0003910);; Molecular Function: ATP binding (GO:0005524);; Biological Process: DNA replication (GO:0006260);; Biological Process: DNA recombination (GO:0006310);; Biological Process: DNA ligation involved in DNA repair (GO:0051103);; Biological Process: DNA biosynthetic process (GO:0071897);;	K10747|3.2e-38|bvg:104902910|K10747 DNA ligase 1 [EC:6.5.1.1 6.5.1.6 6.5.1.7] | (RefSeq) DNA ligase 1-like	DNA replication (ko03030);; Base excision repair (ko03410);; Nucleotide excision repair (ko03420);; Mismatch repair (ko03430)	[L]	Replication, recombination and repair	ATP dependent DNA ligase C terminal region	DNA ligase 1 OS=Arabidopsis thaliana OX=3702 GN=LIG1 PE=2 SV=2	L	Replication, recombination and repair	PREDICTED: DNA ligase 1-like [Beta vulgaris subsp. vulgaris]
IMABv04g007452	735	854	911	1911	2212	2099	10.9813	12.4419	13.8605	28.6074	39.333	31.2932	2.15657e-08	1.43854	up	[J]	Translation, ribosomal structure and biogenesis	Molecular Function: molecular_function (GO:0003674);; Molecular Function: catalytic activity (GO:0003824);; Molecular Function: amidase activity (GO:0004040);; Cellular Component: cellular_component (GO:0005575);; Cellular Component: intracellular (GO:0005622);; Cellular Component: cell (GO:0005623);; Cellular Component: nucleus (GO:0005634);; Cellular Component: nucleoplasm (GO:0005654);; Cellul…	K01426|2.7e-244|bvg:104890855|K01426 amidase [EC:3.5.1.4] | (RefSeq) amidase 1	Arginine and proline metabolism (ko00330);; Phenylalanine metabolism (ko00360);; Tryptophan metabolism (ko00380)	[J]	Translation, ribosomal structure and biogenesis	Amidase	Amidase 1 OS=Arabidopsis thaliana OX=3702 GN=AMI1 PE=1 SV=1	J	Translation, ribosomal structure and biogenesis	PREDICTED: amidase 1 [Beta vulgaris subsp. vulgaris]
IMABv04g006310	54	62	39	200	154	135	1.08069	1.21062	0.778697	4.01579	3.67098	2.69329	4.86536e-07	1.72293	up	--	--	Molecular Function: magnesium ion binding (GO:0000287);; Molecular Function: ATP binding (GO:0005524);; Biological Process: phospholipid transport (GO:0015914);; Cellular Component: integral component of membrane (GO:0016021);;	K01530|1.8e-156|bvg:104883875|K01530 phospholipid-translocating ATPase [EC:7.6.2.1] | (RefSeq) probable phospholipid-transporting ATPase 8	--	[R]	General function prediction only	Phospholipid-translocating P-type ATPase C-terminal	Probable phospholipid-transporting ATPase 8 OS=Arabidopsis thaliana OX=3702 GN=ALA8 PE=3 SV=1	P	Inorganic ion transport and metabolism	PREDICTED: probable phospholipid-transporting ATPase 8 [Beta vulgaris subsp. vulgaris]
IMABv07g015573	103	46	69	9	4	5	4.04298	1.74814	2.7552	0.335713	0.163819	0.171816	2.92398e-06	-2.83783	down	--	--	--	--	--	--	--	--	--	--	--	PREDICTED: vegetative cell wall protein gp1-like [Beta vulgaris subsp. vulgaris]
IMABv03g013378	149	203	198	68	36	48	4.46645	5.92762	6.03666	2.02809	1.25249	1.42642	6.9274e-07	-1.65103	down	[K]	Transcription	Molecular Function: DNA binding (GO:0003677);; Biological Process: DNA-templated transcription, initiation (GO:0006352);;	K03120|1.9e-105|bvg:104899922|K03120 transcription initiation factor TFIID TATA-box-binding protein | (RefSeq) TATA-box-binding protein 2-like	Basal transcription factors (ko03022)	[K]	Transcription	Transcription factor TFIID (or TATA-binding protein, TBP)	TATA-box-binding protein 2 OS=Zea mays OX=4577 GN=TBP2 PE=2 SV=1	K	Transcription	PREDICTED: TATA-box-binding protein 2-like [Beta vulgaris subsp. vulgaris]
IMABv07g013728	0	0	0	40	42	40	0	0	0	2.36054	2.8894	2.30197	3.53015e-10	4.41254	up	--	--	Molecular Function: peptidyl-prolyl cis-trans isomerase activity (GO:0003755);;	K09571|9.2e-20|bvg:104899590|K09571 FK506-binding protein 4/5 [EC:5.2.1.8] | (RefSeq) peptidyl-prolyl cis-trans isomerase FKBP62	--	[O]	Posttranslational modification, protein turnover, chaperones	--	Peptidyl-prolyl cis-trans isomerase FKBP65 OS=Arabidopsis thaliana OX=3702 GN=FKBP65 PE=1 SV=1	O	Posttranslational modification, protein turnover, chaperones	PREDICTED: peptidyl-prolyl cis-trans isomerase FKBP62 [Beta vulgaris subsp. vulgaris]
IMABv08g029647	276	295	373	868	598	792	5.47985	5.70686	7.53309	17.2648	14.1283	15.6777	7.65987e-09	1.34833	up	--	--	Cellular Component: integral component of membrane (GO:0016021);;	--	--	--	--	--	--	--	--	PREDICTED: uncharacterized protein LOC104902356 [Beta vulgaris subsp. vulgaris]
IMABv03g012943	279	444	415	1222	685	602	7.19383	11.1797	10.9079	31.6387	21.044	15.5048	0.00274225	1.19653	up	--	--	Molecular Function: calcium ion binding (GO:0005509);;	K13448|6.7e-96|bvg:104900310|K13448 calcium-binding protein CML | (RefSeq) probable calcium-binding protein CML48	Plant-pathogen interaction (ko04626)	[T]	Signal transduction mechanisms	EF hand	Probable calcium-binding protein CML48 OS=Arabidopsis thaliana OX=3702 GN=CML48 PE=2 SV=2	T	Signal transduction mechanisms	PREDICTED: probable calcium-binding protein CML48 isoform X2 [Beta vulgaris subsp. vulgaris]
Beta_vulgaris_newGene_9326	529	403	522	919	883	898	18.9296	14.0426	19.0474	32.9624	37.6206	32.074	0.000267792	1.00791	up	--	--	Cellular Component: integral component of membrane (GO:0016021);;	--	--	--	--	--	Signaling peptide TAXIMIN 1 OS=Arabidopsis thaliana OX=3702 GN=TAX1 PE=2 SV=2	--	--	PREDICTED: uncharacterized protein LOC104907174 [Beta vulgaris subsp. vulgaris]
IMABv01g023693	597	1349	789	194	130	65	9.5198	20.9788	12.8215	3.09529	2.45077	1.0206	5.36288e-06	-2.32915	down	[G]	Carbohydrate transport and metabolism	Cellular Component: integral component of plasma membrane (GO:0005887);; Molecular Function: sucrose transmembrane transporter activity (GO:0008515);;	K15378|3.7e-244|bvg:104891281|K15378 solute carrier family 45, member 1/2/4 | (RefSeq) sucrose transport protein SUC2	--	[G]	Carbohydrate transport and metabolism	MFS/sugar transport protein	Sucrose transport protein SUC2 OS=Arabidopsis thaliana OX=3702 GN=SUC2 PE=1 SV=2	G	Carbohydrate transport and metabolism	PREDICTED: sucrose transport protein SUC2 [Beta vulgaris subsp. vulgaris]
IMABv03g011390	86	76	107	314	241	325	0.579927	0.4943	0.734935	2.11872	1.93366	2.1879	1.37958e-10	1.77278	up	--	--	--	K14638|3.5e-11|pmum:103330861|K14638 solute carrier family 15 (peptide/histidine transporter), member 3/4 | (RefSeq) protein NRT1/ PTR FAMILY 5.4-like	--	--	--	BRCA1 C Terminus (BRCT) domain	--	S	Function unknown	PREDICTED: uncharacterized protein LOC104888808 isoform X2 [Beta vulgaris subsp. vulgaris]
IMABv04g008382	1446	1187	857	1	0	0	93.4619	76.7048	57.6003	0.035511	0	0	2.05513e-58	-8.34602	down	--	--	--	--	--	--	--	--	--	--	--	hypothetical protein BVRB_6g143300, partial [Beta vulgaris subsp. vulgaris]
IMABv03g010436	38	52	27	246	83	99	0.32829	0.439329	0.236664	2.14014	0.856115	0.85764	0.00236031	1.72643	up	[T]	Signal transduction mechanisms	Molecular Function: protein kinase activity (GO:0004672);; Molecular Function: ATP binding (GO:0005524);; Cellular Component: integral component of membrane (GO:0016021);;	K13435|5.4e-116|spen:107018783|K13435 serine/threonine-protein kinase Pto | (RefSeq) receptor-like protein kinase HERK 1 isoform X2	Plant-pathogen interaction (ko04626)	[T]	Signal transduction mechanisms	Protein tyrosine and serine/threonine kinase	Receptor-like protein kinase HERK 1 OS=Arabidopsis thaliana OX=3702 GN=HERK1 PE=1 SV=1	T	Signal transduction mechanisms	PREDICTED: receptor-like protein kinase HERK 1 [Beta vulgaris subsp. vulgaris]
Beta_vulgaris_newGene_58	3096	7314	5763	6	0	0	104.689	241.107	198.578	0.192745	0	0	1.06249e-54	-8.59599	down	--	--	Biological Process: negative regulation of translation (GO:0017148);; Molecular Function: rRNA N-glycosylase activity (GO:0030598);;	--	--	--	--	--	--	--	--	PREDICTED: uncharacterized protein LOC104884131 [Beta vulgaris subsp. vulgaris]
IMABv06g017453	1421	1949	2005	859	315	302	23.3306	31.2044	33.5517	14.1238	6.14421	4.94735	0.000778223	-1.60595	down	[G]	Carbohydrate transport and metabolism	Molecular Function: UDP-glycosyltransferase activity (GO:0008194);;	K11820|4.8e-249|bvg:104908451|K11820 N-hydroxythioamide S-beta-glucosyltransferase [EC:2.4.1.195] | (RefSeq) UDP-glycosyltransferase 74B1	Tryptophan metabolism (ko00380);; Glucosinolate biosynthesis (ko00966);; 2-Oxocarboxylic acid metabolism (ko01210)	[GC]	Carbohydrate transport and metabolism;; Energy production and conversion	UDP-glucoronosyl and UDP-glucosyl transferase	UDP-glycosyltransferase 74B1 OS=Arabidopsis thaliana OX=3702 GN=UGT74B1 PE=1 SV=1	--	--	PREDICTED: UDP-glycosyltransferase 74B1 [Beta vulgaris subsp. vulgaris]
IMABv07g014746	4	0	3	285	242	579	0.176856	0	0.170149	16.1679	16.335	32.8066	6.47455e-23	5.69766	up	--	--	Cellular Component: integral component of membrane (GO:0016021);;	--	--	--	--	--	--	--	--	PREDICTED: uncharacterized protein LOC104908897 [Beta vulgaris subsp. vulgaris]
IMABv07g016031	320	387	533	67	50	64	5.73924	6.76343	9.74138	1.18994	1.05626	1.13514	8.66068e-14	-2.51033	down	--	--	--	--	--	--	--	Protein of unknown function (DUF1666)	--	S	Function unknown	PREDICTED: uncharacterized protein LOC104907272 isoform X2 [Beta vulgaris subsp. vulgaris]
Beta_vulgaris_newGene_8613	8	15	3	164	55	96	0.181492	0.54647	0.051785	3.95587	1.53231	2.25791	2.44192e-06	2.96088	up	--	--	Molecular Function: metal ion binding (GO:0046872);;	--	--	[R]	General function prediction only	--	Protein yippee-like At3g08990 OS=Arabidopsis thaliana OX=3702 GN=At3g08990 PE=2 SV=2	S	Function unknown	PREDICTED: protein yippee-like At3g08990 [Beta vulgaris subsp. vulgaris]
Beta_vulgaris_newGene_7416	144	66	95	33	8	14	3.83934	1.71535	2.58335	0.865561	0.242439	0.362236	0.00320069	-1.95291	down	--	--	--	K06910|2.9e-57|bna:106427135|K06910 phosphatidylethanolamine-binding protein | (RefSeq) protein MOTHER of FT and TFL1-like	--	[R]	General function prediction only	Phosphatidylethanolamine-binding protein	Protein MOTHER of FT and TFL1 OS=Arabidopsis thaliana OX=3702 GN=MFT PE=1 SV=1	S	Function unknown	PREDICTED: protein MOTHER of FT and TFL1-like [Beta vulgaris subsp. vulgaris]
IMABv02g031096	218	192	144	43	39	42	2.39416	2.05165	1.61074	0.464643	0.49906	0.453549	1.06717e-09	-1.91893	down	--	--	Molecular Function: DNA binding (GO:0003677);; Cellular Component: nucleus (GO:0005634);;	--	--	[K]	Transcription	--	--	K	Transcription	PREDICTED: uncharacterized protein LOC104886820 [Beta vulgaris subsp. vulgaris]
IMABv07g013783	64	109	85	329	167	242	0.434268	0.724678	0.591076	2.25716	1.36098	1.656	5.29819e-06	1.55858	up	--	--	Cellular Component: integral component of membrane (GO:0016021);;	--	--	--	--	Plant phosphoribosyltransferase C-terminal	FT-interacting protein 3 OS=Arabidopsis thaliana OX=3702 GN=FTIP3 PE=1 SV=1	S	Function unknown	PREDICTED: FT-interacting protein 1 [Beta vulgaris subsp. vulgaris]
IMABv04g006193	342	412	262	2971	3791	630	4.20742	4.94753	3.28071	36.7042	55.6285	7.75257	9.82005e-05	2.49261	up	[Q]	Secondary metabolites biosynthesis, transport and catabolism	Molecular Function: oxidoreductase activity, acting on single donors with incorporation of molecular oxygen, incorporation of two atoms of oxygen (GO:0016702);; Molecular Function: metal ion binding (GO:0046872);;	K09840|5.0e-298|bvg:104907355|K09840 9-cis-epoxycarotenoid dioxygenase [EC:1.13.11.51] | (RefSeq) 9-cis-epoxycarotenoid dioxygenase NCED1, chloroplastic	Carotenoid biosynthesis (ko00906)	[Q]	Secondary metabolites biosynthesis, transport and catabolism	Retinal pigment epithelial membrane protein	9-cis-epoxycarotenoid dioxygenase NCED2, chloroplastic OS=Solanum lycopersicum OX=4081 GN=NCED2 PE=2 SV=1	Q	Secondary metabolites biosynthesis, transport and catabolism	PREDICTED: 9-cis-epoxycarotenoid dioxygenase NCED1, chloroplastic [Beta vulgaris subsp. vulgaris]
IMABv02g030644	380	448	458	61	165	112	9.24701	10.672	11.4345	1.49877	4.80177	2.76618	0.00893196	-1.49894	down	--	--	Biological Process: cellular response to phosphate starvation (GO:0016036);;	--	--	[P]	Inorganic ion transport and metabolism	SPX domain	SPX domain-containing protein 2 OS=Arabidopsis thaliana OX=3702 GN=SPX2 PE=2 SV=1	P	Inorganic ion transport and metabolism	PREDICTED: SPX domain-containing protein 1 [Beta vulgaris subsp. vulgaris]
IMABv06g016806	47	63	55	110	150	135	1.38031	1.80542	1.62572	3.24981	5.24112	3.95347	0.00115816	1.3448	up	--	--	Molecular Function: RNA binding (GO:0003723);; Molecular Function: ribonuclease T2 activity (GO:0033897);;	K01166|2.8e-78|bvg:104897906|K01166 ribonuclease T2 [EC:4.6.1.19] | (RefSeq) ribonuclease 3	--	[A]	RNA processing and modification	Ribonuclease T2 family	Ribonuclease 3 OS=Arabidopsis thaliana OX=3702 GN=RNS3 PE=2 SV=1	A	RNA processing and modification	PREDICTED: ribonuclease 3 isoform X1 [Beta vulgaris subsp. vulgaris]
IMABv02g031010	1537	1646	2168	678	696	422	20.5657	21.4662	29.5641	9.08236	11.0712	5.63421	0.00106476	-1.3223	down	[T]	Signal transduction mechanisms	Molecular Function: protein serine/threonine kinase activity (GO:0004674);; Molecular Function: ATP binding (GO:0005524);; Biological Process: signal transduction (GO:0007165);;	K12761|1.9e-267|bvg:104886852|K12761 carbon catabolite-derepressing protein kinase [EC:2.7.11.1] | (RefSeq) CBL-interacting serine/threonine-protein kinase 4	--	[T]	Signal transduction mechanisms	Protein kinase domain	CBL-interacting serine/threonine-protein kinase 4 OS=Arabidopsis thaliana OX=3702 GN=CIPK4 PE=1 SV=1	T	Signal transduction mechanisms	PREDICTED: CBL-interacting serine/threonine-protein kinase 4 [Beta vulgaris subsp. vulgaris]
IMABv04g007349	819	887	750	135	120	144	7.12903	7.52831	6.64808	1.17784	1.24319	1.24602	1.80528e-66	-2.45167	down	--	--	Biological Process: microtubule cytoskeleton organization (GO:0000226);; Cellular Component: chromatin (GO:0000785);; Biological Process: regulation of cell-matrix adhesion (GO:0001952);; Biological Process: negative regulation of cell-matrix adhesion (GO:0001953);; Molecular Function: molecular_function (GO:0003674);; Molecular Function: chromatin binding (GO:0003682);; Molecular Function: recep…	--	--	[R]	General function prediction only	Breast carcinoma amplified sequence 3	Autophagy-related protein 18h OS=Arabidopsis thaliana OX=3702 GN=ATG18H PE=2 SV=1	C	Energy production and conversion	PREDICTED: autophagy-related protein 18h [Beta vulgaris subsp. vulgaris]
IMABv06g018903	412	536	419	262	142	121	6.19073	7.85998	6.4185	3.93781	2.53584	1.80384	0.00243589	-1.1775	down	--	--	Molecular Function: aspartic-type endopeptidase activity (GO:0004190);;	K01381|3.2e-103|bvg:104897679|K01381 saccharopepsin [EC:3.4.23.25] | (RefSeq) aspartic proteinase CDR1-like	--	[O]	Posttranslational modification, protein turnover, chaperones	Xylanase inhibitor N-terminal	Probable aspartic protease At2g35615 OS=Arabidopsis thaliana OX=3702 GN=At2g35615 PE=3 SV=1	O	Posttranslational modification, protein turnover, chaperones	PREDICTED: aspartic proteinase CDR1-like [Beta vulgaris subsp. vulgaris]
IMABv02g031023	418	400	324	796	671	686	7.40733	6.89475	5.84406	14.1301	14.1499	12.1249	1.98329e-08	1.05058	up	--	--	Biological Process: protein insertion into ER membrane (GO:0045048);;	K23387|2.1e-176|bvg:104886850|K23387 golgi to ER traffic protein 4 | (RefSeq) Golgi to ER traffic protein 4 homolog	--	[S]	Function unknown	Protein of unknown function (DUF410)	Protein GET4 OS=Arabidopsis thaliana OX=3702 GN=MDC12.19 PE=1 SV=1	S	Function unknown	PREDICTED: Golgi to ER traffic protein 4 homolog [Beta vulgaris subsp. vulgaris]
IMABv05g001512	1768	3027	1773	710	329	1004	42.3937	70.7433	43.3144	17.0452	9.35937	23.9992	0.000900445	-1.45427	down	--	--	--	K14399|1.7e-20|csl:COCSUDRAFT_47181|K14399 polyribonucleotide 5'-hydroxyl-kinase [EC:2.7.1.78] | (RefSeq) Clp1-domain-containing protein	mRNA surveillance pathway (ko03015)	[I]	Lipid transport and metabolism	CRAL/TRIO domain	--	I	Lipid transport and metabolism	PREDICTED: random slug protein 5 [Beta vulgaris subsp. vulgaris]
IMABv03g012306	92	125	118	1034	557	399	1.1922	1.591	1.56662	13.52	8.65169	5.18921	2.55742e-09	2.48282	up	--	--	Cellular Component: nuclear pore (GO:0005643);; Molecular Function: structural constituent of nuclear pore (GO:0017056);;	K14297|3.9e-177|bvg:104888181|K14297 nuclear pore complex protein Nup98-Nup96 | (RefSeq) nuclear pore complex protein NUP98A	RNA transport (ko03013)	[YU]	Nuclear structure;; Intracellular trafficking, secretion, and vesicular transport	Nucleoporin autopeptidase	Nuclear pore complex protein NUP98A OS=Arabidopsis thaliana OX=3702 GN=NUP98A PE=1 SV=1	--	--	PREDICTED: nuclear pore complex protein NUP98A [Beta vulgaris subsp. vulgaris]
IMABv07g015616	16	7	13	550	944	244	0.180323	0.075762	0.154138	6.40893	13.0798	2.82738	8.222e-14	4.5289	up	[J]	Translation, ribosomal structure and biogenesis	Molecular Function: N-acetyltransferase activity (GO:0008080);;	K22450|3.4e-133|bvg:104898120|K22450 aralkylamine N-acetyltransferase [EC:2.3.1.87] | (RefSeq) acetyltransferase NSI	Tryptophan metabolism (ko00380)	--	--	Bromodomain extra-terminal - transcription regulation	Probable acetyltransferase TAP2 OS=Glycine max OX=3847 GN=TAP2 PE=1 SV=2	S	Function unknown	PREDICTED: acetyltransferase NSI isoform X1 [Beta vulgaris subsp. vulgaris]
IMABv08g029053	14	17	7	374	259	340	0.321319	0.364817	0.152062	8.62327	7.07742	7.80858	1.25084e-45	4.55956	up	--	--	Cellular Component: cellular_component (GO:0005575);; Cellular Component: intracellular (GO:0005622);; Cellular Component: cell (GO:0005623);; Cellular Component: cytoplasm (GO:0005737);; Cellular Component: endoplasmic reticulum (GO:0005783);; Cellular Component: endoplasmic reticulum lumen (GO:0005788);; Biological Process: proteolysis (GO:0006508);; Biological Process: ubiquitin-dependent prot…	K10088|1.2e-80|bvg:104901910|K10088 protein OS-9 | (RefSeq) protein OS-9 homolog	Protein processing in endoplasmic reticulum (ko04141)	[R]	General function prediction only	Glucosidase II beta subunit-like protein	Protein OS-9 homolog OS=Arabidopsis thaliana OX=3702 GN=OS9 PE=1 SV=1	S	Function unknown	PREDICTED: protein OS-9 homolog [Beta vulgaris subsp. vulgaris]
IMABv01g024136	197	259	364	2607	2616	5179	3.47066	4.44701	6.53559	46.1146	54.9411	91.2308	5.95962e-19	3.49633	up	[E]	Amino acid transport and metabolism	Molecular Function: cysteine synthase activity (GO:0004124);; Cellular Component: mitochondrion (GO:0005739);; Biological Process: cysteine biosynthetic process from serine (GO:0006535);; Biological Process: cyanide metabolic process (GO:0019499);; Molecular Function: L-3-cyanoalanine synthase activity (GO:0050017);;	K13034|2.5e-201|bvg:104887240|K13034 L-3-cyanoalanine synthase/ cysteine synthase [EC:2.5.1.47 4.4.1.9] | (RefSeq) bifunctional L-3-cyanoalanine synthase/cysteine synthase, mitochondrial	Cysteine and methionine metabolism (ko00270);; Cyanoamino acid metabolism (ko00460);; Sulfur metabolism (ko00920);; Carbon metabolism (ko01200);; Biosynthesis of amino acids (ko01230)	[E]	Amino acid transport and metabolism	Pyridoxal-phosphate dependent enzyme	Bifunctional L-3-cyanoalanine synthase/cysteine synthase, mitochondrial OS=Spinacia oleracea OX=3562 GN=CYSC PE=1 SV=1	E	Amino acid transport and metabolism	PREDICTED: bifunctional L-3-cyanoalanine synthase/cysteine synthase, mitochondrial [Beta vulgaris subsp. vulgaris]
IMABv08g028357	217	319	248	108	45	98	3.59426	5.14292	4.17988	1.77814	0.88005	1.60552	9.32868e-05	-1.44841	down	--	--	Molecular Function: motor activity (GO:0003774);; Molecular Function: actin binding (GO:0003779);; Molecular Function: ATP binding (GO:0005524);; Biological Process: actin filament organization (GO:0007015);; Cellular Component: myosin complex (GO:0016459);;	K10357|1.0e-189|bvg:104901426|K10357 myosin V | (RefSeq) myosin-6	--	[Z]	Cytoskeleton	DIL domain	Myosin-6 OS=Arabidopsis thaliana OX=3702 GN=XI-2 PE=1 SV=1	Z	Cytoskeleton	hypothetical protein BVRB_8g189280 isoform B [Beta vulgaris subsp. vulgaris]
IMABv06g017161	805	818	503	290	202	316	14.0216	13.9014	8.92788	5.05749	4.18616	5.48824	5.91717e-06	-1.2194	down	[R]	General function prediction only	Molecular Function: hydrolase activity (GO:0016787);; Molecular Function: carboxy-lyase activity (GO:0016831);;	--	--	--	--	Amidohydrolase	--	S	Function unknown	PREDICTED: uncharacterized protein LOC104897520 [Beta vulgaris subsp. vulgaris]
IMABv09g021768	850	1136	622	2728	3682	3170	7.54984	9.83218	5.62327	24.2709	38.9068	28.0859	2.02651e-09	1.97462	up	[C]	Energy production and conversion	Molecular Function: oxidoreductase activity (GO:0016491);; Molecular Function: FAD binding (GO:0071949);;	K22395|2.2e-138|hbr:110634568|K22395 cinnamyl-alcohol dehydrogenase [EC:1.1.1.195] | (RefSeq) berberine bridge enzyme-like 15	Phenylpropanoid biosynthesis (ko00940)	--	--	FAD binding domain	Berberine bridge enzyme-like 26 OS=Arabidopsis thaliana OX=3702 GN=At5g44400 PE=2 SV=1	C	Energy production and conversion	PREDICTED: berberine bridge enzyme-like 10 [Beta vulgaris subsp. vulgaris]
IMABv09g020847	475	179	306	880	940	1215	7.69775	2.81987	5.0426	14.2928	18.1403	19.6522	0.000787219	1.62642	up	--	--	Molecular Function: protein kinase activity (GO:0004672);; Molecular Function: ATP binding (GO:0005524);; Cellular Component: integral component of membrane (GO:0016021);;	K13418|2.5e-25|hbr:110642931|K13418 somatic embryogenesis receptor kinase 1 [EC:2.7.10.1 2.7.11.1] | (RefSeq) LOW QUALITY PROTEIN: somatic embryogenesis receptor kinase 2-like	--	[T]	Signal transduction mechanisms	Protein tyrosine and serine/threonine kinase	Probable receptor-like protein kinase At2g42960 OS=Arabidopsis thaliana OX=3702 GN=At2g42960 PE=3 SV=1	T	Signal transduction mechanisms	PREDICTED: probable receptor-like protein kinase At2g42960 [Beta vulgaris subsp. vulgaris]
IMABv02g031059	41	61	92	5027	4430	3498	0.705395	1.03223	1.62818	87.7326	91.8227	60.8045	1.67985e-55	5.76701	up	[J]	Translation, ribosomal structure and biogenesis	Molecular Function: GTPase activity (GO:0003924);; Molecular Function: GTP binding (GO:0005525);;	K03231|2.5e-165|bvg:104886832|K03231 elongation factor 1-alpha | (RefSeq) elongation factor 1-alpha	RNA transport (ko03013)	[J]	Translation, ribosomal structure and biogenesis	Elongation factor Tu C-terminal domain	Elongation factor 1-alpha OS=Zea mays OX=4577 GN=EF1A PE=3 SV=1	J	Translation, ribosomal structure and biogenesis	hypothetical protein BHM03_00003778 [Ensete ventricosum]
IMABv03g011889	480	1991	1256	306	126	121	13.5183	54.7159	36.0786	8.63867	4.2062	3.39541	0.000188027	-2.21233	down	[T]	Signal transduction mechanisms	Molecular Function: nucleotide binding (GO:0000166);; Molecular Function: molecular_function (GO:0003674);; Molecular Function: binding (GO:0005488);; Cellular Component: cellular_component (GO:0005575);; Cellular Component: cell (GO:0005623);; Cellular Component: plasma membrane (GO:0005886);; Molecular Function: drug binding (GO:0008144);; Cellular Component: membrane (GO:0016020);; Molecular F…	--	--	--	--	Universal stress protein family	--	S	Function unknown	PREDICTED: universal stress protein PHOS32 isoform X2 [Beta vulgaris subsp. vulgaris]
IMABv03g009929	365	316	244	825	647	741	3.74683	3.15681	2.55441	8.4955	7.91016	7.59997	4.43111e-11	1.37664	up	--	--	Molecular Function: RNA binding (GO:0003723);;	--	--	[R]	General function prediction only	RNA recognition motif. (a.k.a. RRM, RBD, or RNP domain)	Flowering time control protein FPA OS=Arabidopsis thaliana OX=3702 GN=FPA PE=1 SV=2	A	RNA processing and modification	PREDICTED: flowering time control protein FPA [Beta vulgaris subsp. vulgaris]
IMABv07g015063	366	772	524	125	76	62	7.03815	14.4888	10.2767	2.40726	1.73606	1.18326	2.54136e-08	-2.31235	down	[IQR]	Lipid transport and metabolism;; Secondary metabolites biosynthesis, transport and catabolism;; General function prediction only	--	K00079|2.0e-180|bvg:104898560|K00079 carbonyl reductase 1 [EC:1.1.1.184 1.1.1.189 1.1.1.197] | (RefSeq) carbonyl reductase [NADPH] 1	Arachidonic acid metabolism (ko00590);; Folate biosynthesis (ko00790)	[Q]	Secondary metabolites biosynthesis, transport and catabolism	short chain dehydrogenase	(+)-neomenthol dehydrogenase OS=Arabidopsis thaliana OX=3702 GN=SDR1 PE=1 SV=1	Q	Secondary metabolites biosynthesis, transport and catabolism	PREDICTED: carbonyl reductase [NADPH] 1 [Beta vulgaris subsp. vulgaris]
IMABv01g023843	124	52	18	1414	2751	1888	0.856784	0.34597	0.125155	9.81685	22.689	13.0569	5.05613e-11	4.05128	up	--	--	Molecular Function: protein kinase activity (GO:0004672);; Molecular Function: ATP binding (GO:0005524);; Cellular Component: integral component of membrane (GO:0016021);;	K00924|1.0e-21|lang:109334483|K00924 kinase [EC:2.7.1.-] | (RefSeq) receptor-like protein kinase HSL1	--	--	--	Leucine rich repeat	Receptor protein-tyrosine kinase CEPR2 OS=Arabidopsis thaliana OX=3702 GN=CEPR2 PE=1 SV=1	T	Signal transduction mechanisms	PREDICTED: receptor-like protein kinase HSL1 [Beta vulgaris subsp. vulgaris]
IMABv04g004628	56	16	7	306	210	396	1.07243	0.282923	0.129476	5.86714	4.78045	7.57723	6.0298e-05	2.75781	up	--	--	Cellular Component: endoplasmic reticulum (GO:0005783);; Cellular Component: Golgi apparatus (GO:0005794);; Cellular Component: plasma membrane (GO:0005886);; Cellular Component: integral component of membrane (GO:0016021);;	--	--	[DKT]	Cell cycle control, cell division, chromosome partitioning;; Transcription;; Signal transduction mechanisms	LEM3 (ligand-effect modulator 3) family / CDC50 family	ALA-interacting subunit 3 OS=Arabidopsis thaliana OX=3702 GN=ALIS3 PE=1 SV=1	--	--	PREDICTED: ALA-interacting subunit 3 [Beta vulgaris subsp. vulgaris]
IMABv09g022562	186	195	219	410	297	474	1.55152	1.58513	1.86117	3.42936	2.94974	3.9441	4.87278e-06	1.07655	up	[E]	Amino acid transport and metabolism	Molecular Function: aminoacylase activity (GO:0004046);; Cellular Component: cytoplasm (GO:0005737);; Biological Process: cellular amino acid metabolic process (GO:0006520);; Molecular Function: metallopeptidase activity (GO:0008237);;	K14677|2.4e-244|bvg:104904090|K14677 aminoacylase [EC:3.5.1.14] | (RefSeq) aminoacylase-1	Arginine biosynthesis (ko00220);; 2-Oxocarboxylic acid metabolism (ko01210);; Biosynthesis of amino acids (ko01230)	[E]	Amino acid transport and metabolism	Peptidase family M20/M25/M40	--	E	Amino acid transport and metabolism	hypothetical protein C5167_011131 [Papaver somniferum]
IMABv02g031934	74	61	36	200	201	128	1.9873	1.58734	0.977085	5.41824	6.4697	3.45617	0.000833026	1.63683	up	--	--	Molecular Function: molecular_function (GO:0003674);; Molecular Function: transcription factor activity, sequence-specific DNA binding (GO:0003700);; Cellular Component: cellular_component (GO:0005575);; Cellular Component: intracellular (GO:0005622);; Cellular Component: cell (GO:0005623);; Cellular Component: nucleus (GO:0005634);; Biological Process: regulation of transcription, DNA-templated …	K09228|1.7e-09|ppp:112288929|K09228 KRAB domain-containing zinc finger protein | (RefSeq) zinc finger protein JACKDAW-like	--	[R]	General function prediction only	--	Zinc finger protein WIP2 OS=Arabidopsis thaliana OX=3702 GN=WIP2 PE=1 SV=1	S	Function unknown	PREDICTED: zinc finger protein WIP5-like isoform X1 [Beta vulgaris subsp. vulgaris]
IMABv09g022952	1409	902	722	400	382	413	23.3218	14.5544	12.1653	6.63021	7.51413	6.81816	0.00237027	-1.12965	down	[R]	General function prediction only	Biological Process: nitrogen compound metabolic process (GO:0006807);;	K01431|5.2e-161|bvg:104904731|K01431 beta-ureidopropionase [EC:3.5.1.6] | (RefSeq) beta-ureidopropionase	Pyrimidine metabolism (ko00240);; beta-Alanine metabolism (ko00410);; Pantothenate and CoA biosynthesis (ko00770)	[E]	Amino acid transport and metabolism	Carbon-nitrogen hydrolase	Beta-ureidopropionase OS=Arabidopsis thaliana OX=3702 GN=PYD3 PE=1 SV=1	E	Amino acid transport and metabolism	hypothetical protein BVRB_9g221490 [Beta vulgaris subsp. vulgaris]
IMABv09g022675	258	42	30	1654	313	1278	3.76398	0.593645	0.441311	24.2592	5.43654	18.6627	0.00404303	2.27632	up	--	--	Cellular Component: host cell nucleus (GO:0042025);;	K14505|1.5e-171|bvg:104904975|K14505 cyclin D3, plant | (RefSeq) cyclin-D3-1	Plant hormone signal transduction (ko04075)	[D]	Cell cycle control, cell division, chromosome partitioning	Cyclin, C-terminal domain	Cyclin-D3-1 OS=Arabidopsis thaliana OX=3702 GN=CYCD3-1 PE=1 SV=3	D	Cell cycle control, cell division, chromosome partitioning	PREDICTED: cyclin-D3-1 [Beta vulgaris subsp. vulgaris]
IMABv03g010788	484	947	635	192	168	211	12.7057	24.2397	17.0019	5.03439	5.22382	5.53152	1.65631e-07	-1.62532	down	--	--	Molecular Function: DNA binding (GO:0003677);;	K09422|5.9e-110|bvg:104883489|K09422 transcription factor MYB, plant | (RefSeq) transcription factor MYB108	--	[K]	Transcription	Myb-like DNA-binding domain	Transcription factor MYB78 OS=Arabidopsis thaliana OX=3702 GN=MYB78 PE=1 SV=1	--	--	PREDICTED: transcription factor MYB108 [Beta vulgaris subsp. vulgaris]
IMABv02g032091	147	168	235	7	0	0	1.80052	1.99937	2.92919	0.080168	0	0	2.41435e-05	-3.30846	down	--	--	Cellular Component: integral component of membrane (GO:0016021);;	K15503|6.3e-45|hbr:110673220|K15503 serine/threonine-protein phosphatase 6 regulatory ankyrin repeat subunit B | (RefSeq) uncharacterized protein LOC110673220	--	[R]	General function prediction only	Ankyrin repeats (3 copies)	--	L	Replication, recombination and repair	PREDICTED: ankyrin repeat-containing protein At5g02620 [Beta vulgaris subsp. vulgaris]
IMABv04g008755	36	50	60	1	3	3	0.883273	1.20564	1.51493	0.012995	0.071495	0.058072	7.32044e-07	-3.20362	down	--	--	--	--	--	--	--	Ankyrin repeats (3 copies)	--	G	Carbohydrate transport and metabolism	PREDICTED: uncharacterized protein LOC104890932 [Beta vulgaris subsp. vulgaris]
IMABv05g001167	881	729	731	373	258	187	11.6451	9.39623	9.84124	4.93884	4.04962	2.46544	0.000307603	-1.30539	down	--	--	Biological Process: phosphorelay signal transduction system (GO:0000160);; Cellular Component: nucleus (GO:0005634);;	K12127|3.4e-190|bvg:104894013|K12127 pseudo-response regulator 1 | (RefSeq) two-component response regulator-like APRR1	Circadian rhythm - plant (ko04712)	[K]	Transcription	CCT motif	Two-component response regulator-like APRR1 OS=Arabidopsis thaliana OX=3702 GN=APRR1 PE=1 SV=1	K	Transcription	PREDICTED: two-component response regulator-like APRR1 [Beta vulgaris subsp. vulgaris]
Beta_vulgaris_newGene_8927	1175	1146	1398	3319	4419	6128	28.2276	26.8413	34.226	79.8777	126.334	146.894	4.45948e-09	1.94865	up	--	--	--	K10704|2.4e-83|bvg:104885002|K10704 ubiquitin-conjugating enzyme E2 variant | (RefSeq) ubiquitin-conjugating enzyme E2 variant 1D	--	[O]	Posttranslational modification, protein turnover, chaperones	Ubiquitin-conjugating enzyme	Ubiquitin-conjugating enzyme E2 variant 1D OS=Arabidopsis thaliana OX=3702 GN=UEV1D PE=1 SV=1	O	Posttranslational modification, protein turnover, chaperones	PREDICTED: ubiquitin-conjugating enzyme E2 variant 1D [Beta vulgaris subsp. vulgaris]
IMABv04g006320	1629	447	278	4297	5145	2844	37.2455	9.95148	6.45402	98.4038	139.946	64.8625	0.00317257	2.0343	up	[J]	Translation, ribosomal structure and biogenesis	Molecular Function: structural constituent of ribosome (GO:0003735);; Cellular Component: ribosome (GO:0005840);; Biological Process: translation (GO:0006412);;	K02935|1.9e-93|bvg:104906671|K02935 large subunit ribosomal protein L7/L12 | (RefSeq) 50S ribosomal protein L12, chloroplastic	Ribosome (ko03010)	[J]	Translation, ribosomal structure and biogenesis	Ribosomal protein L7/L12 C-terminal domain	50S ribosomal protein L12, chloroplastic OS=Spinacia oleracea OX=3562 GN=RPL12 PE=1 SV=2	J	Translation, ribosomal structure and biogenesis	PREDICTED: 50S ribosomal protein L12, chloroplastic [Beta vulgaris subsp. vulgaris]
IMABv04g007342	12	19	11	365	287	374	0.150475	0.233338	0.144834	4.84898	4.52504	4.95799	8.28274e-55	4.54592	up	[T]	Signal transduction mechanisms	Molecular Function: protein serine/threonine kinase activity (GO:0004674);; Molecular Function: ATP binding (GO:0005524);;	K01534|1.9e-86|var:108330779|K01534 Zn2+/Cd2+-exporting ATPase [EC:7.2.2.12 7.2.2.21] | (RefSeq) cadmium/zinc-transporting ATPase HMA3-like	--	[T]	Signal transduction mechanisms	Protein kinase domain	Receptor-like cytosolic serine/threonine-protein kinase RBK2 OS=Arabidopsis thaliana OX=3702 GN=RBK2 PE=1 SV=1	T	Signal transduction mechanisms	PREDICTED: receptor-like cytosolic serine/threonine-protein kinase RBK2 isoform X2 [Beta vulgaris subsp. vulgaris]
IMABv09g022707	494	239	162	1079	878	787	2.07668	0.976246	0.692659	4.54692	4.39259	3.30223	0.00216592	1.58359	up	--	--	--	K15199|0.0e+00|bvg:104904960|K15199 general transcription factor 3C polypeptide 1 | (RefSeq) hypothetical protein	--	--	--	B-block binding subunit of TFIIIC	--	--	--	PREDICTED: uncharacterized protein LOC104904960 [Beta vulgaris subsp. vulgaris]
IMABv06g017175	181	250	229	1566	874	595	2.71501	3.65164	3.49624	23.5258	15.5927	8.89747	1.99145e-07	2.15605	up	--	--	Molecular Function: UDP-glycosyltransferase activity (GO:0008194);;	K18822|1.8e-114|mtr:MTR_5g016660|K18822 soyasapogenol B glucuronide galactosyltransferase [EC:2.4.1.272] | (RefSeq) UDP-glucosyltransferase family protein	--	[GC]	Carbohydrate transport and metabolism;; Energy production and conversion	UDP-glucoronosyl and UDP-glucosyl transferase	Soyasapogenol B glucuronide galactosyltransferase OS=Glycine max OX=3847 GN=GmSGT2 PE=1 SV=1	--	--	hypothetical protein BVRB_6g150150 [Beta vulgaris subsp. vulgaris]
IMABv09g020264	827	1679	1339	279	132	73	15.3752	30.421	25.3517	5.19303	2.89925	1.34871	2.77613e-06	-2.48549	down	--	--	Molecular Function: structural molecule activity (GO:0005198);; Biological Process: intracellular protein transport (GO:0006886);; Biological Process: vesicle-mediated transport (GO:0016192);; Cellular Component: clathrin coat of trans-Golgi network vesicle (GO:0030130);; Cellular Component: clathrin coat of coated pit (GO:0030132);;	K04645|7.4e-48|bna:106370661|K04645 clathrin light chain B | (RefSeq) clathrin light chain 2	Endocytosis (ko04144)	--	--	Clathrin light chain	Clathrin light chain 1 OS=Arabidopsis thaliana OX=3702 GN=At2g20760 PE=2 SV=1	U	Intracellular trafficking, secretion, and vesicular transport	PREDICTED: clathrin light chain 2 [Beta vulgaris subsp. vulgaris]
Beta_vulgaris_newGene_11260	90	99	84	22	22	47	2.24376	2.49505	2.22164	0.53707	0.628124	1.18305	0.00885401	-1.3163	down	[QV]	Secondary metabolites biosynthesis, transport and catabolism;; Defense mechanisms	Molecular Function: monooxygenase activity (GO:0004497);; Molecular Function: iron ion binding (GO:0005506);; Molecular Function: oxidoreductase activity, acting on paired donors, with incorporation or reduction of molecular oxygen (GO:0016705);; Molecular Function: heme binding (GO:0020037);;	K09588|9.3e-63|bvg:104903459|K09588 cytochrome P450 family 90 subfamily A polypeptide 1 [EC:1.14.-.-] | (RefSeq) cytochrome P450 90A1	Brassinosteroid biosynthesis (ko00905)	[QI]	Secondary metabolites biosynthesis, transport and catabolism;; Lipid transport and metabolism	Cytochrome P450	Cytochrome P450 90A1 OS=Arabidopsis thaliana OX=3702 GN=CYP90A1 PE=1 SV=1	Q	Secondary metabolites biosynthesis, transport and catabolism	hypothetical protein BVRB_2g023920 isoform A [Beta vulgaris subsp. vulgaris]
IMABv09g022831	2537	1592	1559	810	669	968	124.845	76.3557	78.1505	39.8943	39.1158	47.5204	0.001253	-1.04242	down	--	--	--	--	--	--	--	Cysteine-rich TM module stress tolerance	--	--	--	--
IMABv07g016017	45	118	91	18	5	12	0.379312	0.975576	0.790588	0.151716	0.050698	0.09711	0.000314851	-2.25964	down	--	--	Molecular Function: ADP binding (GO:0043531);;	K15078|1.0e-53|vvi:100255136|K15078 structure-specific endonuclease subunit SLX1 [EC:3.6.1.-] | (RefSeq) putative disease resistance protein RGA1	--	[T]	Signal transduction mechanisms	NB-ARC domain	Putative disease resistance RPP13-like protein 1 OS=Arabidopsis thaliana OX=3702 GN=RPPL1 PE=3 SV=1	T	Signal transduction mechanisms	PREDICTED: putative disease resistance protein RGA1 [Beta vulgaris subsp. vulgaris]
IMABv07g015171	7248	16217	15010	4478	1315	2021	107.526	234.506	226.861	66.5393	23.1969	29.9055	8.36637e-05	-1.97433	down	[G]	Carbohydrate transport and metabolism	Cellular Component: phosphopyruvate hydratase complex (GO:0000015);; Molecular Function: magnesium ion binding (GO:0000287);; Molecular Function: phosphopyruvate hydratase activity (GO:0004634);; Biological Process: glycolytic process (GO:0006096);;	K01689|7.9e-255|bvg:104898495|K01689 enolase [EC:4.2.1.11] | (RefSeq) enolase	Glycolysis / Gluconeogenesis (ko00010);; Carbon metabolism (ko01200);; Biosynthesis of amino acids (ko01230);; RNA degradation (ko03018)	[G]	Carbohydrate transport and metabolism	Enolase, C-terminal TIM barrel domain	Enolase OS=Mesembryanthemum crystallinum OX=3544 GN=PGH1 PE=2 SV=1	G	Carbohydrate transport and metabolism	PREDICTED: enolase [Beta vulgaris subsp. vulgaris]
IMABv03g012913	77	62	103	173	365	288	2.25411	1.77867	3.10474	5.11338	12.865	8.5191	0.00191797	1.71734	up	--	--	Biological Process: lipid metabolic process (GO:0006629);; Molecular Function: fatty-acyl-CoA reductase (alcohol-forming) activity (GO:0080019);;	K13356|4.8e-49|bvg:104900340|K13356 alcohol-forming fatty acyl-CoA reductase [EC:1.2.1.84] | (RefSeq) fatty acyl-CoA reductase 3	Cutin, suberine and wax biosynthesis (ko00073);; Peroxisome (ko04146)	[I]	Lipid transport and metabolism	Male sterility protein	Alcohol-forming fatty acyl-CoA reductase OS=Simmondsia chinensis OX=3999 PE=1 SV=1	E	Amino acid transport and metabolism	PREDICTED: fatty acyl-CoA reductase 3 isoform X3 [Beta vulgaris subsp. vulgaris]
IMABv04g007432	503	662	343	70	30	11	10.6387	13.6629	7.39243	1.46935	0.74871	0.223723	1.38565e-06	-2.9447	down	[IQR]	Lipid transport and metabolism;; Secondary metabolites biosynthesis, transport and catabolism;; General function prediction only	Molecular Function: oxidoreductase activity (GO:0016491);;	K00059|2.1e-30|qsu:112038935|K00059 3-oxoacyl-[acyl-carrier protein] reductase [EC:1.1.1.100] | (RefSeq) dehydrogenase OXI1-like	Fatty acid biosynthesis (ko00061);; Biotin metabolism (ko00780);; Fatty acid metabolism (ko01212)	[R]	General function prediction only	Enoyl-(Acyl carrier protein) reductase	NADPH-dependent aldehyde reductase 1, chloroplastic OS=Arabidopsis thaliana OX=3702 GN=ChlADR1 PE=1 SV=1	Q	Secondary metabolites biosynthesis, transport and catabolism	PREDICTED: glucose and ribitol dehydrogenase homolog 1 [Beta vulgaris subsp. vulgaris]
IMABv01g023820	226	142	103	22	14	28	4.80015	2.94164	2.23327	0.464863	0.342233	0.587738	4.64114e-07	-2.45364	down	--	--	Molecular Function: DNA binding (GO:0003677);; Cellular Component: nucleus (GO:0005634);;	K09422|1.1e-134|bvg:104899350|K09422 transcription factor MYB, plant | (RefSeq) myb-related protein 308	--	[K]	Transcription	Myb-like DNA-binding domain	Transcription factor MYB63 OS=Arabidopsis thaliana OX=3702 GN=MYB63 PE=1 SV=1	--	--	PREDICTED: myb-related protein 308 [Beta vulgaris subsp. vulgaris]
IMABv05g001290	188	318	198	614	748	705	4.9752	8.22022	5.34543	16.346	23.6508	18.6682	4.95132e-07	1.6599	up	--	--	Cellular Component: integral component of membrane (GO:0016021);;	--	--	--	--	Protein of unknown function, DUF599	--	S	Function unknown	PREDICTED: uncharacterized protein LOC104908246 [Beta vulgaris subsp. vulgaris]
IMABv07g015895	1622	1706	1836	428	232	540	78.3317	80.3267	90.3539	20.6896	13.3175	26.0217	4.10775e-11	-1.92546	down	--	--	--	--	--	--	--	Gibberellin regulated protein	Peamaclein OS=Prunus persica OX=3760 PE=1 SV=1	--	--	PREDICTED: peamaclein [Beta vulgaris subsp. vulgaris]
IMABv09g020439	36	57	101	1378	2236	1858	0.743619	1.13299	2.11662	28.6329	55.1957	38.4613	3.26771e-20	4.38944	up	--	--	Molecular Function: peroxidase activity (GO:0004601);; Biological Process: response to oxidative stress (GO:0006979);; Molecular Function: heme binding (GO:0020037);; Biological Process: hydrogen peroxide catabolic process (GO:0042744);; Molecular Function: metal ion binding (GO:0046872);;	K00430|1.4e-161|bvg:104903393|K00430 peroxidase [EC:1.11.1.7] | (RefSeq) peroxidase P7-like	Phenylpropanoid biosynthesis (ko00940)	--	--	Peroxidase	Peroxidase 4 OS=Vitis vinifera OX=29760 GN=GSVIVT00023967001 PE=1 SV=1	Q	Secondary metabolites biosynthesis, transport and catabolism	hypothetical protein BVRB_9g208890 isoform A [Beta vulgaris subsp. vulgaris]
IMABv04g007932	423	211	185	1083	866	1172	3.62114	1.76074	1.61387	9.29679	8.82254	10.0127	2.62707e-06	1.91566	up	--	--	Molecular Function: molecular_function (GO:0003674);; Molecular Function: binding (GO:0005488);; Molecular Function: protein binding (GO:0005515);; Cellular Component: cellular_component (GO:0005575);; Cellular Component: intracellular (GO:0005622);; Cellular Component: cell (GO:0005623);; Cellular Component: cytoplasm (GO:0005737);; Biological Process: biological_process (GO:0008150);; Molecular…	--	--	--	--	Filament-like plant protein, long coiled-coil	Filament-like plant protein 3 OS=Arabidopsis thaliana OX=3702 GN=FPP3 PE=1 SV=2	S	Function unknown	PREDICTED: filament-like plant protein 3 [Beta vulgaris subsp. vulgaris]
IMABv01g025321	1342	2353	1332	669	225	287	12.2651	20.9656	12.4029	6.1238	2.44349	2.61095	8.65075e-05	-1.80307	down	--	--	Molecular Function: RNA binding (GO:0003723);;	--	--	[J]	Translation, ribosomal structure and biogenesis	Pumilio-family RNA binding repeat	Putative pumilio homolog 7, chloroplastic OS=Arabidopsis thaliana OX=3702 GN=APUM7 PE=3 SV=2	J	Translation, ribosomal structure and biogenesis	PREDICTED: uncharacterized protein LOC104892455 [Beta vulgaris subsp. vulgaris]
IMABv04g006521	1039	883	647	81	48	219	19.2664	15.9462	12.2199	1.4913	1.0539	4.04195	1.60406e-05	-2.39232	down	--	--	Molecular Function: DNA binding (GO:0003677);; Cellular Component: nucleus (GO:0005634);;	K08869|9.4e-26|cre:CHLREDRAFT_165812|K08869 aarF domain-containing kinase | (RefSeq) predicted protein	--	[O]	Posttranslational modification, protein turnover, chaperones	Myb-like DNA-binding domain	Transcription factor SRM1 OS=Arabidopsis thaliana OX=3702 GN=SRM1 PE=1 SV=1	K	Transcription	PREDICTED: transcription factor DIVARICATA [Beta vulgaris subsp. vulgaris]
IMABv05g000622	63	83	50	29	16	21	1.01842	1.30808	0.81626	0.470195	0.303764	0.334281	0.00380026	-1.32094	down	--	--	Biological Process: mitochondrial RNA metabolic process (GO:0000959);; Molecular Function: molecular_function (GO:0003674);; Molecular Function: nucleic acid binding (GO:0003676);; Molecular Function: RNA binding (GO:0003723);; Molecular Function: catalytic activity (GO:0003824);; Molecular Function: nuclease activity (GO:0004518);; Molecular Function: endonuclease activity (GO:0004519);; Molecul…	K22733|2.6e-39|cit:102612526|K22733 magnesium transporter | (RefSeq) uncharacterized protein LOC102612526	--	[R]	General function prediction only	PPR repeat family	Putative pentatricopeptide repeat-containing protein At1g64310 OS=Arabidopsis thaliana OX=3702 GN=PCMP-E65 PE=3 SV=1	S	Function unknown	PREDICTED: putative pentatricopeptide repeat-containing protein At1g64310 [Beta vulgaris subsp. vulgaris]
IMABv03g010976	64	75	64	28	21	33	0.803617	0.918135	0.813963	0.343727	0.300741	0.40384	0.00388934	-1.10877	down	[O]	Posttranslational modification, protein turnover, chaperones	Molecular Function: protein disulfide isomerase activity (GO:0003756);; Cellular Component: vacuolar membrane (GO:0005774);; Cellular Component: endoplasmic reticulum (GO:0005783);; Cellular Component: cytosol (GO:0005829);; Biological Process: response to endoplasmic reticulum stress (GO:0034976);; Biological Process: cell redox homeostasis (GO:0045454);;	K09580|1.3e-312|bvg:104906982|K09580 protein disulfide-isomerase A1 [EC:5.3.4.1] | (RefSeq) protein disulfide isomerase-like 1-3	Protein processing in endoplasmic reticulum (ko04141)	[O]	Posttranslational modification, protein turnover, chaperones	Thioredoxin	Protein disulfide isomerase-like 1-3 OS=Arabidopsis thaliana OX=3702 GN=PDIL1-3 PE=2 SV=1	O	Posttranslational modification, protein turnover, chaperones	PREDICTED: protein disulfide isomerase-like 1-3 [Beta vulgaris subsp. vulgaris]
IMABv05g003842	1738	2714	2460	449	342	208	20.4176	31.0872	29.448	5.28318	4.76804	2.43533	4.9866e-11	-2.4601	down	[GEPR]	Carbohydrate transport and metabolism;; Amino acid transport and metabolism;; Inorganic ion transport and metabolism;; General function prediction only	Molecular Function: inorganic phosphate transmembrane transporter activity (GO:0005315);; Biological Process: phosphate ion transport (GO:0006817);; Cellular Component: integral component of membrane (GO:0016021);;	K08176|1.1e-308|bvg:104894657|K08176 MFS transporter, PHS family, inorganic phosphate transporter | (RefSeq) inorganic phosphate transporter 1-4	--	[P]	Inorganic ion transport and metabolism	Sugar (and other) transporter	Inorganic phosphate transporter 1-4 OS=Arabidopsis thaliana OX=3702 GN=PHT1-4 PE=1 SV=1	P	Inorganic ion transport and metabolism	PREDICTED: inorganic phosphate transporter 1-4 [Beta vulgaris subsp. vulgaris]
Beta_vulgaris_newGene_7050	38	39	45	4	1	0	1.18715	1.30016	1.42619	0.103242	0.079	0	4.04948e-05	-3.00888	down	--	--	Molecular Function: arginine-tRNA ligase activity (GO:0004814);; Molecular Function: glycine-tRNA ligase activity (GO:0004820);; Molecular Function: ATP binding (GO:0005524);; Cellular Component: cytoplasm (GO:0005737);; Biological Process: arginyl-tRNA aminoacylation (GO:0006420);; Biological Process: glycyl-tRNA aminoacylation (GO:0006426);;	K14164|1.8e-51|bvg:104899640|K14164 glycyl-tRNA synthetase [EC:6.1.1.14] | (RefSeq) glycine--tRNA ligase, chloroplastic/mitochondrial 2	Aminoacyl-tRNA biosynthesis (ko00970)	--	--	--	Glycine--tRNA ligase, chloroplastic/mitochondrial 2 OS=Arabidopsis thaliana OX=3702 GN=EDD1 PE=1 SV=1	J	Translation, ribosomal structure and biogenesis	PREDICTED: glycine--tRNA ligase, chloroplastic/mitochondrial 2 [Beta vulgaris subsp. vulgaris]
IMABv01g025010	1085	1030	1040	2328	1423	2839	22.7323	21.0362	22.1937	48.8644	35.4545	59.3445	2.80484e-06	1.14576	up	[P]	Inorganic ion transport and metabolism	Molecular Function: peroxidase activity (GO:0004601);; Biological Process: response to oxidative stress (GO:0006979);; Cellular Component: chloroplast (GO:0009507);; Cellular Component: integral component of membrane (GO:0016021);; Molecular Function: heme binding (GO:0020037);;	K00434|9.4e-184|bvg:104891011|K00434 L-ascorbate peroxidase [EC:1.11.1.11] | (RefSeq) probable L-ascorbate peroxidase 6, chloroplastic	Ascorbate and aldarate metabolism (ko00053);; Glutathione metabolism (ko00480)	--	--	Peroxidase	L-ascorbate peroxidase T, chloroplastic OS=Arabidopsis thaliana OX=3702 GN=APXT PE=2 SV=2	E	Amino acid transport and metabolism	PREDICTED: probable L-ascorbate peroxidase 6, chloroplastic isoform X1 [Beta vulgaris subsp. vulgaris]
IMABv04g007302	43	99	138	0	0	0	0.727889	1.63729	2.38411	0	0	0	2.71567e-10	-4.52771	down	--	--	--	--	--	--	--	--	--	--	--	PREDICTED: FRIGIDA-like protein 5 [Beta vulgaris subsp. vulgaris]
IMABv03g012256	6692	7879	9740	1338	1487	1172	283.222	325.01	419.942	56.7011	74.8727	49.451	3.0404e-15	-2.33974	down	[L]	Replication, recombination and repair	Cellular Component: cellular_component (GO:0005575);; Cellular Component: cell wall (GO:0005618);; Cellular Component: intracellular (GO:0005622);; Cellular Component: cell (GO:0005623);; Cellular Component: nucleus (GO:0005634);; Cellular Component: nucleoplasm (GO:0005654);; Cellular Component: nucleolus (GO:0005730);; Cellular Component: cytoplasm (GO:0005737);; Cellular Component: vacuole (GO…	K09490|2.9e-41|bvg:104888209|K09490 endoplasmic reticulum chaperone BiP [EC:3.6.4.10] | (RefSeq) luminal-binding protein	Protein export (ko03060);; Protein processing in endoplasmic reticulum (ko04141)	[O]	Posttranslational modification, protein turnover, chaperones	Hsp70 protein	Luminal-binding protein OS=Spinacia oleracea OX=3562 GN=HSC70 PE=2 SV=1	O	Posttranslational modification, protein turnover, chaperones	hypothetical protein BRARA_G00627 [Brassica rapa]
Beta_vulgaris_newGene_9599	1296	1521	1847	434	315	377	28.5863	33.7775	40.7101	9.22568	7.95373	7.98893	3.58167e-16	-1.87465	down	--	--	--	--	--	--	--	--	--	--	--	PREDICTED: uncharacterized protein LOC104903797 isoform X1 [Beta vulgaris subsp. vulgaris]
IMABv05g000556	5	6	6	70	178	98	0.074925	0.092439	0.100468	1.30187	3.92203	1.8185	5.27207e-09	3.59381	up	[R]	General function prediction only	--	--	--	--	--	--	--	--	--	hypothetical protein BVRB_5g117910 [Beta vulgaris subsp. vulgaris]
IMABv04g007575	366	842	633	84	24	94	7.85476	17.6297	13.841	1.79117	0.591356	2.01176	2.72562e-07	-2.69337	down	--	--	--	--	--	--	--	Glycogen recognition site of AMP-activated protein kinase	Sucrose nonfermenting 4-like protein OS=Arabidopsis thaliana OX=3702 GN=SNF4 PE=1 SV=1	--	--	PREDICTED: sucrose nonfermenting 4-like protein [Beta vulgaris subsp. vulgaris]
IMABv01g026862	250	316	109	57	31	52	4.46504	5.50443	1.97645	1.01492	0.652375	0.926939	0.000151871	-1.9003	down	--	--	Cellular Component: microtubule (GO:0005874);; Molecular Function: microtubule binding (GO:0008017);;	K10436|1.9e-178|bvg:104902455|K10436 microtubule-associated protein, RP/EB family | (RefSeq) microtubule-associated protein RP/EB family member 1C	--	[DZ]	Cell cycle control, cell division, chromosome partitioning;; Cytoskeleton	EB1-like C-terminal motif	Microtubule-associated protein RP/EB family member 1C OS=Arabidopsis thaliana OX=3702 GN=EB1C PE=1 SV=1	--	--	PREDICTED: microtubule-associated protein RP/EB family member 1C [Beta vulgaris subsp. vulgaris]
IMABv08g027600	54	68	54	0	0	0	1.65862	2.05477	1.69572	0	0	0	1.20693e-12	-4.78316	down	--	--	Molecular Function: zinc ion binding (GO:0008270);; Molecular Function: ubiquitin protein ligase activity (GO:0061630);; Biological Process: ubiquitin-dependent protein catabolic process via the N-end rule pathway (GO:0071596);;	--	--	--	--	--	--	--	--	PREDICTED: uncharacterized protein LOC104903485 isoform X1 [Beta vulgaris subsp. vulgaris]
IMABv09g021317	45	173	129	16	17	24	1.08882	4.10184	3.19788	0.373085	0.492689	0.559646	0.00183591	-2.00543	down	--	--	Biological Process: reproduction (GO:0000003);; Biological Process: cell morphogenesis (GO:0000902);; Biological Process: cell morphogenesis involved in differentiation (GO:0000904);; Biological Process: developmental process involved in reproduction (GO:0003006);; Molecular Function: molecular_function (GO:0003674);; Molecular Function: transporter activity (GO:0005215);; Molecular Function: ion…	K05391|4.9e-134|bvg:104903147|K05391 cyclic nucleotide gated channel, plant | (RefSeq) cyclic nucleotide-gated ion channel 18-like	Plant-pathogen interaction (ko04626)	[PT]	Inorganic ion transport and metabolism;; Signal transduction mechanisms	Cyclic nucleotide-binding domain	Cyclic nucleotide-gated ion channel 18 OS=Arabidopsis thaliana OX=3702 GN=CNGC18 PE=1 SV=1	P	Inorganic ion transport and metabolism	PREDICTED: cyclic nucleotide-gated ion channel 18-like [Beta vulgaris subsp. vulgaris]
IMABv09g023491	47	107	79	14	3	17	0.518542	1.05726	0.818916	0.234353	0.028749	0.15807	0.00154774	-2.13477	down	--	--	--	--	--	--	--	CBS domain	--	C	Energy production and conversion	PREDICTED: SNF1-related protein kinase regulatory subunit gamma-1-like [Beta vulgaris subsp. vulgaris]
IMABv06g020068	1476	993	769	3103	2641	2862	13.1402	8.61217	6.97107	27.6822	27.9768	25.4294	1.34235e-06	1.49664	up	[G]	Carbohydrate transport and metabolism	Molecular Function: alpha-mannosidase activity (GO:0004559);; Biological Process: mannose metabolic process (GO:0006013);; Molecular Function: carbohydrate binding (GO:0030246);; Molecular Function: metal ion binding (GO:0046872);;	K01191|0.0e+00|bvg:104895178|K01191 alpha-mannosidase [EC:3.2.1.24] | (RefSeq) alpha-mannosidase	Other glycan degradation (ko00511)	[G]	Carbohydrate transport and metabolism	Glycosyl hydrolases family 38 N-terminal domain	Probable alpha-mannosidase At5g66150 OS=Arabidopsis thaliana OX=3702 GN=At5g66150 PE=3 SV=1	G	Carbohydrate transport and metabolism	PREDICTED: alpha-mannosidase isoform X1 [Beta vulgaris subsp. vulgaris]
IMABv01g023682	64	120	135	19	14	21	2.67289	4.88673	5.76793	0.783838	0.680721	0.84368	1.56393e-05	-2.16151	down	--	--	Molecular Function: hydrolase activity, acting on ester bonds (GO:0016788);;	K10691|1.1e-10|ats:109762802|K10691 E3 ubiquitin-protein ligase UBR4 [EC:2.3.2.27] | (RefSeq) LOC109762802; auxin transport protein BIG	--	--	--	GDSL-like Lipase/Acylhydrolase	GDSL esterase/lipase At5g08460 OS=Arabidopsis thaliana OX=3702 GN=At5g08460 PE=2 SV=1	S	Function unknown	PREDICTED: GDSL esterase/lipase At1g71691-like [Beta vulgaris subsp. vulgaris]
IMABv03g009213	64	225	150	37	15	23	1.89643	6.53418	4.55482	1.09549	0.532946	0.679312	0.000977455	-2.02826	down	--	--	Molecular Function: ATP binding (GO:0005524);; Molecular Function: 1-phosphatidylinositol-4-phosphate 5-kinase activity (GO:0016308);;	K00889|1.6e-82|bvg:104889485|K00889 1-phosphatidylinositol-4-phosphate 5-kinase [EC:2.7.1.68] | (RefSeq) phosphatidylinositol 4-phosphate 5-kinase 4	Inositol phosphate metabolism (ko00562);; Phosphatidylinositol signaling system (ko04070);; Endocytosis (ko04144)	[T]	Signal transduction mechanisms	Phosphatidylinositol-4-phosphate 5-Kinase	Phosphatidylinositol 4-phosphate 5-kinase 4 OS=Arabidopsis thaliana OX=3702 GN=PIP5K4 PE=4 SV=1	T	Signal transduction mechanisms	PREDICTED: phosphatidylinositol 4-phosphate 5-kinase 4 [Beta vulgaris subsp. vulgaris]
IMABv02g031011	57	132	122	26	22	26	1.01172	2.28194	2.20107	0.463763	0.466126	0.458828	0.0011005	-1.7099	down	--	--	--	--	--	--	--	--	--	--	--	PREDICTED: uncharacterized protein LOC104886851 [Beta vulgaris subsp. vulgaris]
IMABv02g031074	334	372	229	55	23	43	5.90996	6.4082	4.11787	0.971976	0.469328	0.758001	1.99652e-14	-2.66583	down	--	--	Cellular Component: nucleus (GO:0005634);; Molecular Function: zinc ion binding (GO:0008270);; Molecular Function: SUMO transferase activity (GO:0019789);;	K22403|6.0e-51|gmx:100811996|K22403 zinc finger MIZ domain-containing protein | (RefSeq) E3 SUMO-protein ligase SIZ1	--	[K]	Transcription	--	E3 SUMO-protein ligase SIZ1 OS=Arabidopsis thaliana OX=3702 GN=SIZ1 PE=1 SV=2	K	Transcription	hypothetical protein BVRB_2g036250 [Beta vulgaris subsp. vulgaris]
IMABv08g029736	45	76	124	308	221	226	0.882173	1.46703	2.50597	6.15548	5.23045	4.49958	0.00290462	1.56097	up	--	--	--	--	--	--	--	Protein of unknown function (DUF1639)	--	S	Function unknown	PREDICTED: uncharacterized protein LOC104902410 [Beta vulgaris subsp. vulgaris]
IMABv06g016804	3376	4343	4101	1832	1092	1414	80.6331	101.107	99.7821	43.8217	31.0271	33.6823	1.52971e-12	-1.30093	down	[J]	Translation, ribosomal structure and biogenesis	Molecular Function: RNA binding (GO:0003723);; Molecular Function: ribonuclease T2 activity (GO:0033897);;	K01166|2.1e-142|bvg:104897909|K01166 ribonuclease T2 [EC:4.6.1.19] | (RefSeq) ribonuclease 1	--	[A]	RNA processing and modification	Ribonuclease T2 family	Ribonuclease 1 OS=Arabidopsis thaliana OX=3702 GN=RNS1 PE=1 SV=1	A	RNA processing and modification	PREDICTED: ribonuclease 1 [Beta vulgaris subsp. vulgaris]
IMABv04g007297	1107	1348	1022	21	0	0	27.8724	33.0801	26.1994	0.527131	0	0	0.00213227	-2.59782	down	--	--	Biological Process: regulation of GTPase activity (GO:0043087);; Biological Process: Golgi vesicle transport (GO:0048193);;	K20304|1.4e-98|bvg:104891017|K20304 trafficking protein particle complex subunit 6 | (RefSeq) trafficking protein particle complex subunit 6B	--	[U]	Intracellular trafficking, secretion, and vesicular transport	Transport protein particle (TRAPP) component	--	U	Intracellular trafficking, secretion, and vesicular transport	PREDICTED: trafficking protein particle complex subunit 6B [Beta vulgaris subsp. vulgaris]
IMABv01g025415	73	140	118	614	151	292	1.35854	2.53757	2.22895	11.4581	3.33988	5.4246	0.00953015	1.52642	up	--	--	--	--	--	--	--	--	--	--	--	PREDICTED: centrosomal protein of 128 kDa isoform X1 [Beta vulgaris subsp. vulgaris]
IMABv01g026156	1625	2719	2323	1250	730	704	38.8048	63.2814	56.5139	29.8983	20.7325	16.7624	0.00101386	-1.12597	down	[S]	Function unknown	--	--	--	[S]	Function unknown	Transport and Golgi organisation 2	--	S	Function unknown	PREDICTED: transport and Golgi organization 2 homolog [Beta vulgaris subsp. vulgaris]
IMABv08g029693	1281	1671	1554	639	431	616	29.7643	37.8544	36.7951	14.8691	11.9036	14.277	7.21994e-15	-1.27219	down	--	--	Cellular Component: integral component of membrane (GO:0016021);;	--	--	--	--	--	--	--	--	PREDICTED: uncharacterized protein LOC104902356 [Beta vulgaris subsp. vulgaris]
IMABv02g031722	0	0	5	46	51	65	0	0	0.038801	0.351806	0.465397	0.496012	0.00633687	2.35586	up	--	--	Biological Process: defense response (GO:0006952);; Molecular Function: ADP binding (GO:0043531);;	K15078|2.0e-24|tcc:18614561|K15078 structure-specific endonuclease subunit SLX1 [EC:3.6.1.-] | (RefSeq) putative disease resistance protein RGA3	--	[T]	Signal transduction mechanisms	Rx N-terminal domain	Putative disease resistance protein RGA3 OS=Solanum bulbocastanum OX=147425 GN=RGA3 PE=2 SV=2	S	Function unknown	PREDICTED: putative disease resistance protein RGA3 [Beta vulgaris subsp. vulgaris]
IMABv07g016525	376	527	621	167	134	204	4.13853	5.66038	6.96772	1.83434	1.75454	2.23967	1.95573e-05	-1.40039	down	[T]	Signal transduction mechanisms	Molecular Function: acid phosphatase activity (GO:0003993);; Molecular Function: metal ion binding (GO:0046872);;	K22390|1.7e-307|bvg:104899522|K22390 acid phosphatase type 7 | (RefSeq) purple acid phosphatase 15	--	[G]	Carbohydrate transport and metabolism	Calcineurin-like phosphoesterase	Purple acid phosphatase 15 OS=Arabidopsis thaliana OX=3702 GN=PAP15 PE=1 SV=1	G	Carbohydrate transport and metabolism	PREDICTED: purple acid phosphatase 15 [Beta vulgaris subsp. vulgaris]
IMABv04g007112	181	144	122	337	252	242	4.09984	3.17002	2.81566	7.64392	6.77065	5.45255	0.00147106	1.00103	up	--	--	Molecular Function: DNA binding (GO:0003677);; Molecular Function: transcription factor activity, sequence-specific DNA binding (GO:0003700);; Cellular Component: nucleus (GO:0005634);; Biological Process: regulation of transcription, DNA-templated (GO:0006355);; Molecular Function: sequence-specific DNA binding (GO:0043565);;	K09338|1.3e-83|bvg:104891138|K09338 homeobox-leucine zipper protein | (RefSeq) homeobox-leucine zipper protein ATHB-16	--	[K]	Transcription	Homeodomain	Homeobox-leucine zipper protein ATHB-16 OS=Arabidopsis thaliana OX=3702 GN=ATHB-16 PE=2 SV=2	K	Transcription	PREDICTED: homeobox-leucine zipper protein ATHB-16 [Beta vulgaris subsp. vulgaris]
IMABv07g014233	41	42	37	132	94	80	1.30435	1.31213	1.21888	4.28693	3.62049	2.58355	0.000250118	1.40777	up	--	--	Molecular Function: protein kinase activity (GO:0004672);; Molecular Function: ATP binding (GO:0005524);;	K08829|3.1e-27|bvg:104908777|K08829 male germ cell-associated kinase [EC:2.7.11.22] | (RefSeq) serine/threonine-protein kinase MHK	--	[T]	Signal transduction mechanisms	--	Serine/threonine-protein kinase MHK OS=Arabidopsis thaliana OX=3702 GN=MHK PE=2 SV=2	T	Signal transduction mechanisms	PREDICTED: serine/threonine-protein kinase MHK isoform X1 [Beta vulgaris subsp. vulgaris]
IMABv02g032040	1136	1114	1100	4108	2621	2500	14.4182	13.7739	14.2166	52.2418	39.585	31.6629	1.20178e-11	1.55686	up	[I]	Lipid transport and metabolism	Molecular Function: molecular_function (GO:0003674);; Molecular Function: catalytic activity (GO:0003824);; Cellular Component: cellular_component (GO:0005575);; Cellular Component: intracellular (GO:0005622);; Cellular Component: cell (GO:0005623);; Cellular Component: cytoplasm (GO:0005737);; Biological Process: cellular aromatic compound metabolic process (GO:0006725);; Biological Process: por…	--	--	[R]	General function prediction only	Alpha/beta hydrolase family	Pheophytinase, chloroplastic OS=Arabidopsis thaliana OX=3702 GN=PPH PE=1 SV=1	K	Transcription	PREDICTED: pheophytinase, chloroplastic [Beta vulgaris subsp. vulgaris]
IMABv06g018245	106	87	92	230	166	183	3.23368	2.59225	2.86174	7.03736	6.01839	5.55991	2.10317e-05	1.12474	up	--	--	--	--	--	--	--	--	--	--	--	hypothetical protein BVRB_6g142470 [Beta vulgaris subsp. vulgaris]
Beta_vulgaris_newGene_2507	359	557	496	4	0	1	4.34158	5.84802	6.03963	0.018843	0	0.006621	9.42986e-40	-6.5945	down	--	--	Cellular Component: integral component of membrane (GO:0016021);; Molecular Function: transmembrane transporter activity (GO:0022857);;	K15283|9.2e-24|bvg:104882826|K15283 solute carrier family 35, member E1 | (RefSeq) glucose-6-phosphate/phosphate translocator 2, chloroplastic	--	[GE]	Carbohydrate transport and metabolism;; Amino acid transport and metabolism	Triose-phosphate Transporter family	Glucose-6-phosphate/phosphate translocator 2, chloroplastic OS=Arabidopsis thaliana OX=3702 GN=GPT2 PE=2 SV=2	--	--	PREDICTED: glucose-6-phosphate/phosphate translocator 2, chloroplastic [Beta vulgaris subsp. vulgaris]
IMABv05g004422	1898	2171	1709	930	798	752	23.0453	25.6932	21.1401	11.3121	11.5193	9.10665	1.70633e-09	-1.04892	down	[E]	Amino acid transport and metabolism	Biological Process: oligopeptide transport (GO:0006857);; Cellular Component: integral component of membrane (GO:0016021);; Molecular Function: transmembrane transporter activity (GO:0022857);;	K14638|4.9e-307|bvg:104892101|K14638 solute carrier family 15 (peptide/histidine transporter), member 3/4 | (RefSeq) protein NRT1/ PTR FAMILY 8.1	--	[E]	Amino acid transport and metabolism	POT family	Protein NRT1/ PTR FAMILY 8.1 OS=Arabidopsis thaliana OX=3702 GN=NPF8.1 PE=1 SV=1	E	Amino acid transport and metabolism	PREDICTED: protein NRT1/ PTR FAMILY 8.1 [Beta vulgaris subsp. vulgaris]
IMABv09g022470	550	769	574	400	189	232	13.5046	18.4254	14.3662	9.84951	5.5102	5.67838	0.00195992	-1.03841	down	--	--	Cellular Component: integral component of membrane (GO:0016021);;	--	--	[S]	Function unknown	Tim17/Tim22/Tim23/Pmp24 family	--	S	Function unknown	PREDICTED: uncharacterized protein LOC104903981 isoform X1 [Beta vulgaris subsp. vulgaris]
IMABv08g029606	292	298	440	697	657	703	3.31305	3.29166	5.08138	7.92634	8.86932	7.96255	0.00108487	1.09013	up	[C]	Energy production and conversion	Molecular Function: RNA-directed 5'-3' RNA polymerase activity (GO:0003968);; Molecular Function: malate dehydrogenase (decarboxylating) (NAD+) activity (GO:0004471);; Molecular Function: metal ion binding (GO:0046872);; Molecular Function: NAD binding (GO:0051287);;	K00029|1.6e-295|bvg:104902285|K00029 malate dehydrogenase (oxaloacetate-decarboxylating)(NADP+) [EC:1.1.1.40] | (RefSeq) NADP-dependent malic enzyme	Pyruvate metabolism (ko00620);; Carbon fixation in photosynthetic organisms (ko00710);; Carbon metabolism (ko01200)	[C]	Energy production and conversion	Malic enzyme, NAD binding domain	NADP-dependent malic enzyme OS=Vitis vinifera OX=29760 PE=2 SV=1	C	Energy production and conversion	PREDICTED: NADP-dependent malic enzyme [Beta vulgaris subsp. vulgaris]
IMABv06g017153	901	879	888	1663	1401	1830	11.8969	11.3053	11.9452	21.9912	22.0101	24.1121	1.01082e-13	1.00602	up	[E]	Amino acid transport and metabolism	Molecular Function: carboxy-lyase activity (GO:0016831);; Biological Process: carboxylic acid metabolic process (GO:0019752);; Molecular Function: pyridoxal phosphate binding (GO:0030170);;	K01634|2.8e-249|bvg:104897531|K01634 sphinganine-1-phosphate aldolase [EC:4.1.2.27] | (RefSeq) sphingosine-1-phosphate lyase	Sphingolipid metabolism (ko00600)	[E]	Amino acid transport and metabolism	Pyridoxal-dependent decarboxylase conserved domain	Sphingosine-1-phosphate lyase OS=Arabidopsis thaliana OX=3702 GN=DPL1 PE=1 SV=1	E	Amino acid transport and metabolism	PREDICTED: sphingosine-1-phosphate lyase [Beta vulgaris subsp. vulgaris]
IMABv01g023724	372	263	386	101	149	103	5.78319	3.97903	6.10752	1.56378	2.74386	1.59529	0.0099677	-1.24404	down	--	--	Molecular Function: ATP binding (GO:0005524);; Cellular Component: integral component of membrane (GO:0016021);; Molecular Function: ATPase activity (GO:0016887);;	K05681|8.6e-66|var:108339626|K05681 ATP-binding cassette, subfamily G (WHITE), member 2 | (RefSeq) ABC transporter G family member 9-like	ABC transporters (ko02010)	[Q]	Secondary metabolites biosynthesis, transport and catabolism	ABC-2 type transporter	ABC transporter G family member 25 OS=Arabidopsis thaliana OX=3702 GN=ABCG25 PE=1 SV=1	Q	Secondary metabolites biosynthesis, transport and catabolism	hypothetical protein BVRB_1g001120 [Beta vulgaris subsp. vulgaris]
IMABv04g007201	161	147	132	55	25	41	3.77512	3.37345	3.16752	1.27636	0.696722	0.944533	1.36679e-06	-1.65956	down	--	--	--	--	--	--	--	--	--	--	--	hypothetical protein BVRB_4g081900 [Beta vulgaris subsp. vulgaris]
IMABv04g005750	906	1569	1739	358	303	394	14.0844	23.7878	27.5529	5.57831	5.6065	6.10248	9.87914e-08	-1.77002	down	[E]	Amino acid transport and metabolism	Biological Process: cellular amino acid metabolic process (GO:0006520);; Molecular Function: transaminase activity (GO:0008483);; Biological Process: biosynthetic process (GO:0009058);; Molecular Function: pyridoxal phosphate binding (GO:0030170);;	K00815|3.0e-211|cqi:110686958|K00815 tyrosine aminotransferase [EC:2.6.1.5] | (RefSeq) probable aminotransferase TAT2	Ubiquinone and other terpenoid-quinone biosynthesis (ko00130);; Cysteine and methionine metabolism (ko00270);; Tyrosine metabolism (ko00350);; Phenylalanine metabolism (ko00360);; Phenylalanine, tyrosine and tryptophan biosynthesis (ko00400);; Isoquinoline alkaloid biosynthesis (ko00950);; Tropane, piperidine and pyridine alkaloid biosynthesis (ko00960)	[E]	Amino acid transport and metabolism	Aminotransferase class I and II	Probable aminotransferase TAT2 OS=Arabidopsis thaliana OX=3702 GN=At5g53970 PE=2 SV=1	E	Amino acid transport and metabolism	PREDICTED: probable aminotransferase TAT2 isoform X2 [Beta vulgaris subsp. vulgaris]
IMABv01g023735	440	461	448	141	77	146	10.0546	10.2669	10.4317	3.22738	2.07456	3.32676	2.1483e-13	-1.72943	down	--	--	Molecular Function: DNA binding (GO:0003677);; Cellular Component: nucleus (GO:0005634);;	K09422|1.6e-144|bvg:104895550|K09422 transcription factor MYB, plant | (RefSeq) transcription repressor MYB6	--	[K]	Transcription	Myb-like DNA-binding domain	Myb-related protein 330 OS=Antirrhinum majus OX=4151 GN=MYB330 PE=2 SV=1	--	--	PREDICTED: transcription repressor MYB6 [Beta vulgaris subsp. vulgaris]
IMABv05g003352	802	868	902	279	294	210	15.4434	16.3011	17.7065	5.37562	6.72907	4.03142	9.83691e-07	-1.4876	down	--	--	Molecular Function: transferase activity, transferring acyl groups other than amino-acyl groups (GO:0016747);;	K13065|6.7e-13|gmx:100779814|K13065 shikimate O-hydroxycinnamoyltransferase [EC:2.3.1.133] | (RefSeq) spermidine hydroxycinnamoyl transferase	Phenylpropanoid biosynthesis (ko00940);; Flavonoid biosynthesis (ko00941);; Stilbenoid, diarylheptanoid and gingerol biosynthesis (ko00945)	--	--	Transferase family	Protein ECERIFERUM 26-like OS=Arabidopsis thaliana OX=3702 GN=CER26L PE=2 SV=1	S	Function unknown	PREDICTED: protein ECERIFERUM 26 [Beta vulgaris subsp. vulgaris]
IMABv04g007077	374	360	329	44	40	53	13.9245	13.0664	12.4777	1.62333	1.75844	1.9467	3.66202e-34	-2.74504	down	--	--	Molecular Function: phosphoprotein phosphatase activity (GO:0004721);; Molecular Function: metal ion binding (GO:0046872);;	K06269|7.2e-60|bvg:104891101|K06269 serine/threonine-protein phosphatase PP1 catalytic subunit [EC:3.1.3.16] | (RefSeq) serine/threonine-protein phosphatase PP1	mRNA surveillance pathway (ko03015)	[TR]	Signal transduction mechanisms;; General function prediction only	Calcineurin-like phosphoesterase	Serine/threonine-protein phosphatase PP1 OS=Oryza sativa subsp. japonica OX=39947 GN=Os03g0268000 PE=2 SV=2	T	Signal transduction mechanisms	PREDICTED: serine/threonine-protein phosphatase PP1 [Beta vulgaris subsp. vulgaris]
IMABv04g006036	129	91	43	911	362	357	0.941547	0.646087	0.315391	6.70763	3.16513	2.6151	1.6283e-05	2.36865	up	--		Molecular Function: protein kinase activity (GO:0004672);; Molecular Function: ATP binding (GO:0005524);; Cellular Component: integral component of membrane (GO:0016021);;	K13418|4.6e-61|sbi:8073419|K13418 somatic embryogenesis receptor kinase 1 [EC:2.7.10.1 2.7.11.1] | (RefSeq) LRR receptor kinase BAK1	--	--	--	Protein tyrosine and serine/threonine kinase	Probable LRR receptor-like serine/threonine-protein kinase At1g53440 OS=Arabidopsis thaliana OX=3702 GN=At1g53440 PE=2 SV=2	T	Signal transduction mechanisms	PREDICTED: probable LRR receptor-like serine/threonine-protein kinase At1g53430 [Beta vulgaris subsp. vulgaris]
IMABv09g021965	855	923	820	1605	1836	2762	8.9633	9.43182	8.76161	16.868	22.9164	28.9068	2.13926e-06	1.35923	up	--	--	Molecular Function: Rab geranylgeranyltransferase activity (GO:0004663);; Cellular Component: Rab-protein geranylgeranyltransferase complex (GO:0005968);; Biological Process: protein geranylgeranylation (GO:0018344);; Molecular Function: metal ion binding (GO:0046872);;	K05956|4.6e-103|bvg:104903681|K05956 geranylgeranyl transferase type-2 subunit beta [EC:2.5.1.60] | (RefSeq) geranylgeranyl transferase type-2 subunit beta 1	--	[O]	Posttranslational modification, protein turnover, chaperones	Prenyltransferase and squalene oxidase repeat	Geranylgeranyl transferase type-2 subunit beta 1 OS=Arabidopsis thaliana OX=3702 GN=RGTB1 PE=1 SV=1	O	Posttranslational modification, protein turnover, chaperones	PREDICTED: geranylgeranyl transferase type-2 subunit beta 1 isoform X2 [Beta vulgaris subsp. vulgaris]
IMABv05g004258	129	202	159	73	36	60	0.998396	1.52663	1.24892	0.56378	0.32824	0.463475	0.000196247	-1.3406	down	--	--	Molecular Function: actin binding (GO:0003779);;	K20478|1.6e-27|tcc:18606657|K20478 golgin subfamily B member 1 | (RefSeq) golgin subfamily B member 1	--	--	--	KIP1-like protein	--	--	--	PREDICTED: putative leucine-rich repeat-containing protein DDB_G0290503 isoform X1 [Beta vulgaris subsp. vulgaris]
IMABv01g023966	2135	1548	1256	219	137	198	69.2271	48.9038	41.4656	7.09924	5.26598	6.38197	1.73544e-27	-2.92367	down	--	--	Molecular Function: aspartic-type endopeptidase activity (GO:0004190);;	K22683|1.2e-112|bvg:104882986|K22683 aspartyl protease family protein [EC:3.4.23.-] | (RefSeq) aspartyl protease family protein 2	--	[O]	Posttranslational modification, protein turnover, chaperones	Xylanase inhibitor C-terminal	Aspartyl protease family protein 2 OS=Arabidopsis thaliana OX=3702 GN=APF2 PE=2 SV=1	O	Posttranslational modification, protein turnover, chaperones	PREDICTED: aspartyl protease family protein 2 [Beta vulgaris subsp. vulgaris]
IMABv04g007955	544	620	759	134	134	128	7.00755	7.79098	9.97295	1.72301	2.04498	1.64686	3.73527e-13	-2.05199	down	--	--	--	--	--	[L]	Replication, recombination and repair	Domain of unknown function (DUF1771)	--	L	Replication, recombination and repair	PREDICTED: uncharacterized protein LOC104890512 [Beta vulgaris subsp. vulgaris]
IMABv07g016254	191	425	267	59	19	103	2.99703	6.49526	4.2566	0.919849	0.354257	1.60826	0.00457409	-1.81989	down	[QV]	Secondary metabolites biosynthesis, transport and catabolism;; Defense mechanisms	Molecular Function: monooxygenase activity (GO:0004497);; Molecular Function: iron ion binding (GO:0005506);; Cellular Component: integral component of membrane (GO:0016021);; Molecular Function: oxidoreductase activity, acting on paired donors, with incorporation or reduction of molecular oxygen (GO:0016705);; Molecular Function: heme binding (GO:0020037);;	K20617|6.4e-140|vvi:100253593|K20617 cytochrome P450 family 71 subfamily A | (RefSeq) cytochrome P450 71A25	--	[Q]	Secondary metabolites biosynthesis, transport and catabolism	Cytochrome P450	Cytochrome P450 736A117 OS=Prunus mume OX=102107 GN=CYP736A117 PE=2 SV=1	Q	Secondary metabolites biosynthesis, transport and catabolism	PREDICTED: cytochrome P450 71A26-like [Beta vulgaris subsp. vulgaris]
IMABv02g029803	28980	29201	25006	713	404	531	472.132	463.691	415.045	11.6253	7.8244	8.6222	5.7325e-270	-5.46526	down	[J]	Translation, ribosomal structure and biogenesis	Molecular Function: translation elongation factor activity (GO:0003746);; Molecular Function: GTPase activity (GO:0003924);; Molecular Function: GTP binding (GO:0005525);;	K03231|1.1e-195|bvg:104886834|K03231 elongation factor 1-alpha | (RefSeq) elongation factor 1-alpha-like	RNA transport (ko03013)	[J]	Translation, ribosomal structure and biogenesis	Elongation factor Tu C-terminal domain	Elongation factor 1-alpha OS=Oryza sativa subsp. japonica OX=39947 GN=REFA1 PE=2 SV=2	J	Translation, ribosomal structure and biogenesis	PREDICTED: elongation factor 1-alpha-like [Beta vulgaris subsp. vulgaris]
Beta_vulgaris_newGene_3732	97	182	200	0	0	0	2.24296	4.12742	4.75105	0	0	0	1.68078e-18	-5.67501	down	--	--	Molecular Function: calcium ion binding (GO:0005509);; Molecular Function: GTP binding (GO:0005525);;	K12483|1.6e-21|bvg:104891736|K12483 EH domain-containing protein 1 | (RefSeq) EH domain-containing protein 1	Endocytosis (ko04144)	[TU]	Signal transduction mechanisms;; Intracellular trafficking, secretion, and vesicular transport	Domain of unknown function (DUF5600)	EH domain-containing protein 2 OS=Arabidopsis thaliana OX=3702 GN=EHD2 PE=1 SV=1	--	--	PREDICTED: EH domain-containing protein 2-like [Beta vulgaris subsp. vulgaris]
IMABv06g019146	3243	3744	1391	8210	7231	6688	38.7844	43.6455	16.9442	98.3687	102.883	79.8027	0.000335111	1.47507	up	--	--	Molecular Function: UDP-glycosyltransferase activity (GO:0008194);;	K18822|3.5e-115|mtr:MTR_5g016660|K18822 soyasapogenol B glucuronide galactosyltransferase [EC:2.4.1.272] | (RefSeq) UDP-glucosyltransferase family protein	--	[GC]	Carbohydrate transport and metabolism;; Energy production and conversion	UDP-glucoronosyl and UDP-glucosyl transferase	Soyasapogenol B glucuronide galactosyltransferase OS=Glycine max OX=3847 GN=GmSGT2 PE=1 SV=1	--	--	PREDICTED: soyasapogenol B glucuronide galactosyltransferase [Beta vulgaris subsp. vulgaris]
IMABv04g007362	1092	845	836	50	68	73	14.0643	10.6145	10.9739	0.642406	1.03227	0.932206	2.63182e-30	-3.52422	down	[P]	Inorganic ion transport and metabolism	Biological Process: regulation of pH (GO:0006885);; Molecular Function: sodium:proton antiporter activity (GO:0015385);; Cellular Component: integral component of membrane (GO:0016021);;	K14724|4.9e-275|bvg:104891055|K14724 solute carrier family 9 (sodium/hydrogen exchanger), member 8 | (RefSeq) sodium/hydrogen exchanger 1-like	--	[P]	Inorganic ion transport and metabolism	Sodium/hydrogen exchanger family	Sodium/hydrogen exchanger 2 OS=Arabidopsis thaliana OX=3702 GN=NHX2 PE=2 SV=2	P	Inorganic ion transport and metabolism	PREDICTED: sodium/hydrogen exchanger 1-like [Beta vulgaris subsp. vulgaris]
IMABv08g029522	76	58	78	727	693	447	0.648185	0.478199	0.677491	6.20642	7.03178	3.79931	1.0386e-16	3.07654	up	--	--	--	--	--	--	--	Domain of unknown function (DUF4378)	--	--	--	PREDICTED: uncharacterized protein LOC104902224 [Beta vulgaris subsp. vulgaris]
IMABv02g030327	861	1528	1487	284	186	159	6.6947	11.5809	11.7794	2.2117	1.71297	1.23108	7.39375e-11	-2.33582	down	[P]	Inorganic ion transport and metabolism	Molecular Function: calcium-transporting ATPase activity (GO:0005388);; Molecular Function: calmodulin binding (GO:0005516);; Molecular Function: ATP binding (GO:0005524);; Cellular Component: integral component of membrane (GO:0016021);;	K01537|0.0e+00|bvg:104887443|K01537 P-type Ca2+ transporter type 2C [EC:7.2.2.10] | (RefSeq) putative calcium-transporting ATPase 11, plasma membrane-type	--	[P]	Inorganic ion transport and metabolism	Cation transporting ATPase, C-terminus	Putative calcium-transporting ATPase 11, plasma membrane-type OS=Arabidopsis thaliana OX=3702 GN=ACA11 PE=1 SV=1	P	Inorganic ion transport and metabolism	PREDICTED: putative calcium-transporting ATPase 11, plasma membrane-type [Beta vulgaris subsp. vulgaris]
IMABv02g030628	0	0	0	375	119	389	0	0	0	11.0454	4.16058	11.4095	6.45001e-24	6.36412	up	--	--	Molecular Function: nucleic acid binding (GO:0003676);; Molecular Function: RNA-DNA hybrid ribonuclease activity (GO:0004523);;	--	--	--	--	Reverse transcriptase-like	--	--	--	PREDICTED: uncharacterized protein LOC104908655 [Beta vulgaris subsp. vulgaris]
IMABv08g027246	30	26	95	438	238	509	0.853727	0.709768	2.80383	12.7487	8.22397	14.7637	5.63456e-05	2.48954	up	--	--	--	--	--	--	--	--	--	C	Energy production and conversion	PREDICTED: uncharacterized protein LOC104900653 [Beta vulgaris subsp. vulgaris]
IMABv06g017375	847	965	443	10	89	67	20.1908	22.4413	10.7571	0.232648	2.50728	1.58808	0.000326728	-2.58016	down	--	--	--	--	--	--	--	Protein of unknown function (DUF1645)	--	S	Function unknown	PREDICTED: uncharacterized protein LOC104897385 [Beta vulgaris subsp. vulgaris]
IMABv05g001130	3475	2708	6336	20264	12322	14469	46.0479	34.9684	85.5276	268.994	194.258	191.28	1.60406e-05	1.85035	up	[C]	Energy production and conversion	Biological Process: photosynthesis (GO:0015979);; Biological Process: chlorophyll biosynthetic process (GO:0015995);; Molecular Function: oxidoreductase activity, acting on the CH-CH group of donors, NAD or NADP as acceptor (GO:0016628);; Molecular Function: geranylgeranyl reductase activity (GO:0045550);;	K10960|6.7e-254|bvg:104894042|K10960 geranylgeranyl diphosphate/geranylgeranyl-bacteriochlorophyllide a reductase [EC:1.3.1.83 1.3.1.111] | (RefSeq) geranylgeranyl diphosphate reductase, chloroplastic	Porphyrin and chlorophyll metabolism (ko00860);; Terpenoid backbone biosynthesis (ko00900)	--	--	FAD binding domain	Geranylgeranyl diphosphate reductase, chloroplastic OS=Nicotiana tabacum OX=4097 GN=CHLP PE=2 SV=1	C	Energy production and conversion	PREDICTED: geranylgeranyl diphosphate reductase, chloroplastic [Beta vulgaris subsp. vulgaris]
IMABv01g023806	482	555	442	34	18	59	10.8476	12.1643	10.1365	0.751566	0.462681	1.32214	7.95385e-18	-3.3514	down	[Q]	Secondary metabolites biosynthesis, transport and catabolism	Molecular Function: hydrolase activity (GO:0016787);;	--	--	[R]	General function prediction only	Dienelactone hydrolase family	--	Q	Secondary metabolites biosynthesis, transport and catabolism	PREDICTED: carboxymethylenebutenolidase homolog [Beta vulgaris subsp. vulgaris]
IMABv04g005486	264	394	465	153	130	93	5.43255	7.90994	9.75966	3.1409	3.18019	1.91359	0.00247672	-1.32423	down	--	--	Molecular Function: DNA binding (GO:0003677);; Cellular Component: nucleus (GO:0005634);; Biological Process: regulation of transcription, DNA-templated (GO:0006355);;	K00521|1.8e-29|cmos:111447866|K00521 ferric-chelate reductase [EC:1.16.1.7] | (RefSeq) ferric reduction oxidase 7, chloroplastic-like	--	--	--	No apical meristem (NAM) protein	NAC transcription factor 56 OS=Arabidopsis thaliana OX=3702 GN=NAC056 PE=2 SV=1	K	Transcription	PREDICTED: NAC transcription factor 56 [Beta vulgaris subsp. vulgaris]
IMABv02g031184	320	229	304	643	1003	708	7.71321	5.3767	7.45403	15.5283	28.7913	17.0239	0.000373057	1.52768	up	--	--	Molecular Function: calcium ion binding (GO:0005509);; Cellular Component: photosystem II oxygen evolving complex (GO:0009654);; Biological Process: photosynthesis (GO:0015979);; Cellular Component: extrinsic component of membrane (GO:0019898);;	--	--	--	--	PsbP	Thylakoid lumenal 19 kDa protein, chloroplastic OS=Arabidopsis thaliana OX=3702 GN=At3g63540 PE=1 SV=2	S	Function unknown	PREDICTED: thylakoid lumenal 19 kDa protein, chloroplastic [Beta vulgaris subsp. vulgaris]
IMABv06g019702	813	895	1291	2113	1581	1974	19.4575	20.8671	31.4606	50.6565	45.0088	47.1148	0.000983964	1.00562	up	--	--	Biological Process: nitrogen compound metabolic process (GO:0006807);; Biological Process: multicellular organism development (GO:0007275);; Biological Process: biological_process (GO:0008150);; Biological Process: metabolic process (GO:0008152);; Biological Process: anatomical structure morphogenesis (GO:0009653);; Biological Process: leaf morphogenesis (GO:0009965);; Biological Process: shoot s…	--	--	--	--	Lateral organ boundaries (LOB) domain	LOB domain-containing protein 38 OS=Arabidopsis thaliana OX=3702 GN=LBD38 PE=1 SV=1	S	Function unknown	PREDICTED: LOB domain-containing protein 37 [Beta vulgaris subsp. vulgaris]
IMABv03g012085	199	220	337	498	558	490	1.91266	2.05402	3.29453	4.79427	6.37749	4.69969	0.00840166	1.11204	up	--	--	--	--	--	--	--	--	Probable WRKY transcription factor 19 OS=Arabidopsis thaliana OX=3702 GN=WRKY19 PE=1 SV=1	--	--	PREDICTED: uncharacterized protein LOC104888325 [Beta vulgaris subsp. vulgaris]
IMABv02g031107	1574	1118	2583	604	332	538	29.3347	20.0145	47.9689	10.6147	6.92817	9.91679	0.000328142	-1.61176	down	[Q]	Secondary metabolites biosynthesis, transport and catabolism	Biological Process: fatty acid biosynthetic process (GO:0006633);; Cellular Component: integral component of membrane (GO:0016021);; Molecular Function: transferase activity, transferring acyl groups other than amino-acyl groups (GO:0016747);;	K15397|2.0e-214|bvg:104886809|K15397 3-ketoacyl-CoA synthase [EC:2.3.1.199] | (RefSeq) 3-ketoacyl-CoA synthase 10	Fatty acid elongation (ko00062);; Plant-pathogen interaction (ko04626)	--	--	FAE1/Type III polyketide synthase-like protein	3-ketoacyl-CoA synthase 15 OS=Arabidopsis thaliana OX=3702 GN=KCS15 PE=2 SV=1	I	Lipid transport and metabolism	PREDICTED: 3-ketoacyl-CoA synthase 10 [Beta vulgaris subsp. vulgaris]
IMABv06g017725	417	476	503	137	137	153	8.1075	9.01831	9.97236	2.66545	3.15846	2.9571	5.3217e-11	-1.52267	down	--	--	--	--	--	--	--	--	--	--	--	hypothetical protein BVRB_6g147020 isoform B [Beta vulgaris subsp. vulgaris]
IMABv02g031332	191	394	436	46	21	27	3.76451	7.57647	8.75833	0.896206	0.477264	0.517403	3.39675e-10	-2.96717	down	--	--	Cellular Component: cellular_component (GO:0005575);; Cellular Component: membrane (GO:0016020);; Cellular Component: intrinsic component of membrane (GO:0031224);; Cellular Component: anchored component of membrane (GO:0031225);; Cellular Component: membrane part (GO:0044425);;	--	--	--	--	Fasciclin domain	Fasciclin-like arabinogalactan protein 3 OS=Arabidopsis thaliana OX=3702 GN=FLA3 PE=2 SV=1	S	Function unknown	PREDICTED: fasciclin-like arabinogalactan protein 3 [Beta vulgaris subsp. vulgaris]
IMABv04g007352	424	462	448	25	5	11	5.52437	5.86599	5.95108	0.321459	0.066352	0.134406	2.22909e-23	-4.41784	down	[G]	Carbohydrate transport and metabolism	Cellular Component: integral component of membrane (GO:0016021);; Molecular Function: transmembrane transporter activity (GO:0022857);;	K03444|3.2e-177|cqi:110736940|K03444 MFS transporter, SP family, ERD6-like sugar transporter | (RefSeq) sugar transporter ERD6-like 5	--	[R]	General function prediction only	Sugar (and other) transporter	Sugar transporter ERD6-like 5 OS=Arabidopsis thaliana OX=3702 GN=At1g54730 PE=2 SV=2	--	--	PREDICTED: sugar transporter ERD6-like 5 [Beta vulgaris subsp. vulgaris]
IMABv05g000414	0	0	0	204	90	186	0	0	0	7.51529	3.91967	6.81224	1.22988e-22	6.07967	up	--	--	Molecular Function: DNA binding (GO:0003677);; Molecular Function: DNA-directed DNA polymerase activity (GO:0003887);; Molecular Function: ATP binding (GO:0005524);; Biological Process: DNA-dependent DNA replication (GO:0006261);; Biological Process: photomorphogenesis (GO:0009640);; Biological Process: meristem structural organization (GO:0009933);; Biological Process: regulation of gene express…	K02349|4.2e-27|bvg:104884718|K02349 DNA polymerase theta [EC:2.7.7.7] | (RefSeq) helicase and polymerase-containing protein TEBICHI	--	[R]	General function prediction only	DNA polymerase family A	Helicase and polymerase-containing protein TEBICHI OS=Arabidopsis thaliana OX=3702 GN=TEB PE=2 SV=1	A	RNA processing and modification	PREDICTED: helicase and polymerase-containing protein TEBICHI [Beta vulgaris subsp. vulgaris]
IMABv07g013605	934	989	1150	575	303	371	15.4579	15.9515	19.3851	9.5232	5.95447	6.11402	5.63461e-05	-1.14836	down	[O]	Posttranslational modification, protein turnover, chaperones	--	--	--	[C]	Energy production and conversion	SPFH domain / Band 7 family	Hypersensitive-induced reaction 1 protein OS=Capsicum annuum OX=4072 GN=HIR1 PE=1 SV=1	C	Energy production and conversion	PREDICTED: hypersensitive-induced response protein 1 [Beta vulgaris subsp. vulgaris]
IMABv01g025609	41	44	54	2	9	5	0.647164	0.673593	0.870191	0.027207	0.167907	0.066912	0.0019147	-2.20956	down	--	--	Molecular Function: DNA binding (GO:0003677);; Cellular Component: nucleus (GO:0005634);;	K09422|4.4e-176|bvg:104905709|K09422 transcription factor MYB, plant | (RefSeq) transcription factor LAF1	--	[K]	Transcription	Myb-like DNA-binding domain	Transcription factor MYB52 OS=Arabidopsis thaliana OX=3702 GN=MYB52 PE=2 SV=1	--	--	PREDICTED: transcription factor LAF1 [Beta vulgaris subsp. vulgaris]
IMABv09g023441	633	898	830	301	279	220	8.19013	11.3185	10.9332	3.89014	4.28049	2.83539	6.12776e-06	-1.34719	down	--	--	Cellular Component: integral component of membrane (GO:0016021);;	--	--	--	--	Protein of unknown function (DUF677)	UPF0496 protein At4g34320 OS=Arabidopsis thaliana OX=3702 GN=At4g34320 PE=2 SV=1	S	Function unknown	PREDICTED: UPF0496 protein At4g34320 [Beta vulgaris subsp. vulgaris]
IMABv04g005288	2365	7742	2361	15540	7901	12667	70.4571	224.894	71.6831	463.953	280.148	376.629	0.00546524	1.50312	up	--	--	Cellular Component: nucleosome (GO:0000786);; Molecular Function: DNA binding (GO:0003677);; Cellular Component: nucleus (GO:0005634);; Molecular Function: protein heterodimerization activity (GO:0046982);;	K11251|4.6e-74|bvg:104907068|K11251 histone H2A | (RefSeq) probable histone H2A.5	--	[B]	Chromatin structure and dynamics	C-terminus of histone H2A	Probable histone H2A.5 OS=Oryza sativa subsp. indica OX=39946 GN=OsI_002060 PE=3 SV=1	B	Chromatin structure and dynamics	PREDICTED: probable histone H2A.5 [Beta vulgaris subsp. vulgaris]
IMABv03g009328	48	58	77	198	124	148	0.741398	0.87192	1.21165	3.08694	2.28912	2.29415	0.000181283	1.39931	up	--	--	Molecular Function: protein binding (GO:0005515);;	--	--	--	--	Protein of unknown function (DUF4005)	Protein IQ-DOMAIN 14 OS=Arabidopsis thaliana OX=3702 GN=IQD14 PE=1 SV=1	S	Function unknown	PREDICTED: protein IQ-DOMAIN 14 [Beta vulgaris subsp. vulgaris]
IMABv07g015178	62	44	44	198	220	333	2.21482	1.54068	1.59539	7.12429	9.42944	11.9557	1.5027e-09	2.30387	up	--	--	Cellular Component: integral component of membrane (GO:0016021);; Biological Process: sterol biosynthetic process (GO:0016126);; Molecular Function: oxidoreductase activity, acting on the CH-CH group of donors, NAD or NADP as acceptor (GO:0016628);;	K00222|1.4e-63|bvg:104898491|K00222 Delta14-sterol reductase [EC:1.3.1.70] | (RefSeq) delta(14)-sterol reductase	Steroid biosynthesis (ko00100)	[IT]	Lipid transport and metabolism;; Signal transduction mechanisms	Ergosterol biosynthesis ERG4/ERG24 family	Delta(14)-sterol reductase OS=Arabidopsis thaliana OX=3702 GN=FK PE=1 SV=2	--	--	PREDICTED: delta(14)-sterol reductase [Beta vulgaris subsp. vulgaris]
IMABv04g005273	86	184	73	391	236	249	0.924725	1.93468	0.772431	4.12169	2.95464	2.60721	0.00403947	1.38237	up	--	--	Molecular Function: protein binding (GO:0005515);;	K11843|6.5e-07|aip:110267024|K11843 ubiquitin carboxyl-terminal hydrolase 14 [EC:3.4.19.12] | (RefSeq) FBD-associated F-box protein At4g10400-like	--	--	--	F-box domain	Putative F-box protein At1g58310 OS=Arabidopsis thaliana OX=3702 GN=At1g58310 PE=4 SV=2	S	Function unknown	hypothetical protein BVRB_4g091770 isoform A [Beta vulgaris subsp. vulgaris]
IMABv02g032391	3198	2746	1075	440	99	246	46.439	38.8653	15.8938	6.38999	1.69969	3.55062	2.5691e-06	-2.6219	down	--	--	Molecular Function: hydrolase activity, hydrolyzing O-glycosyl compounds (GO:0004553);; Biological Process: carbohydrate metabolic process (GO:0005975);;	K19892|5.7e-41|mcha:111021181|K19892 glucan endo-1,3-beta-glucosidase 4 [EC:3.2.1.39] | (RefSeq) glucan endo-1,3-beta-glucosidase 4-like	Starch and sucrose metabolism (ko00500)	--	--	Glycosyl hydrolases family 17	Glucan endo-1,3-beta-glucosidase OS=Triticum aestivum OX=4565 GN=GLC1 PE=2 SV=1	G	Carbohydrate transport and metabolism	PREDICTED: glucan endo-1,3-beta-glucosidase [Beta vulgaris subsp. vulgaris]
IMABv03g011477	1909	2453	2093	13284	11547	10109	29.5873	37.0432	33.0351	206.247	212.914	156.315	1.35751e-39	2.54907	up	[E]	Amino acid transport and metabolism	Molecular Function: transaminase activity (GO:0008483);; Molecular Function: pyridoxal phosphate binding (GO:0030170);;	K00827|1.6e-53|bvg:104898212|K00827 alanine-glyoxylate transaminase / (R)-3-amino-2-methylpropionate-pyruvate transaminase [EC:2.6.1.44 2.6.1.40] | (RefSeq) alanine--glyoxylate aminotransferase 2 homolog 3, mitochondrial	Alanine, aspartate and glutamate metabolism (ko00250);; Glycine, serine and threonine metabolism (ko00260);; Cysteine and methionine metabolism (ko00270);; Valine, leucine and isoleucine degradation (ko00280)	[E]	Amino acid transport and metabolism	Aminotransferase class-III	Alanine--glyoxylate aminotransferase 2 homolog 2, mitochondrial OS=Arabidopsis thaliana OX=3702 GN=AGT3 PE=1 SV=2	E	Amino acid transport and metabolism	PREDICTED: alanine--glyoxylate aminotransferase 2 homolog 3, mitochondrial [Beta vulgaris subsp. vulgaris]
IMABv09g022046	255	239	260	2342	3106	2093	3.21962	2.94529	3.34931	29.7235	46.8335	26.4568	3.62215e-25	3.32865	up	--	--	Molecular Function: RNA binding (GO:0003723);; Biological Process: RNA processing (GO:0006396);;	K13096|1.6e-213|bvg:104903712|K13096 splicing factor 4 | (RefSeq) SURP and G-patch domain-containing protein 1-like protein	--	[R]	General function prediction only	Surp module	SURP and G-patch domain-containing protein 1-like protein OS=Arabidopsis thaliana OX=3702 GN=At3g52120 PE=1 SV=1	L	Replication, recombination and repair	PREDICTED: SURP and G-patch domain-containing protein 1-like protein [Beta vulgaris subsp. vulgaris]
IMABv03g012546	7221	3184	6082	12648	14323	23249	141.371	60.7477	121.307	248.076	333.632	454.152	0.000729086	1.58058	up	--	--	Molecular Function: catalytic activity (GO:0003824);; Biological Process: nucleoside metabolic process (GO:0009116);;	--	--	--	--	Phosphorylase superfamily	--	F	Nucleotide transport and metabolism	PREDICTED: bark storage protein A-like [Beta vulgaris subsp. vulgaris]
IMABv09g021665	15940	14540	15598	25192	42840	37565	431.924	384.007	430.592	683.81	1381.07	1015.51	0.000450986	1.30821	up	--	--	Molecular Function: endopeptidase inhibitor activity (GO:0004866);;	--	--	--	--	Trypsin and protease inhibitor	Miraculin OS=Synsepalum dulcificum OX=3743 PE=1 SV=3	S	Function unknown	PREDICTED: 21 kDa seed protein [Beta vulgaris subsp. vulgaris]
Beta_vulgaris_newGene_11604	12	27	5	101	59	47	0.196174	0.430036	0.085411	1.68828	1.29535	0.770816	0.00865726	1.88301	up	--	--	Cellular Component: cellular_component (GO:0005575);; Cellular Component: extracellular region (GO:0005576);; Cellular Component: cell wall (GO:0005618);; Cellular Component: intracellular (GO:0005622);; Cellular Component: cell (GO:0005623);; Cellular Component: cytoplasm (GO:0005737);; Cellular Component: chloroplast (GO:0009507);; Cellular Component: chloroplast thylakoid (GO:0009534);; Cellul…	K10691|2.2e-37|ats:109762802|K10691 E3 ubiquitin-protein ligase UBR4 [EC:2.3.2.27] | (RefSeq) LOC109762802; auxin transport protein BIG	--	--	--	GDSL-like Lipase/Acylhydrolase	GDSL esterase/lipase At1g71250 OS=Arabidopsis thaliana OX=3702 GN=At1g71250 PE=2 SV=1	S	Function unknown	PREDICTED: GDSL esterase/lipase At1g29670-like [Beta vulgaris subsp. vulgaris]
IMABv04g005662	195	671	459	83	33	36	4.66699	15.6916	11.2076	1.99141	0.924752	0.842126	7.12579e-06	-2.54574	down	[O]	Posttranslational modification, protein turnover, chaperones	Molecular Function: serine-type endopeptidase activity (GO:0004252);;	K13199|3.9e-29|mtr:MTR_7g081660|K13199 plasminogen activator inhibitor 1 RNA-binding protein | (RefSeq) nuclear RNA-binding-like protein	--	--	--	Fibronectin type-III domain	Subtilisin-like protease SBT5.4 OS=Arabidopsis thaliana OX=3702 GN=SBT5.4 PE=1 SV=1	G	Carbohydrate transport and metabolism	PREDICTED: subtilisin-like protease SBT5.4 [Beta vulgaris subsp. vulgaris]
IMABv03g012654	186	200	203	66	18	18	3.90891	4.09031	4.33982	1.38004	0.45031	0.373667	0.000422009	-2.07605	down	[GEPR]	Carbohydrate transport and metabolism;; Amino acid transport and metabolism;; Inorganic ion transport and metabolism;; General function prediction only	Molecular Function: inorganic phosphate transmembrane transporter activity (GO:0005315);; Biological Process: phosphate ion transport (GO:0006817);; Cellular Component: integral component of membrane (GO:0016021);;	K08176|4.6e-128|bvg:104887947|K08176 MFS transporter, PHS family, inorganic phosphate transporter | (RefSeq) probable inorganic phosphate transporter 1-4	--	[P]	Inorganic ion transport and metabolism	Sugar (and other) transporter	Probable inorganic phosphate transporter 1-4 OS=Oryza sativa subsp. japonica OX=39947 GN=PHT1-4 PE=2 SV=1	P	Inorganic ion transport and metabolism	PREDICTED: probable inorganic phosphate transporter 1-4 [Beta vulgaris subsp. vulgaris]
IMABv04g008234	2447	359	413	7172	5779	6507	61.2569	8.75552	10.5097	179.916	172.133	162.577	0.00359188	2.09164	up	--	--	--	--	--	--	--	Dormancy/auxin associated protein	Dormancy-associated protein homolog 3 OS=Arabidopsis thaliana OX=3702 GN=At1g56220 PE=1 SV=1	S	Function unknown	PREDICTED: dormancy-associated protein homolog 3 isoform X2 [Beta vulgaris subsp. vulgaris]
Beta_vulgaris_newGene_10781	843	557	367	76	73	77	21.8628	14.1964	9.6037	1.75409	2.20319	2.04393	3.60867e-11	-2.60415	down	--	--	--	K01867|2.1e-17|nto:104087037|K01867 tryptophanyl-tRNA synthetase [EC:6.1.1.2] | (RefSeq) tryptophan--tRNA ligase, cytoplasmic-like	Aminoacyl-tRNA biosynthesis (ko00970)	[S]	Function unknown	Family of unknown function (DUF572)	--	T	Signal transduction mechanisms	PREDICTED: coiled-coil domain-containing protein 94 homolog [Beta vulgaris subsp. vulgaris]
IMABv04g008325	113	78	81	313	339	317	1.79405	1.20385	1.35819	5.162	6.8278	5.2248	6.81152e-09	1.89784	up	--	--	Molecular Function: nucleic acid binding (GO:0003676);;	--	--	[A]	RNA processing and modification	R3H domain	--	S	Function unknown	PREDICTED: uncharacterized protein LOC104890246 [Beta vulgaris subsp. vulgaris]
IMABv02g031076	21	13	17	471	384	453	0.355983	0.208366	0.285604	8.06117	7.9815	7.66741	1.69829e-60	4.62233	up	[J]	Translation, ribosomal structure and biogenesis	Biological Process: pseudouridine synthesis (GO:0001522);; Molecular Function: RNA binding (GO:0003723);; Molecular Function: pseudouridine synthase activity (GO:0009982);;	K06180|6.2e-24|mis:MICPUN_96893|K06180 23S rRNA pseudouridine1911/1915/1917 synthase [EC:5.4.99.23] | (RefSeq) predicted protein	--	[A]	RNA processing and modification	RNA pseudouridylate synthase	RNA pseudouridine synthase 5 OS=Arabidopsis thaliana OX=3702 GN=At3g52260 PE=2 SV=2	A	RNA processing and modification	PREDICTED: RNA pseudouridine synthase 5 isoform X2 [Beta vulgaris subsp. vulgaris]
IMABv07g013708	122	155	137	7	3	6	4.20018	5.22163	4.8242	0.233914	0.085486	0.198268	1.36003e-21	-4.10378	down	--	--	Cellular Component: integral component of membrane (GO:0016021);; Biological Process: vesicle-mediated transport (GO:0016192);;	K08511|1.4e-35|bvg:104899438|K08511 vesicle-associated membrane protein 72 | (RefSeq) vesicle-associated membrane protein 722	--	[U]	Intracellular trafficking, secretion, and vesicular transport	--	Vesicle-associated membrane protein 722 OS=Arabidopsis thaliana OX=3702 GN=VAMP722 PE=2 SV=2	U	Intracellular trafficking, secretion, and vesicular transport	PREDICTED: vesicle-associated membrane protein 722 [Beta vulgaris subsp. vulgaris]
IMABv05g000478	63	186	132	24	15	13	2.23658	6.45387	4.77618	0.827227	0.598974	0.454004	4.85826e-05	-2.31684	down	--	--	Molecular Function: calcium ion binding (GO:0005509);;	K13448|2.1e-58|bvg:104894453|K13448 calcium-binding protein CML | (RefSeq) calmodulin-like protein 3	Plant-pathogen interaction (ko04626)	[T]	Signal transduction mechanisms	EF hand	Calmodulin-like protein 3 OS=Arabidopsis thaliana OX=3702 GN=CML3 PE=2 SV=1	T	Signal transduction mechanisms	PREDICTED: calmodulin-like protein 3 [Beta vulgaris subsp. vulgaris]
IMABv04g007812	1388	808	580	264	222	372	14.0567	7.97428	5.98447	2.6733	2.66864	3.75462	0.00144135	-1.43718	down	--	--	--	--	--	--	--	--	--	--	--	PREDICTED: FK506-binding protein 5 isoform X1 [Beta vulgaris subsp. vulgaris]
IMABv05g000781	99	169	256	53	36	47	1.40303	2.3377	3.69964	0.740265	0.600232	0.652601	0.00222665	-1.62558	down	[O]	Posttranslational modification, protein turnover, chaperones	Molecular Function: serine-type endopeptidase activity (GO:0004252);;	K12862|5.7e-65|aly:9311097|K12862 pleiotropic regulator 1 | (RefSeq) uncharacterized protein LOC9311097	Spliceosome (ko03040)	[O]	Posttranslational modification, protein turnover, chaperones	PDZ domain	Protease Do-like 9 OS=Arabidopsis thaliana OX=3702 GN=DEGP9 PE=1 SV=1	O	Posttranslational modification, protein turnover, chaperones	PREDICTED: protease Do-like 9 [Beta vulgaris subsp. vulgaris]
IMABv03g009237	18	37	24	126	113	121	0.306289	0.640607	0.43171	2.25797	2.40621	2.16375	1.07386e-08	2.19333	up	[G]	Carbohydrate transport and metabolism	Biological Process: biosynthetic process (GO:0009058);; Cellular Component: integral component of membrane (GO:0016021);; Molecular Function: strictosidine synthase activity (GO:0016844);;	K01757|3.2e-38|aly:9325021|K01757 strictosidine synthase [EC:4.3.3.2] | (RefSeq) protein STRICTOSIDINE SYNTHASE-LIKE 12	Indole alkaloid biosynthesis (ko00901)	[R]	General function prediction only	Strictosidine synthase	Protein STRICTOSIDINE SYNTHASE-LIKE 10 OS=Arabidopsis thaliana OX=3702 GN=SSL10 PE=2 SV=1	J	Translation, ribosomal structure and biogenesis	PREDICTED: protein STRICTOSIDINE SYNTHASE-LIKE 10 [Beta vulgaris subsp. vulgaris]
IMABv03g011431	5449	5867	5775	14896	13340	13595	49.8659	52.3283	53.8356	136.561	145.244	124.12	2.17297e-23	1.42878	up	[N]	Cell motility	Cellular Component: integral component of membrane (GO:0016021);; Molecular Function: cellulose synthase (UDP-forming) activity (GO:0016760);; Biological Process: cellulose biosynthetic process (GO:0030244);; Biological Process: cell wall organization (GO:0071555);;	K10999|1.1e-104|han:110940310|K10999 cellulose synthase A [EC:2.4.1.12] | (RefSeq) cellulose synthase A catalytic subunit 7 [UDP-forming]	--	--	--	Cellulose synthase	Cellulose synthase-like protein G2 OS=Arabidopsis thaliana OX=3702 GN=CSLG2 PE=2 SV=1	G	Carbohydrate transport and metabolism	PREDICTED: cellulose synthase-like protein G2 [Beta vulgaris subsp. vulgaris]
IMABv01g025913	140	515	274	63	30	47	4.16432	14.949	8.30465	1.87614	1.05949	1.39649	5.54501e-05	-2.23465	down	--	--	Molecular Function: calcium ion binding (GO:0005509);;	K13448|9.2e-83|bvg:104905696|K13448 calcium-binding protein CML | (RefSeq) probable calcium-binding protein CML25	Plant-pathogen interaction (ko04626)	[T]	Signal transduction mechanisms	EF hand	Probable calcium-binding protein CML25 OS=Arabidopsis thaliana OX=3702 GN=CML25 PE=2 SV=1	T	Signal transduction mechanisms	PREDICTED: probable calcium-binding protein CML25 [Beta vulgaris subsp. vulgaris]
IMABv02g031325	105	380	173	45	38	25	2.12043	7.52451	3.58283	0.916113	0.908737	0.494966	0.000791323	-2.0321	down	--	--	Cellular Component: cellular_component (GO:0005575);; Cellular Component: membrane (GO:0016020);; Cellular Component: intrinsic component of membrane (GO:0031224);; Cellular Component: anchored component of membrane (GO:0031225);; Cellular Component: membrane part (GO:0044425);;	--	--	--	--	Fasciclin domain	Fasciclin-like arabinogalactan protein 3 OS=Arabidopsis thaliana OX=3702 GN=FLA3 PE=2 SV=1	S	Function unknown	PREDICTED: fasciclin-like arabinogalactan protein 3 [Beta vulgaris subsp. vulgaris]
IMABv03g010325	39	50	38	161	262	195	0.289156	0.362353	0.283653	1.20444	2.32726	1.4549	1.79064e-07	2.2709	up	--	--	Cellular Component: integral component of membrane (GO:0016021);;	K13466|8.3e-188|cqi:110718129|K13466 EIX receptor 1/2 | (RefSeq) LRR receptor-like serine/threonine-protein kinase GSO1	Plant-pathogen interaction (ko04626)	[R]	General function prediction only	Leucine rich repeat	Receptor-like protein EIX2 OS=Solanum lycopersicum OX=4081 GN=EIX2 PE=1 SV=2	P	Inorganic ion transport and metabolism	PREDICTED: LRR receptor-like serine/threonine-protein kinase FLS2 [Beta vulgaris subsp. vulgaris]
IMABv07g014760	0	0	0	112	75	143	0	0	0	2.39978	1.90231	3.03843	1.03094e-19	5.72784	up	--	--	--	K11643|1.1e-59|bvg:104883165|K11643 chromodomain-helicase-DNA-binding protein 4 [EC:3.6.4.12] | (RefSeq) CHD3-type chromatin-remodeling factor PICKLE	--	[R]	General function prediction only	CHDCT2 (NUC038) domain	CHD3-type chromatin-remodeling factor PICKLE OS=Arabidopsis thaliana OX=3702 GN=PKL PE=1 SV=1	--	--	PREDICTED: CHD3-type chromatin-remodeling factor PICKLE [Beta vulgaris subsp. vulgaris]
IMABv01g025014	54	70	44	8	14	11	1.75038	2.2253	1.44115	0.231185	0.527492	0.328485	0.000602094	-1.88435	down	--	--	Molecular Function: microtubule motor activity (GO:0003777);; Molecular Function: ATP binding (GO:0005524);; Biological Process: microtubule-based movement (GO:0007018);; Molecular Function: microtubule binding (GO:0008017);;	K11498|1.8e-66|bvg:104891044|K11498 centromeric protein E | (RefSeq) kinesin-like protein KIN-7E, chloroplastic	--	[Z]	Cytoskeleton	--	Kinesin-like protein KIN-7K, chloroplastic OS=Arabidopsis thaliana OX=3702 GN=KIN7K PE=2 SV=1	Z	Cytoskeleton	PREDICTED: kinesin-like protein KIN-7E, chloroplastic isoform X1 [Beta vulgaris subsp. vulgaris]
IMABv04g006568	999	1448	1680	40543	55857	5823	17.8748	25.2515	30.6285	727.002	1189.53	103.987	2.63486e-08	3.65659	up	--	--	Biological Process: defense response (GO:0006952);; Biological Process: negative regulation of translation (GO:0017148);; Molecular Function: rRNA N-glycosylase activity (GO:0030598);; Molecular Function: toxin activity (GO:0090729);;	--	--	--	--	Ribosome inactivating protein	Antiviral protein I OS=Phytolacca americana OX=3527 GN=PAP1 PE=1 SV=2	--	--	PREDICTED: ribosome-inactivating protein cucurmosin isoform X3 [Beta vulgaris subsp. vulgaris]
IMABv02g030395	595	687	712	171	116	86	7.1765	8.06754	8.74927	2.0624	1.66447	1.02318	4.55222e-11	-2.16538	down	--	--	--	--	--	--	--	NPH3 family	BTB/POZ domain-containing protein At5g03250 OS=Arabidopsis thaliana OX=3702 GN=At5g03250 PE=2 SV=1	S	Function unknown	PREDICTED: BTB/POZ domain-containing protein At5g03250 [Beta vulgaris subsp. vulgaris]
IMABv01g023852	377	250	457	1016	974	1136	9.6448	6.22281	11.9119	26.0344	29.6472	28.9892	1.34154e-05	1.56903	up	--	--	Molecular Function: N-acetyltransferase activity (GO:0008080);;	--	--	--	--	Acetyltransferase (GNAT) family	--	S	Function unknown	PREDICTED: uncharacterized protein LOC104900078 [Beta vulgaris subsp. vulgaris]
Beta_vulgaris_newGene_9243	521	803	672	297	177	202	1.21929	1.8438	1.5999	0.695858	0.492431	0.46942	4.44846e-07	-1.38319	down	--	--	Molecular Function: nucleic acid binding (GO:0003676);; Molecular Function: RNA-directed DNA polymerase activity (GO:0003964);; Molecular Function: zinc ion binding (GO:0008270);; Biological Process: DNA integration (GO:0015074);;	K16196|4.2e-31|pda:103708605|K16196 eukaryotic translation initiation factor 2-alpha kinase 4 [EC:2.7.11.1] | (RefSeq) eIF-2-alpha kinase GCN2	Protein processing in endoplasmic reticulum (ko04141)	[R]	General function prediction only	Integrase zinc binding domain	--	L	Replication, recombination and repair	reverse transcriptase [Corchorus capsularis]
IMABv08g028677	601	791	1325	332	227	301	28.1054	36.0573	63.1017	15.5496	12.631	14.0027	0.000814707	-1.43697	down	--	--	Molecular Function: structural constituent of ribosome (GO:0003735);; Cellular Component: ribosome (GO:0005840);; Biological Process: translation (GO:0006412);;	K02924|8.2e-23|bvg:104906313|K02924 large subunit ribosomal protein L39e | (RefSeq) 60S ribosomal protein L39-3	Ribosome (ko03010)	[J]	Translation, ribosomal structure and biogenesis	Ribosomal L39 protein	60S ribosomal protein L39-3 OS=Oryza sativa subsp. japonica OX=39947 GN=RPL39C PE=3 SV=1	J	Translation, ribosomal structure and biogenesis	PREDICTED: 60S ribosomal protein L39-3 [Beta vulgaris subsp. vulgaris]
IMABv01g023836	170	316	171	632	423	526	4.28414	7.80504	4.39897	16.0275	12.7374	13.2778	1.75551e-05	1.36082	up	--	--	Cellular Component: integral component of membrane (GO:0016021);; Molecular Function: metal ion binding (GO:0046872);;	K15707|4.8e-105|bvg:104899674|K15707 RING finger protein 170 [EC:2.3.2.27] | (RefSeq) E3 ubiquitin-protein ligase RNF170	--	[S]	Function unknown	Protein of unknown function (DUF1232)	--	O	Posttranslational modification, protein turnover, chaperones	PREDICTED: E3 ubiquitin-protein ligase RNF170 [Beta vulgaris subsp. vulgaris]
IMABv09g023298	231	272	242	597	346	728	4.87234	5.59287	5.2003	12.6365	8.68373	15.3404	1.29458e-05	1.23793	up	[O]	Posttranslational modification, protein turnover, chaperones	Molecular Function: peptidyl-prolyl cis-trans isomerase activity (GO:0003755);; Biological Process: protein folding (GO:0006457);;	K05864|3.7e-93|bvg:104904465|K05864 peptidyl-prolyl isomerase D [EC:5.2.1.8] | (RefSeq) peptidyl-prolyl cis-trans isomerase CYP40	--	[O]	Posttranslational modification, protein turnover, chaperones	Tetratricopeptide repeat	Peptidyl-prolyl cis-trans isomerase CYP40 OS=Arabidopsis thaliana OX=3702 GN=CYP40 PE=2 SV=1	O	Posttranslational modification, protein turnover, chaperones	PREDICTED: peptidyl-prolyl cis-trans isomerase CYP40 [Beta vulgaris subsp. vulgaris]
IMABv01g023850	186	192	95	733	832	651	3.64479	3.66252	1.8821	14.4019	19.4113	12.7373	1.89127e-09	2.26185	up	[HR]	Coenzyme transport and metabolism;; General function prediction only	Molecular Function: oxidoreductase activity, acting on the CH-OH group of donors, NAD or NADP as acceptor (GO:0016616);; Molecular Function: NAD binding (GO:0051287);;	K00122|6.9e-27|smo:SELMODRAFT_181497|K00122 formate dehydrogenase [EC:1.17.1.9] | (RefSeq) hypothetical protein	Glyoxylate and dicarboxylate metabolism (ko00630);; Carbon metabolism (ko01200)	[C]	Energy production and conversion	D-isomer specific 2-hydroxyacid dehydrogenase, NAD binding domain	D-3-phosphoglycerate dehydrogenase 2, chloroplastic OS=Arabidopsis thaliana OX=3702 GN=PGDH2 PE=1 SV=2	C	Energy production and conversion	PREDICTED: uncharacterized protein LOC104898078 isoform X1 [Beta vulgaris subsp. vulgaris]
IMABv01g025366	86	77	51	12	11	21	1.18387	1.03876	0.706299	0.154635	0.170585	0.289067	0.000187535	-1.9043	down	[G]	Carbohydrate transport and metabolism	Molecular Function: hydrolase activity, hydrolyzing O-glycosyl compounds (GO:0004553);; Biological Process: carbohydrate metabolic process (GO:0005975);; Biological Process: actin filament organization (GO:0007015);; Molecular Function: actin filament binding (GO:0051015);;	K01210|3.4e-36|qsu:112018746|K01210 glucan 1,3-beta-glucosidase [EC:3.2.1.58] | (RefSeq) glucan 1,3-beta-glucosidase-like	Starch and sucrose metabolism (ko00500)	--	--	Cellulase (glycosyl hydrolase family 5)	--	G	Carbohydrate transport and metabolism	PREDICTED: probable glucan 1,3-beta-glucosidase A [Beta vulgaris subsp. vulgaris]
Beta_vulgaris_newGene_11111	260	260	179	33	35	58	5.03569	4.89961	3.51525	0.628338	0.786477	1.25109	2.59295e-09	-2.18026	down	--	--	--	--	--	--	--	--	--	--	--	PREDICTED: uncharacterized protein LOC104887580 [Beta vulgaris subsp. vulgaris]
IMABv07g014492	237	499	442	155	63	76	7.36141	15.1051	14.0014	4.80352	2.31216	2.34556	0.000539516	-1.70494	down	[R]	General function prediction only	Molecular Function: catalytic activity (GO:0003824);; Biological Process: biosynthetic process (GO:0009058);;	--	--	[R]	General function prediction only	Phenazine biosynthesis-like protein	--	L	Replication, recombination and repair	PREDICTED: uncharacterized protein LOC104898840 isoform X1 [Beta vulgaris subsp. vulgaris]
Beta_vulgaris_newGene_5753	4	30	27	196	98	146	0.107613	0.858311	0.810947	5.78899	3.43907	4.3042	0.00095711	2.29569	up	--	--	--	--	--	--	--	--	--	--	--	PREDICTED: uncharacterized protein LOC104895034 isoform X1 [Beta vulgaris subsp. vulgaris]
IMABv01g024142	803	938	952	2118	1896	3545	6.85628	7.8052	8.27661	18.1212	19.2633	30.2007	8.33911e-08	1.56022	up	[G]	Carbohydrate transport and metabolism	Cellular Component: integral component of membrane (GO:0016021);; Molecular Function: transmembrane transporter activity (GO:0022857);;	K08193|1.4e-274|bvg:104887276|K08193 MFS transporter, ACS family, solute carrier family 17 (sodium-dependent inorganic phosphate cotransporter), other | (RefSeq) ascorbate transporter, chloroplastic	--	[G]	Carbohydrate transport and metabolism	Major Facilitator Superfamily	Ascorbate transporter, chloroplastic OS=Arabidopsis thaliana OX=3702 GN=PHT4;4 PE=1 SV=1	G	Carbohydrate transport and metabolism	PREDICTED: ascorbate transporter, chloroplastic [Beta vulgaris subsp. vulgaris]
Beta_vulgaris_newGene_6853	577	430	579	48	53	72	6.5148	4.7876	6.39564	0.513468	0.665567	0.702665	1.11249e-18	-2.89933	down	--	--	Biological Process: polysaccharide catabolic process (GO:0000272);; Cellular Component: lytic vacuole (GO:0000323);; Molecular Function: molecular_function (GO:0003674);; Molecular Function: catalytic activity (GO:0003824);; Molecular Function: hydrolase activity, hydrolyzing O-glycosyl compounds (GO:0004553);; Cellular Component: cellular_component (GO:0005575);; Cellular Component: intracellula…	--	--	--	--	--	--	G	Carbohydrate transport and metabolism	hypothetical protein BVRB_7g172640 [Beta vulgaris subsp. vulgaris]
IMABv09g020581	175	157	152	57	37	46	2.7257	2.37838	2.40081	0.876121	0.679168	0.70519	5.07011e-09	-1.60397	down	--	--	Molecular Function: protein kinase activity (GO:0004672);; Molecular Function: ATP binding (GO:0005524);;	K21867|4.2e-11|cam:101506152|K21867 potassium channel | (RefSeq) potassium channel SKOR	--	[T]	Signal transduction mechanisms	Ankyrin repeat	Potassium channel GORK OS=Arabidopsis thaliana OX=3702 GN=GORK PE=1 SV=2	T	Signal transduction mechanisms	PREDICTED: serine/threonine-protein kinase HT1 [Beta vulgaris subsp. vulgaris]
IMABv07g015267	475	378	448	137	76	59	7.00823	5.43235	6.73212	2.01152	1.33428	0.864434	8.49081e-07	-1.98463	down	[T]	Signal transduction mechanisms	Molecular Function: acid phosphatase activity (GO:0003993);; Molecular Function: metal ion binding (GO:0046872);;	K22390|4.8e-232|bvg:104898385|K22390 acid phosphatase type 7 | (RefSeq) purple acid phosphatase 22	--	[G]	Carbohydrate transport and metabolism	Purple acid Phosphatase, N-terminal domain	Purple acid phosphatase 22 OS=Arabidopsis thaliana OX=3702 GN=PAP22 PE=2 SV=1	G	Carbohydrate transport and metabolism	PREDICTED: purple acid phosphatase 22 [Beta vulgaris subsp. vulgaris]
IMABv07g015276	310	433	284	58	52	95	7.45311	10.1548	6.94924	1.38766	1.47233	2.26632	4.17286e-10	-2.06959	down	[I]	Lipid transport and metabolism	--	--	--	--	--	Alpha/beta hydrolase family	--	S	Function unknown	PREDICTED: uncharacterized protein LOC104898376 [Beta vulgaris subsp. vulgaris]
IMABv06g019733	15	24	19	3037	2192	3378	0.223077	0.341103	0.288818	46.0552	39.4778	51.0156	1.03507e-192	7.12103	up	--	--	Biological Process: cytoplasmic translation (GO:0002181);; Molecular Function: molecular_function (GO:0003674);; Molecular Function: nucleic acid binding (GO:0003676);; Molecular Function: RNA binding (GO:0003723);; Molecular Function: mRNA binding (GO:0003729);; Molecular Function: structural constituent of ribosome (GO:0003735);; Molecular Function: structural molecule activity (GO:0005198);; M…	K02898|1.5e-30|bvg:104894952|K02898 large subunit ribosomal protein L26e | (RefSeq) 60S ribosomal protein L26-1	Ribosome (ko03010)	[J]	Translation, ribosomal structure and biogenesis	Ribosomal proteins L26 eukaryotic, L24P archaeal	60S ribosomal protein L26-1 OS=Arabidopsis thaliana OX=3702 GN=RPL26A PE=2 SV=2	J	Translation, ribosomal structure and biogenesis	PREDICTED: 60S ribosomal protein L26-1 [Beta vulgaris subsp. vulgaris]
IMABv04g006086	0	0	0	57	91	85	0	0	0	1.7489	3.31869	2.58712	1.47342e-13	5.01773	up	[R]	General function prediction only	Cellular Component: chloroplast envelope (GO:0009941);; Cellular Component: integral component of membrane (GO:0016021);; Biological Process: pantothenate import across plasma membrane (GO:0098717);;	K03453|2.6e-92|bvg:104907510|K03453 bile acid:Na+ symporter, BASS family | (RefSeq) probable sodium/metabolite cotransporter BASS1, chloroplastic	--	[P]	Inorganic ion transport and metabolism	Sodium Bile acid symporter family	Probable sodium/metabolite cotransporter BASS1, chloroplastic OS=Arabidopsis thaliana OX=3702 GN=BASS1 PE=2 SV=1	P	Inorganic ion transport and metabolism	PREDICTED: probable sodium/metabolite cotransporter BASS1, chloroplastic [Beta vulgaris subsp. vulgaris]
IMABv05g000368	207	173	111	612	526	619	4.77241	3.88454	2.60057	14.1947	14.4708	14.2859	2.33764e-11	1.91806	up	--	--	Molecular Function: transcription factor activity, sequence-specific DNA binding (GO:0003700);; Cellular Component: nucleus (GO:0005634);; Cellular Component: host cell nucleus (GO:0042025);; Molecular Function: sequence-specific DNA binding (GO:0043565);;	K09419|3.3e-83|bvg:104894560|K09419 heat shock transcription factor, other eukaryote | (RefSeq) heat stress transcription factor A-2c	--	[K]	Transcription	--	Heat stress transcription factor A-6b OS=Arabidopsis thaliana OX=3702 GN=HSFA6b PE=2 SV=1	K	Transcription	PREDICTED: heat stress transcription factor A-2c [Beta vulgaris subsp. vulgaris]
IMABv02g032564	170	315	215	104	59	45	3.09644	5.61132	4.00713	1.90407	1.28267	0.815691	0.00252416	-1.46152	down	--	--	--	--	--	--	--	--	--	--	--	hypothetical protein BVRB_2g023610 [Beta vulgaris subsp. vulgaris]
Beta_vulgaris_newGene_10010	7	0	0	170	53	133	0.063609	0	0	1.79898	0.568981	1.35702	0.00432725	2.44581	up	--	--	Molecular Function: ADP binding (GO:0043531);;	K15078|9.6e-35|tcc:18614561|K15078 structure-specific endonuclease subunit SLX1 [EC:3.6.1.-] | (RefSeq) putative disease resistance protein RGA3	--	[T]	Signal transduction mechanisms	Rx N-terminal domain	Disease resistance protein RGA2 OS=Solanum bulbocastanum OX=147425 GN=RGA2 PE=1 SV=1	T	Signal transduction mechanisms	PREDICTED: putative disease resistance protein RGA3 [Beta vulgaris subsp. vulgaris]
IMABv09g020934	119	134	182	63	55	58	4.1776	4.60963	6.53672	2.22351	2.2919	2.03954	0.00623368	-1.10115	down	--	--	Molecular Function: zinc ion binding (GO:0008270);; Cellular Component: integral component of membrane (GO:0016021);;	--	--	[A]	RNA processing and modification	--	--	A	RNA processing and modification	PREDICTED: uncharacterized protein LOC104902636 [Beta vulgaris subsp. vulgaris]
IMABv07g015304	158	187	191	413	478	504	2.42217	2.79521	2.98015	6.34151	8.71043	7.7168	7.38647e-08	1.49126	up	--	--	Molecular Function: transcription factor activity, sequence-specific DNA binding (GO:0003700);; Cellular Component: nucleus (GO:0005634);; Biological Process: response to abscisic acid (GO:0009737);; Biological Process: positive regulation of transcription, DNA-templated (GO:0045893);;	K14432|6.8e-230|bvg:104898371|K14432 ABA responsive element binding factor | (RefSeq) protein ABSCISIC ACID-INSENSITIVE 5	Plant hormone signal transduction (ko04075)	--	--	bZIP transcription factor	Protein ABSCISIC ACID-INSENSITIVE 5 OS=Arabidopsis thaliana OX=3702 GN=ABI5 PE=1 SV=1	K	Transcription	PREDICTED: protein ABSCISIC ACID-INSENSITIVE 5 [Beta vulgaris subsp. vulgaris]
Beta_vulgaris_newGene_9022	161	382	272	58	32	42	10.8585	25.1729	18.768	3.87372	2.55756	2.77529	1.49618e-07	-2.27738	down	--	--	--	K20367|2.6e-11|bvg:104902637|K20367 endoplasmic reticulum-Golgi intermediate compartment protein 3 | (RefSeq) endoplasmic reticulum-Golgi intermediate compartment protein 3	--	--	--	--	--	U	Intracellular trafficking, secretion, and vesicular transport	PREDICTED: endoplasmic reticulum-Golgi intermediate compartment protein 3 [Beta vulgaris subsp. vulgaris]
IMABv04g008283	191	309	226	23	9	11	3.76452	5.94547	4.55217	0.44725	0.204134	0.206899	5.03117e-18	-3.60194	down	--	--	Cellular Component: gamma-tubulin ring complex (GO:0008274);; Biological Process: gamma-tubulin complex localization (GO:0033566);;	K18633|1.4e-18|cann:107875805|K18633 mitotic-spindle organizing protein 1 | (RefSeq) mitotic-spindle organizing protein 1A-like	--	--	--	Mitotic-spindle organizing gamma-tubulin ring associated	Mitotic-spindle organizing protein 1B OS=Arabidopsis thaliana OX=3702 GN=GIP1 PE=1 SV=1	S	Function unknown	hypothetical protein BVRB_4g075690 [Beta vulgaris subsp. vulgaris]
IMABv04g005957	55	68	93	312	623	797	1.12823	1.36645	1.95192	6.49915	15.4074	16.5307	1.77493e-08	2.79565	up	[CHR]	Energy production and conversion;; Coenzyme transport and metabolism;; General function prediction only	Cellular Component: mitochondrion (GO:0005739);; Molecular Function: formate dehydrogenase (NAD+) activity (GO:0008863);; Cellular Component: formate dehydrogenase complex (GO:0009326);; Molecular Function: oxidoreductase activity, acting on the CH-OH group of donors, NAD or NADP as acceptor (GO:0016616);; Biological Process: formate catabolic process (GO:0042183);; Molecular Function: NAD bindin…	K00122|6.2e-83|bvg:104907656|K00122 formate dehydrogenase [EC:1.17.1.9] | (RefSeq) formate dehydrogenase 1, mitochondrial	Glyoxylate and dicarboxylate metabolism (ko00630);; Carbon metabolism (ko01200)	[C]	Energy production and conversion	D-isomer specific 2-hydroxyacid dehydrogenase, catalytic domain	Formate dehydrogenase 1, mitochondrial OS=Oryza sativa subsp. japonica OX=39947 GN=Os06g0486800 PE=1 SV=2	C	Energy production and conversion	PREDICTED: formate dehydrogenase 1, mitochondrial [Beta vulgaris subsp. vulgaris]
IMABv09g022510	126	259	146	45	44	33	2.49297	5.02497	2.94298	0.89637	1.02794	0.654725	0.000103805	-1.77068	down	--	--	Cellular Component: integral component of membrane (GO:0016021);;	--	--	--	--	Protein of unknown function (DUF1084)	Tobamovirus multiplication protein 1 OS=Arabidopsis thaliana OX=3702 GN=TOM1 PE=1 SV=1	S	Function unknown	PREDICTED: tobamovirus multiplication protein 1 [Beta vulgaris subsp. vulgaris]
IMABv04g005384	384	389	226	148	111	158	5.31287	5.24598	3.18392	2.04919	1.82766	2.177	0.000825016	-1.07153	down	[G]	Carbohydrate transport and metabolism	Molecular Function: hydrolase activity, hydrolyzing O-glycosyl compounds (GO:0004553);; Biological Process: carbohydrate metabolic process (GO:0005975);;	K01188|5.5e-236|egr:104450188|K01188 beta-glucosidase [EC:3.2.1.21] | (RefSeq) putative beta-glucosidase 41	Cyanoamino acid metabolism (ko00460);; Starch and sucrose metabolism (ko00500);; Phenylpropanoid biosynthesis (ko00940)	[G]	Carbohydrate transport and metabolism	Glycosyl hydrolase family 1	Putative beta-glucosidase 41 OS=Arabidopsis thaliana OX=3702 GN=BGLU41 PE=3 SV=2	G	Carbohydrate transport and metabolism	PREDICTED: putative beta-glucosidase 41 [Beta vulgaris subsp. vulgaris]
IMABv06g018661	109	79	77	219	137	221	2.21057	1.56145	1.58987	4.44018	3.30399	4.45968	0.000195081	1.1929	up	--	--	Molecular Function: protein dimerization activity (GO:0046983);;	K11433|6.9e-12|pvu:PHAVU_004G072800g|K11433 [histone H3]-lysine36 N-dimethyltransferase SETMAR [EC:2.1.1.357] | (RefSeq) hypothetical protein	Lysine degradation (ko00310)	--	--	--	--	S	Function unknown	PREDICTED: uncharacterized protein LOC104892850 [Beta vulgaris subsp. vulgaris]
IMABv06g017777	1229	1354	2805	4413	4815	5335	16.7715	18.0132	39	60.3369	78.1839	72.6521	0.00235288	1.43536	up	[QV]	Secondary metabolites biosynthesis, transport and catabolism;; Defense mechanisms	Molecular Function: monooxygenase activity (GO:0004497);; Molecular Function: iron ion binding (GO:0005506);; Molecular Function: oxidoreductase activity, acting on paired donors, with incorporation or reduction of molecular oxygen (GO:0016705);; Molecular Function: heme binding (GO:0020037);;	K15402|1.6e-277|bvg:109135358|K15402 fatty acid omega-hydroxylase [EC:1.14.-.-] | (RefSeq) cytochrome P450 86B1	Cutin, suberine and wax biosynthesis (ko00073)	[QI]	Secondary metabolites biosynthesis, transport and catabolism;; Lipid transport and metabolism	Cytochrome P450	Cytochrome P450 86B1 OS=Arabidopsis thaliana OX=3702 GN=CYP86B1 PE=2 SV=1	Q	Secondary metabolites biosynthesis, transport and catabolism	PREDICTED: cytochrome P450 86B1 [Beta vulgaris subsp. vulgaris]
IMABv06g020057	709	598	491	1529	1291	1473	6.21284	5.10824	4.38148	13.4219	13.4618	12.8803	1.35853e-12	1.37954	up	--	--	Molecular Function: alpha-mannosidase activity (GO:0004559);; Biological Process: mannose metabolic process (GO:0006013);; Molecular Function: carbohydrate binding (GO:0030246);; Molecular Function: metal ion binding (GO:0046872);;	K01191|0.0e+00|bvg:104895178|K01191 alpha-mannosidase [EC:3.2.1.24] | (RefSeq) alpha-mannosidase	Other glycan degradation (ko00511)	[G]	Carbohydrate transport and metabolism	Glycosyl hydrolases family 38 C-terminal domain	Probable alpha-mannosidase At5g66150 OS=Arabidopsis thaliana OX=3702 GN=At5g66150 PE=3 SV=1	G	Carbohydrate transport and metabolism	PREDICTED: alpha-mannosidase isoform X1 [Beta vulgaris subsp. vulgaris]
IMABv04g008208	792	964	783	403	256	321	17.7158	20.9979	17.836	8.99942	6.90973	7.138	1.01999e-15	-1.22539	down	--	--	--	--	--	--	--	--	--	--	--	PREDICTED: uncharacterized protein LOC104890377 [Beta vulgaris subsp. vulgaris]
IMABv01g023778	112	167	206	59	31	50	1.89954	2.75647	3.56703	0.994329	0.612007	0.843736	0.000430096	-1.55255	down	--	--	Molecular Function: transcription factor activity, sequence-specific DNA binding (GO:0003700);;	K04374|7.6e-11|mus:103997104|K04374 cyclic AMP-dependent transcription factor ATF-4 | (RefSeq) basic leucine zipper 61-like	Protein processing in endoplasmic reticulum (ko04141)	--	--	--	Uncharacterized protein At4g06598 OS=Arabidopsis thaliana OX=3702 GN=At4g06598 PE=2 SV=2	S	Function unknown	PREDICTED: uncharacterized protein At4g06598 [Beta vulgaris subsp. vulgaris]
Beta_vulgaris_newGene_2187	114	63	59	204	170	206	0.830302	0.447595	0.434616	1.48794	1.47329	1.50092	0.00168041	1.33782	up	--	--	--	K17710|6.7e-08|gmx:100796249|K17710 pentatricopeptide repeat domain-containing protein 1 | (RefSeq) pentatricopeptide repeat-containing protein At1g12300, mitochondrial	--	[R]	General function prediction only	PPR repeat family	Pentatricopeptide repeat-containing protein At1g12775, mitochondrial OS=Arabidopsis thaliana OX=3702 GN=At1g12775 PE=2 SV=1	--	--	PREDICTED: putative pentatricopeptide repeat-containing protein At1g12700, mitochondrial [Beta vulgaris subsp. vulgaris]
IMABv04g006144	0	13	2	62	269	275	0	0.307637	0.05261	1.59879	8.2869	7.08507	0.00088226	2.75268	up	--	--	Biological Process: lipid transport (GO:0006869);; Molecular Function: lipid binding (GO:0008289);; Cellular Component: integral component of membrane (GO:0016021);;	--	--	[R]	General function prediction only	--	C2 domain-containing protein At1g53590 OS=Arabidopsis thaliana OX=3702 GN=NTMC2T6.1 PE=1 SV=2	M	Cell wall/membrane/envelope biogenesis	PREDICTED: C2 domain-containing protein At1g53590 [Beta vulgaris subsp. vulgaris]
IMABv04g008065	161	193	227	332	388	391	2.36244	2.7604	3.39899	4.87401	6.76868	5.72874	0.00248676	1.04744	up	--	--	Molecular Function: UDP-glycosyltransferase activity (GO:0008194);;	K23452|3.6e-71|eus:EUTSA_v10007502mg|K23452 UDP-glucosyltransferase 85A [EC:2.4.1.-] | (RefSeq) hypothetical protein	Zeatin biosynthesis (ko00908)	[GC]	Carbohydrate transport and metabolism;; Energy production and conversion	UDP-glucoronosyl and UDP-glucosyl transferase	7-deoxyloganetic acid glucosyltransferase OS=Catharanthus roseus OX=4058 GN=UGT709C2 PE=1 SV=1	--	--	PREDICTED: 7-deoxyloganetic acid glucosyltransferase [Beta vulgaris subsp. vulgaris]
IMABv01g024453	121	257	177	42	23	23	1.64681	3.40745	2.4529	0.573511	0.366624	0.300416	5.35939e-07	-2.27987	down	[QV]	Secondary metabolites biosynthesis, transport and catabolism;; Defense mechanisms	Molecular Function: monooxygenase activity (GO:0004497);; Molecular Function: iron ion binding (GO:0005506);; Molecular Function: oxidoreductase activity, acting on paired donors, with incorporation or reduction of molecular oxygen (GO:0016705);; Molecular Function: heme binding (GO:0020037);;	K07437|2.0e-57|nsy:104244711|K07437 cytochrome P450 family 26 subfamily A | (RefSeq) abscisic acid 8'-hydroxylase 1-like	--	[QI]	Secondary metabolites biosynthesis, transport and catabolism;; Lipid transport and metabolism	Cytochrome P450	Abscisic acid 8'-hydroxylase 4 OS=Arabidopsis thaliana OX=3702 GN=CYP707A4 PE=2 SV=2	Q	Secondary metabolites biosynthesis, transport and catabolism	PREDICTED: abscisic acid 8'-hydroxylase 4 isoform X1 [Beta vulgaris subsp. vulgaris]
IMABv03g011680	143	158	93	329	170	393	1.63178	1.75605	1.07643	3.75879	2.30088	4.47983	0.00250378	1.21897	up	--	--	Molecular Function: methyltransferase activity (GO:0008168);; Cellular Component: integral component of membrane (GO:0016021);; Biological Process: methylation (GO:0032259);;	K23872|7.7e-147|smo:SELMODRAFT_74065|K23872 putative homogalacturonan methyltransferase [EC:2.1.1.-] | (RefSeq) hypothetical protein	--	--	--	Putative S-adenosyl-L-methionine-dependent methyltransferase	Probable methyltransferase PMT15 OS=Arabidopsis thaliana OX=3702 GN=At4g00750 PE=2 SV=1	S	Function unknown	PREDICTED: probable methyltransferase PMT15 [Beta vulgaris subsp. vulgaris]
IMABv08g027280	1562	2074	1041	537	346	459	27.6524	35.7905	18.7805	9.51843	7.28204	8.10506	9.32211e-09	-1.59754	down	--	--	Cellular Component: integral component of membrane (GO:0016021);; Molecular Function: metal ion binding (GO:0046872);;	K10666|4.2e-138|bvg:104900707|K10666 E3 ubiquitin-protein ligase RNF5 [EC:2.3.2.27] | (RefSeq) E3 ubiquitin-protein ligase RMA1H1	Protein processing in endoplasmic reticulum (ko04141)	[O]	Posttranslational modification, protein turnover, chaperones	Zinc finger, C3HC4 type (RING finger)	E3 ubiquitin-protein ligase RMA1H1 OS=Capsicum annuum OX=4072 GN=RMA1H1 PE=1 SV=1	O	Posttranslational modification, protein turnover, chaperones	PREDICTED: E3 ubiquitin-protein ligase RMA1H1 [Beta vulgaris subsp. vulgaris]
Beta_vulgaris_newGene_2341	9902	14429	16549	4641	3164	4151	132.481	188.159	225.576	62.1919	50.354	55.3996	7.11968e-10	-1.59906	down	--	--	Cellular Component: plasma membrane (GO:0005886);; Biological Process: carbohydrate transport (GO:0008643);; Cellular Component: integral component of membrane (GO:0016021);;	K15382|1.8e-134|bvg:104890419|K15382 solute carrier family 50 (sugar transporter) | (RefSeq) bidirectional sugar transporter NEC1	--	[R]	General function prediction only	Sugar efflux transporter for intercellular exchange	Bidirectional sugar transporter NEC1 OS=Petunia hybrida OX=4102 GN=NEC1 PE=2 SV=1	U	Intracellular trafficking, secretion, and vesicular transport	PREDICTED: bidirectional sugar transporter NEC1 [Beta vulgaris subsp. vulgaris]
IMABv03g008842	461	871	509	92	131	175	15.5852	28.7293	17.5553	3.10782	5.26519	5.90993	1.00298e-05	-1.87182	down	[EH]	Amino acid transport and metabolism;; Coenzyme transport and metabolism	Biological Process: glutamine metabolic process (GO:0006541);;	K01658|4.4e-63|bvg:104889773|K01658 anthranilate synthase component II [EC:4.1.3.27] | (RefSeq) anthranilate synthase beta subunit 1, chloroplastic	Phenylalanine, tyrosine and tryptophan biosynthesis (ko00400);; Biosynthesis of amino acids (ko01230)	[E]	Amino acid transport and metabolism	Glutamine amidotransferase class-I	Anthranilate synthase beta subunit 2, chloroplastic OS=Arabidopsis thaliana OX=3702 GN=ASB2 PE=2 SV=1	E	Amino acid transport and metabolism	PREDICTED: anthranilate synthase beta subunit 1, chloroplastic [Beta vulgaris subsp. vulgaris]
IMABv02g032290	5809	11293	6392	2329	1410	1844	96.9144	183.63	108.638	38.9221	27.9772	30.6844	1.04326e-10	-1.85588	down	[E]	Amino acid transport and metabolism	Molecular Function: proline dehydrogenase activity (GO:0004657);; Biological Process: proline catabolic process (GO:0006562);;	K00318|1.8e-210|bvg:104905171|K00318 proline dehydrogenase [EC:1.5.5.2] | (RefSeq) proline dehydrogenase 2, mitochondrial-like	Arginine and proline metabolism (ko00330)	[E]	Amino acid transport and metabolism	Proline dehydrogenase	Proline dehydrogenase 2, mitochondrial OS=Arabidopsis thaliana OX=3702 GN=POX2 PE=2 SV=1	E	Amino acid transport and metabolism	PREDICTED: proline dehydrogenase 2, mitochondrial-like [Beta vulgaris subsp. vulgaris]
IMABv04g007378	163	177	144	435	414	598	3.49894	3.69996	3.14793	9.37556	10.5921	12.8279	3.19257e-13	1.6857	up	--	--	Biological Process: regulation of pH (GO:0006885);; Molecular Function: sodium:proton antiporter activity (GO:0015385);; Cellular Component: integral component of membrane (GO:0016021);;	K14724|1.4e-134|bvg:104891055|K14724 solute carrier family 9 (sodium/hydrogen exchanger), member 8 | (RefSeq) sodium/hydrogen exchanger 1-like	--	[P]	Inorganic ion transport and metabolism	Sodium/hydrogen exchanger family	Sodium/hydrogen exchanger 1 OS=Arabidopsis thaliana OX=3702 GN=NHX1 PE=1 SV=2	P	Inorganic ion transport and metabolism	PREDICTED: sodium/hydrogen exchanger 1-like [Beta vulgaris subsp. vulgaris]
IMABv04g008066	108	159	113	259	200	239	1.41133	1.20281	0.894952	2.02144	3.50231	3.2555	2.06884e-05	1.00321	up	--	--	Molecular Function: ADP binding (GO:0043531);;	--	--	--	--	BURP domain	--	T	Signal transduction mechanisms	CC-NBS-LRR type resistance protein [Beta vulgaris subsp. vulgaris]
IMABv06g019294	793	749	577	381	177	331	13.6294	12.5495	10.0998	6.55829	3.61585	5.67317	0.000241436	-1.10291	down	--	--	Cellular Component: integral component of membrane (GO:0016021);; Molecular Function: transmembrane transporter activity (GO:0022857);;	--	--	--	--	EamA-like transporter family	WAT1-related protein At5g64700 OS=Arabidopsis thaliana OX=3702 GN=At5g64700 PE=2 SV=1	S	Function unknown	PREDICTED: WAT1-related protein At5g64700 [Beta vulgaris subsp. vulgaris]
IMABv01g026344	15	20	17	45	37	94	0.280465	0.360548	0.322329	0.8674	0.834768	1.80388	0.0057818	1.6273	up	--	--	Molecular Function: metal ion binding (GO:0046872);;	--	--	--	--	Hemopexin	Albumin-2 OS=Pisum sativum OX=3888 PE=2 SV=1	--	--	PREDICTED: albumin-2-like [Beta vulgaris subsp. vulgaris]
IMABv05g003932	150	260	227	20	20	79	2.67809	4.5271	4.12795	0.35645	0.410424	1.40699	0.00509934	-1.87313	down	[Q]	Secondary metabolites biosynthesis, transport and catabolism	Molecular Function: oxidoreductase activity (GO:0016491);; Molecular Function: metal ion binding (GO:0046872);;	K05277|3.0e-204|bvg:104892380|K05277 anthocyanidin synthase [EC:1.14.20.4] | (RefSeq) leucoanthocyanidin dioxygenase	Flavonoid biosynthesis (ko00941)	[QR]	Secondary metabolites biosynthesis, transport and catabolism;; General function prediction only	2OG-Fe(II) oxygenase superfamily	Leucoanthocyanidin dioxygenase OS=Petunia hybrida OX=4102 GN=ANT17 PE=2 SV=1	Q	Secondary metabolites biosynthesis, transport and catabolism	PREDICTED: leucoanthocyanidin dioxygenase [Beta vulgaris subsp. vulgaris]
IMABv05g002180	567	707	612	196	84	29	7.75852	9.42779	8.53991	2.68333	1.36396	0.39217	0.00181584	-2.03103	down	[S]	Function unknown	Cellular Component: caveola (GO:0005901);;	K07192|3.4e-227|bvg:104904497|K07192 flotillin | (RefSeq) flotillin-like protein 3	--	[UZ]	Intracellular trafficking, secretion, and vesicular transport;; Cytoskeleton	SPFH domain / Band 7 family	Flotillin-like protein 4 OS=Medicago truncatula OX=3880 GN=FLOT4 PE=2 SV=1	--	--	PREDICTED: flotillin-like protein 3 [Beta vulgaris subsp. vulgaris]
IMABv07g014826	338	352	376	562	530	961	4.37972	4.44766	4.96791	7.30368	8.18365	12.4579	0.00236567	1.03184	up	[T]	Signal transduction mechanisms	--	--	--	--	--	alpha/beta hydrolase fold	--	S	Function unknown	PREDICTED: uncharacterized protein LOC104884314 [Beta vulgaris subsp. vulgaris]
Beta_vulgaris_newGene_8384	1802	2788	2454	853	795	859	32.5531	49.138	45.2177	15.5138	17.168	15.5661	1.76436e-08	-1.30279	down	--	--	--	--	--	--	--	LURP-one-related	Protein LURP-one-related 6 OS=Arabidopsis thaliana OX=3702 GN=At2g05910 PE=2 SV=1	S	Function unknown	PREDICTED: protein LURP-one-related 6 [Beta vulgaris subsp. vulgaris]
IMABv09g023118	41	170	124	15	6	12	1.31024	5.30308	4.03709	0.457552	0.19562	0.374616	0.000103559	-2.54422	down	--	--	--	--	--	--	--	Domain of unknown function (DUF4666)	Uncharacterized protein At1g15400 OS=Arabidopsis thaliana OX=3702 GN=At1g15400 PE=1 SV=2	--	--	PREDICTED: uncharacterized protein At1g15400 [Beta vulgaris subsp. vulgaris]
IMABv06g017197	893	943	1201	348	143	206	22.9436	23.6219	31.4446	8.94233	4.36591	5.26057	6.22656e-08	-1.91767	down	--	--	Molecular Function: protein binding (GO:0005515);;	--	--	--	--	Leucine rich repeat	--	S	Function unknown	PREDICTED: somatic embryogenesis receptor kinase 1-like [Beta vulgaris subsp. vulgaris]
IMABv01g024184	123	174	103	503	354	406	2.41448	3.33683	2.07155	9.93015	8.30955	7.99141	4.01797e-13	1.76028	up	--	--	Biological Process: polysaccharide catabolic process (GO:0000272);; Molecular Function: beta-amylase activity (GO:0016161);; Molecular Function: amylopectin maltohydrolase activity (GO:0102229);;	K01177|4.9e-111|bvg:104887495|K01177 beta-amylase [EC:3.2.1.2] | (RefSeq) beta-amylase 7	Starch and sucrose metabolism (ko00500)	--	--	Glycosyl hydrolase family 14	Beta-amylase 2, chloroplastic OS=Arabidopsis thaliana OX=3702 GN=BAM2 PE=1 SV=2	G	Carbohydrate transport and metabolism	hypothetical protein BVRB_1g004730 isoform B [Beta vulgaris subsp. vulgaris]
IMABv08g028461	67	88	120	21	24	30	0.689363	0.884962	1.2676	0.214893	0.285294	0.30281	0.00221403	-1.55709	down	[P]	Inorganic ion transport and metabolism	Molecular Function: secondary active sulfate transmembrane transporter activity (GO:0008271);; Cellular Component: integral component of membrane (GO:0016021);;	K17470|0.0e+00|bvg:104901583|K17470 sulfate transporter 1, high-affinity | (RefSeq) sulfate transporter 1.2	--	[P]	Inorganic ion transport and metabolism	Sulfate permease family	Sulfate transporter 1.2 OS=Arabidopsis thaliana OX=3702 GN=SULTR1;2 PE=1 SV=1	P	Inorganic ion transport and metabolism	PREDICTED: sulfate transporter 1.2 [Beta vulgaris subsp. vulgaris]
Beta_vulgaris_newGene_2221	2	0	1	72	59	62	0.010237	0	0.00672	0.573944	0.557074	0.493867	1.79254e-13	4.49798	up	--	--	--	K17710|1.8e-07|gmx:100796249|K17710 pentatricopeptide repeat domain-containing protein 1 | (RefSeq) pentatricopeptide repeat-containing protein At1g12300, mitochondrial	--	--	--	PPR repeat family	--	--	--	PREDICTED: pentatricopeptide repeat-containing protein At1g62914, mitochondrial-like [Beta vulgaris subsp. vulgaris]
IMABv06g017398	7324	10596	5866	21475	22538	23231	113.81	160.49	92.8677	334.306	416.685	360.165	2.46084e-10	1.62938	up	[C]	Energy production and conversion	Molecular Function: ATP binding (GO:0005524);;	K01648|1.9e-242|bvg:104897360|K01648 ATP citrate (pro-S)-lyase [EC:2.3.3.8] | (RefSeq) ATP-citrate synthase alpha chain protein 1	Citrate cycle (TCA cycle) (ko00020)	[C]	Energy production and conversion	ATP citrate lyase citrate-binding	ATP-citrate synthase alpha chain protein 1 OS=Arabidopsis thaliana OX=3702 GN=ACLA-1 PE=1 SV=1	C	Energy production and conversion	PREDICTED: ATP-citrate synthase alpha chain protein 1 [Beta vulgaris subsp. vulgaris]
IMABv08g029604	932	1006	991	224	135	257	7.01502	7.38171	7.60369	1.68823	1.20278	1.92647	2.798e-22	-2.08569	down	--	--	Molecular Function: RNA binding (GO:0003723);; Molecular Function: RNA-directed 5'-3' RNA polymerase activity (GO:0003968);; Biological Process: gene silencing by RNA (GO:0031047);;	K11699|0.0e+00|bvg:104902283|K11699 RNA-dependent RNA polymerase [EC:2.7.7.48] | (RefSeq) probable RNA-dependent RNA polymerase 3	--	[A]	RNA processing and modification	RNA dependent RNA polymerase	Probable RNA-dependent RNA polymerase 3 OS=Arabidopsis thaliana OX=3702 GN=RDR3 PE=3 SV=2	A	RNA processing and modification	PREDICTED: probable RNA-dependent RNA polymerase 3 [Beta vulgaris subsp. vulgaris]
IMABv04g006825	468	389	466	139	175	224	9.83305	7.95221	9.95793	2.90661	4.37325	4.67555	0.00299842	-1.09115	down	[R]	General function prediction only	Molecular Function: molecular_function (GO:0003674);; Molecular Function: catalytic activity (GO:0003824);; Biological Process: cellular aldehyde metabolic process (GO:0006081);; Biological Process: organic acid metabolic process (GO:0006082);; Biological Process: lactate metabolic process (GO:0006089);; Biological Process: biological_process (GO:0008150);; Biological Process: metabolic process (…	K18881|2.9e-140|bvg:104891255|K18881 D-lactate dehydratase [EC:4.2.1.130] | (RefSeq) protein DJ-1 homolog D	Pyruvate metabolism (ko00620)	[RV]	General function prediction only;; Defense mechanisms	DJ-1/PfpI family	Protein DJ-1 homolog D OS=Arabidopsis thaliana OX=3702 GN=DJ1D PE=1 SV=1	V	Defense mechanisms	PREDICTED: protein DJ-1 homolog D [Beta vulgaris subsp. vulgaris]
IMABv06g017757	1772	2327	995	14	14	21	19.4035	24.8385	11.0947	0.150855	0.181032	0.218737	5.42186e-55	-6.00772	down	[QV]	Secondary metabolites biosynthesis, transport and catabolism;; Defense mechanisms	Molecular Function: monooxygenase activity (GO:0004497);; Molecular Function: iron ion binding (GO:0005506);; Molecular Function: oxidoreductase activity, acting on paired donors, with incorporation or reduction of molecular oxygen (GO:0016705);; Molecular Function: heme binding (GO:0020037);;	K15402|3.8e-226|bvg:109135358|K15402 fatty acid omega-hydroxylase [EC:1.14.-.-] | (RefSeq) cytochrome P450 86B1	Cutin, suberine and wax biosynthesis (ko00073)	[QI]	Secondary metabolites biosynthesis, transport and catabolism;; Lipid transport and metabolism	Cytochrome P450	Cytochrome P450 86B1 OS=Arabidopsis thaliana OX=3702 GN=CYP86B1 PE=2 SV=1	Q	Secondary metabolites biosynthesis, transport and catabolism	PREDICTED: cytochrome P450 86B1 [Beta vulgaris subsp. vulgaris]
IMABv03g011919	585	1218	708	175	80	35	14.396	28.9137	17.4451	4.26566	2.293	0.851461	2.69169e-05	-2.48371	down	--	--	Biological Process: amino acid transmembrane transport (GO:0003333);; Molecular Function: molecular_function (GO:0003674);; Molecular Function: transporter activity (GO:0005215);; Molecular Function: organic acid transmembrane transporter activity (GO:0005342);; Molecular Function: binding (GO:0005488);; Molecular Function: protein binding (GO:0005515);; Cellular Component: cellular_component (GO…	--	--	--	--	Tim17/Tim22/Tim23/Pmp24 family	Outer envelope pore protein 16-2, chloroplastic OS=Arabidopsis thaliana OX=3702 GN=OEP162 PE=2 SV=1	U	Intracellular trafficking, secretion, and vesicular transport	PREDICTED: outer envelope pore protein 16-2, chloroplastic [Beta vulgaris subsp. vulgaris]
IMABv04g007338	724	754	565	4222	3258	2679	7.35116	7.45981	5.83967	42.9752	39.3835	27.1547	1.43581e-23	2.40225	up	[I]	Lipid transport and metabolism	Molecular Function: hydrolase activity (GO:0016787);;	K14493|1.5e-208|bvg:104891036|K14493 gibberellin receptor GID1 [EC:3.-.-.-] | (RefSeq) gibberellin receptor GID1C	Plant hormone signal transduction (ko04075)	[V]	Defense mechanisms	alpha/beta hydrolase fold	Gibberellin receptor GID1C OS=Arabidopsis thaliana OX=3702 GN=GID1C PE=1 SV=1	V	Defense mechanisms	PREDICTED: gibberellin receptor GID1C [Beta vulgaris subsp. vulgaris]
IMABv01g026355	135	184	125	0	0	0	5.36346	7.11493	5.03748	0	0	0	5.61983e-23	-6.01438	down	--	--	Cellular Component: Golgi membrane (GO:0000139);; Biological Process: retrograde vesicle-mediated transport, Golgi to ER (GO:0006890);; Biological Process: protein transport (GO:0015031);; Cellular Component: COPI vesicle coat (GO:0030126);;	K20472|2.6e-17|bvg:104899790|K20472 coatomer subunit zeta | (RefSeq) coatomer subunit zeta-2	--	[U]	Intracellular trafficking, secretion, and vesicular transport	--	Coatomer subunit zeta-3 OS=Arabidopsis thaliana OX=3702 GN=At4g08520 PE=2 SV=1	U	Intracellular trafficking, secretion, and vesicular transport	PREDICTED: coatomer subunit zeta-2 [Beta vulgaris subsp. vulgaris]
IMABv07g015863	22	22	16	55	35	56	0.592824	0.59951	0.454783	1.5436	1.16672	1.56276	0.00345382	1.30823	up	--	--	--	--	--	--	--	--	--	S	Function unknown	PREDICTED: uncharacterized protein LOC104899679 [Beta vulgaris subsp. vulgaris]
IMABv03g010270	632	294	578	130	42	178	9.39451	4.25378	8.75514	1.93522	0.731648	2.63094	0.00454024	-1.73962	down	--	--	Biological Process: transcription elongation from RNA polymerase II promoter (GO:0006368);; Biological Process: histone modification (GO:0016570);; Cellular Component: Cdc73/Paf1 complex (GO:0016593);;	K15175|8.1e-217|bvg:104906672|K15175 parafibromin | (RefSeq) protein CDC73 homolog	--	[K]	Transcription	RNA pol II accessory factor, Cdc73 family, C-terminal	Protein CDC73 homolog OS=Arabidopsis thaliana OX=3702 GN=CDC73 PE=1 SV=1	K	Transcription	PREDICTED: protein CDC73 homolog [Beta vulgaris subsp. vulgaris]
IMABv04g007879	140	283	200	525	275	438	5.82434	11.548	8.50493	21.9994	13.6887	18.2688	0.0059727	1.05888	up	--	--	Molecular Function: DNA binding (GO:0003677);; Biological Process: regulation of transcription, DNA-templated (GO:0006355);;	--	--	[K]	Transcription	Transcriptional Coactivator p15 (PC4)	RNA polymerase II transcriptional coactivator KIWI OS=Arabidopsis thaliana OX=3702 GN=KIWI PE=1 SV=1	K	Transcription	PREDICTED: RNA polymerase II transcriptional coactivator KIWI-like [Beta vulgaris subsp. vulgaris]
IMABv07g016279	159	737	1300	131	104	150	2.85974	12.9656	23.9053	2.36711	2.23233	2.69024	0.00977495	-1.86862	down	--	--	Molecular Function: protein binding (GO:0005515);;	--	--	--	--	SAM domain (Sterile alpha motif)	--	A	RNA processing and modification	PREDICTED: uncharacterized protein LOC104908590 [Beta vulgaris subsp. vulgaris]
IMABv04g007303	46	39	109	0	0	0	0.70435	0.569665	1.69243	0	0	0	8.27393e-08	-4.0102	down	--	--	Biological Process: flower development (GO:0009908);; Biological Process: cell differentiation (GO:0030154);;	K20553|4.4e-14|bdi:100823403|K20553 5'-3' exoribonuclease 4 [EC:3.1.13.-] | (RefSeq) 5'-3' exoribonuclease 4-like	MAPK signaling pathway - plant (ko04016)	--	--	Frigida-like protein	FRIGIDA-like protein 4a OS=Arabidopsis thaliana OX=3702 GN=FRL4A PE=2 SV=1	S	Function unknown	PREDICTED: FRIGIDA-like protein 5 [Beta vulgaris subsp. vulgaris]
IMABv01g026968	41	21	35	94	67	114	0.625003	0.315492	0.546641	1.44553	1.21379	1.74771	0.00293761	1.46514	up	--	--	--	K01805|4.5e-45|ini:109191713|K01805 xylose isomerase [EC:5.3.1.5] | (RefSeq) xylose isomerase	Pentose and glucuronate interconversions (ko00040);; Fructose and mannose metabolism (ko00051)	[R]	General function prediction only	Putative serine esterase (DUF676)	--	S	Function unknown	PREDICTED: uncharacterized protein LOC104905740 [Beta vulgaris subsp. vulgaris]
IMABv01g024487	1125	1571	1960	477	436	377	17.7775	24.2087	31.5678	7.55162	8.18611	5.9335	1.455e-06	-1.62014	down	[M]	Cell wall/membrane/envelope biogenesis	Molecular Function: hydrolase activity, acting on ester bonds (GO:0016788);;	K01114|1.5e-256|bvg:104905184|K01114 phospholipase C [EC:3.1.4.3] | (RefSeq) non-specific phospholipase C4	Inositol phosphate metabolism (ko00562);; Glycerophospholipid metabolism (ko00564);; Ether lipid metabolism (ko00565)	--	--	Phosphoesterase family	Non-specific phospholipase C4 OS=Arabidopsis thaliana OX=3702 GN=NPC4 PE=1 SV=1	M	Cell wall/membrane/envelope biogenesis	PREDICTED: non-specific phospholipase C4 [Beta vulgaris subsp. vulgaris]
IMABv05g004420	683	795	484	1788	1318	1911	16.3956	18.5982	11.8189	42.9835	37.6195	45.7581	5.00227e-13	1.47129	up	--	--	--	K14842|2.4e-137|bvg:104892103|K14842 ribosome biogenesis protein NSA2 | (RefSeq) ribosome biogenesis protein NSA2 homolog	--	[R]	General function prediction only	Ribosomal protein S8e	--	J	Translation, ribosomal structure and biogenesis	PREDICTED: ribosome biogenesis protein NSA2 homolog [Beta vulgaris subsp. vulgaris]
IMABv07g015286	2463	2254	2325	465	252	461	32.7013	29.1775	31.4499	6.18408	3.97317	6.10261	7.08124e-31	-2.41796	down	[D]	Cell cycle control, cell division, chromosome partitioning	Molecular Function: GTPase activity (GO:0003924);; Molecular Function: GTP binding (GO:0005525);;	K03531|5.2e-196|bvg:104898369|K03531 cell division protein FtsZ | (RefSeq) cell division protein FtsZ homolog 2-1, chloroplastic	--	--	--	Tubulin/FtsZ family, GTPase domain	Cell division protein FtsZ homolog 2-1, chloroplastic OS=Arabidopsis thaliana OX=3702 GN=FTSZ2-1 PE=1 SV=2	D	Cell cycle control, cell division, chromosome partitioning	PREDICTED: cell division protein FtsZ homolog 2-1, chloroplastic [Beta vulgaris subsp. vulgaris]
IMABv03g013195	145	173	103	14	0	3	1.46995	1.70212	1.0596	0.140632	0	0.025263	0.000280277	-2.84526	down	--	--	Biological Process: negative regulation of translation (GO:0017148);; Molecular Function: rRNA N-glycosylase activity (GO:0030598);;	--	--	--	--	--	--	--	--	PREDICTED: uncharacterized protein LOC104900115 [Beta vulgaris subsp. vulgaris]
IMABv06g017420	8060	6356	6606	953	670	468	333.35	256.197	278.31	39.4554	32.9512	19.283	1.27352e-21	-3.03178	down	--	--	--	--	--	--	--	--	--	--	--	hypothetical protein BVRB_6g148500 [Beta vulgaris subsp. vulgaris]
IMABv04g005939	3	3	9	366	422	870	0.026248	0.027294	0.083551	3.56739	4.88364	8.45153	3.68933e-25	5.63139	up	--	--	--	--	--	--	--	--	--	--	--	hypothetical protein BVRB_4g085660 isoform D [Beta vulgaris subsp. vulgaris]
IMABv03g011309	358	387	309	108	78	92	4.31467	4.55214	3.79995	1.29978	1.11405	1.1019	5.72769e-22	-1.75393	down	[J]	Translation, ribosomal structure and biogenesis	Molecular Function: nucleic acid binding (GO:0003676);; Molecular Function: lysine-tRNA ligase activity (GO:0004824);; Molecular Function: ATP binding (GO:0005524);; Cellular Component: cytoplasm (GO:0005737);; Biological Process: lysyl-tRNA aminoacylation (GO:0006430);;	K04567|5.4e-184|bvg:104888833|K04567 lysyl-tRNA synthetase, class II [EC:6.1.1.6] | (RefSeq) lysine--tRNA ligase, cytoplasmic	Aminoacyl-tRNA biosynthesis (ko00970)	[J]	Translation, ribosomal structure and biogenesis	tRNA synthetases class II (D, K and N)	Lysine--tRNA ligase OS=Oryza sativa subsp. japonica OX=39947 GN=Os03g0586800 PE=2 SV=1	J	Translation, ribosomal structure and biogenesis	PREDICTED: lysine--tRNA ligase, cytoplasmic isoform X2 [Beta vulgaris subsp. vulgaris]
IMABv08g027462	68	66	33	168	157	209	0.898796	0.848268	0.444003	2.23838	2.49327	2.77728	1.41346e-05	1.71533	up	[V]	Defense mechanisms	Biological Process: cellular ion homeostasis (GO:0006873);; Molecular Function: voltage-gated anion channel activity (GO:0008308);; Cellular Component: integral component of membrane (GO:0016021);;	--	--	--	--	Voltage-dependent anion channel	S-type anion channel SLAH1 OS=Arabidopsis thaliana OX=3702 GN=SLAH1 PE=2 SV=1	S	Function unknown	PREDICTED: S-type anion channel SLAH4 [Beta vulgaris subsp. vulgaris]
IMABv03g012118	80	177	96	12	7	2	2.39727	5.21761	2.9552	0.339986	0.23509	0.059377	1.73533e-06	-3.05539	down	--	--	Cellular Component: integral component of membrane (GO:0016021);;	K14948|9.9e-30|mcha:111024620|K14948 polypyrimidine tract-binding protein 2 | (RefSeq) polypyrimidine tract-binding protein homolog 2-like	--	--	--	--	--	--	--	hypothetical protein BVRB_3g052440 [Beta vulgaris subsp. vulgaris]
IMABv08g029218	331	979	775	11	5	5	8.98529	25.9503	21.4885	0.277834	0.135628	0.109202	2.33911e-26	-5.47448	down	--	--	--	--	--	--	--	Protein of unknown function (DUF3119)	--	S	Function unknown	PREDICTED: uncharacterized protein LOC104902041 isoform X2 [Beta vulgaris subsp. vulgaris]
Beta_vulgaris_newGene_9868	256	261	197	83	17	52	5.84779	5.81548	4.59555	1.88814	0.451815	1.1678	0.000632345	-1.88284	down	--	--	--	K16569|5.1e-48|sita:101783840|K16569 gamma-tubulin complex component 2 | (RefSeq) gamma-tubulin complex component 2	--	[V]	Defense mechanisms	Protein of unknown function (DUF1068)	--	V	Defense mechanisms	hypothetical protein BVRB_9g223230 [Beta vulgaris subsp. vulgaris]
IMABv07g015387	938	604	604	170	88	195	12.2002	7.65589	7.99443	2.20586	1.35678	2.53069	3.42039e-08	-2.01474	down	--	--	--	K15078|9.5e-18|nsy:104241934|K15078 structure-specific endonuclease subunit SLX1 [EC:3.6.1.-] | (RefSeq) putative disease resistance protein RGA3	--	[T]	Signal transduction mechanisms	Rx N-terminal domain	Probable disease resistance protein At1g61300 OS=Arabidopsis thaliana OX=3702 GN=At1g61300 PE=2 SV=2	S	Function unknown	PREDICTED: putative disease resistance protein RGA3 [Beta vulgaris subsp. vulgaris]
Beta_vulgaris_newGene_10529	184	306	207	30	42	33	2.12026	3.56792	2.41239	0.336692	0.546693	0.390527	2.98041e-09	-2.35694	down	--	--	--	--	--	--	--	--	--	--	--	PREDICTED: uncharacterized protein LOC104886135 [Beta vulgaris subsp. vulgaris]
IMABv02g030214	299	340	551	72	95	122	5.7123	6.33522	10.7216	1.36772	2.14506	2.32006	0.000230284	-1.72735	down	--	--	--	--	--	--	--	Protein of unknown function (DUF3615)	--	--	--	PREDICTED: uncharacterized protein LOC104887544 isoform X1 [Beta vulgaris subsp. vulgaris]
IMABv04g007727	1046	1161	1081	51	94	13	10.2404	11.0757	10.7767	0.492302	1.08924	0.121601	4.72435e-07	-3.22643	down	--	--	Molecular Function: CTD phosphatase activity (GO:0008420);; Molecular Function: RNA polymerase core enzyme binding (GO:0043175);; Biological Process: dephosphorylation of RNA polymerase II C-terminal domain (GO:0070940);;	K20827|0.0e+00|bvg:104890655|K20827 RNA polymerase II-associated protein 2 [EC:3.1.3.16] | (RefSeq) putative RNA polymerase II subunit B1 CTD phosphatase RPAP2 homolog	--	[S]	Function unknown	Rtr1/RPAP2 family	Putative RNA polymerase II subunit B1 CTD phosphatase RPAP2 homolog OS=Arabidopsis thaliana OX=3702 GN=At5g26760 PE=2 SV=1	J	Translation, ribosomal structure and biogenesis	PREDICTED: putative RNA polymerase II subunit B1 CTD phosphatase RPAP2 homolog [Beta vulgaris subsp. vulgaris]
IMABv07g014753	14	13	10	722	477	1269	0.134895	0.114458	0.093507	7.06736	5.54349	12.3755	9.52609e-40	5.56694	up	--	--	Molecular Function: molecular_function (GO:0003674);; Molecular Function: catalytic activity (GO:0003824);; Molecular Function: thioredoxin-disulfide reductase activity (GO:0004791);; Cellular Component: cellular_component (GO:0005575);; Cellular Component: intracellular (GO:0005622);; Cellular Component: cell (GO:0005623);; Cellular Component: cytoplasm (GO:0005737);; Biological Process: biologi…	K17609|0.0e+00|bvg:104908888|K17609 nucleoredoxin [EC:1.8.1.8] | (RefSeq) hypothetical protein	--	--	--	--	--	O	Posttranslational modification, protein turnover, chaperones	PREDICTED: uncharacterized protein LOC104908888 [Beta vulgaris subsp. vulgaris]
IMABv04g005923	352	441	462	153	119	101	6.70802	8.19692	8.98013	2.91588	2.68355	1.91473	2.06533e-07	-1.54447	down	--	--	Molecular Function: DNA binding (GO:0003677);; Molecular Function: zinc ion binding (GO:0008270);;	K08073|4.5e-130|bvg:104891387|K08073 bifunctional polynucleotide phosphatase/kinase [EC:3.1.3.32 2.7.1.78] | (RefSeq) polynucleotide 3'-phosphatase ZDP	--	[L]	Replication, recombination and repair	Poly(ADP-ribose) polymerase and DNA-Ligase Zn-finger region	Polynucleotide 3'-phosphatase ZDP OS=Arabidopsis thaliana OX=3702 GN=ZDP PE=1 SV=1	--	--	PREDICTED: polynucleotide 3'-phosphatase ZDP [Beta vulgaris subsp. vulgaris]
IMABv07g015695	71	69	89	38	22	25	2.38036	2.25366	3.04777	1.26743	0.856887	0.825772	0.0075604	-1.21352	down	--	--	Cellular Component: cellular_component (GO:0005575);; Cellular Component: intracellular (GO:0005622);; Cellular Component: cell (GO:0005623);; Cellular Component: nucleus (GO:0005634);; Cellular Component: cytoplasm (GO:0005737);; Biological Process: biological_process (GO:0008150);; Biological Process: regulation of signal transduction (GO:0009966);; Biological Process: regulation of cell commun…	--	--	--	--	Transcriptional repressor, ovate	Transcription repressor OFP6 OS=Arabidopsis thaliana OX=3702 GN=OFP6 PE=1 SV=1	S	Function unknown	hypothetical protein BVRB_7g170890 [Beta vulgaris subsp. vulgaris]
IMABv04g007975	176	183	134	6	4	13	4.1624	4.21235	3.20815	0.141572	0.095195	0.287172	3.83916e-17	-3.82288	down	--	--	--	K21804|2.3e-159|bvg:104890541|K21804 protein N-lysine methyltransferase METTL21A [EC:2.1.1.-] | (RefSeq) protein N-lysine methyltransferase METTL21A	--	[A]	RNA processing and modification	Lysine methyltransferase	--	A	RNA processing and modification	PREDICTED: protein N-lysine methyltransferase METTL21A [Beta vulgaris subsp. vulgaris]
IMABv04g006076	31	12	11	75	56	106	0.535623	0.190396	0.183214	1.31953	1.15976	1.85553	0.00254473	1.88527	up	[P]	Inorganic ion transport and metabolism	Molecular Function: ferroxidase activity (GO:0004322);; Biological Process: iron ion transport (GO:0006826);; Biological Process: cellular iron ion homeostasis (GO:0006879);; Molecular Function: ferric iron binding (GO:0008199);;	K00522|4.9e-38|bvg:104905965|K00522 ferritin heavy chain [EC:1.16.3.2] | (RefSeq) ferritin-3, chloroplastic	--	[P]	Inorganic ion transport and metabolism	Ferritin-like domain	Ferritin-3, chloroplastic OS=Glycine max OX=3847 PE=2 SV=1	P	Inorganic ion transport and metabolism	PREDICTED: ferritin-3, chloroplastic [Beta vulgaris subsp. vulgaris]
IMABv06g017768	441	506	394	164	116	219	4.1296	4.61958	3.76157	1.53629	1.29312	2.04859	8.41444e-07	-1.26018	down	--	--	--	--	--	--	--	--	--	--	--	PREDICTED: uncharacterized protein At3g49055 [Beta vulgaris subsp. vulgaris]
IMABv06g017047	1610	1188	1056	250	244	320	14.7897	10.6348	9.87993	2.2946	2.66672	2.93156	4.85955e-14	-2.0268	down	--	--	Molecular Function: protein binding (GO:0005515);; Cellular Component: cellular_component (GO:0005575);; Cellular Component: intracellular (GO:0005622);; Cellular Component: cell (GO:0005623);; Cellular Component: nucleus (GO:0005634);; Cellular Component: cytoplasm (GO:0005737);; Cellular Component: cytosol (GO:0005829);; Biological Process: biological_process (GO:0008150);; Biological Process: …	--	--	--	--	F-box-like	F-box protein SKIP14 OS=Arabidopsis thaliana OX=3702 GN=SKIP14 PE=1 SV=1	S	Function unknown	PREDICTED: F-box protein SKIP14 [Beta vulgaris subsp. vulgaris]
IMABv03g012307	85	57	61	363	280	165	0.762577	0.491996	0.553198	3.27446	2.9994	1.48151	3.16406e-05	1.94313	up	--	--	Cellular Component: nuclear pore (GO:0005643);; Molecular Function: structural constituent of nuclear pore (GO:0017056);;	K14297|1.7e-105|bvg:104888181|K14297 nuclear pore complex protein Nup98-Nup96 | (RefSeq) nuclear pore complex protein NUP98A	RNA transport (ko03013)	[YU]	Nuclear structure;; Intracellular trafficking, secretion, and vesicular transport	--	Nuclear pore complex protein NUP98A OS=Arabidopsis thaliana OX=3702 GN=NUP98A PE=1 SV=1	--	--	PREDICTED: nuclear pore complex protein NUP98A [Beta vulgaris subsp. vulgaris]
IMABv06g017084	305	227	230	762	559	433	7.10001	5.13743	5.463	17.7853	15.4805	10.0516	0.000320895	1.28001	up	--	--	--	--	--	--	--	--	--	--	--	hypothetical protein BVRB_6g151220 [Beta vulgaris subsp. vulgaris]
IMABv04g004762	1501	3156	986	609	461	595	22.7408	46.6223	15.2203	9.24086	8.31282	8.99817	0.00168006	-1.45498	down	--	--	--	--	--	--	--	Fasciclin domain	Fasciclin-like arabinogalactan protein 1 OS=Arabidopsis thaliana OX=3702 GN=FLA1 PE=1 SV=1	S	Function unknown	PREDICTED: fasciclin-like arabinogalactan protein 1 [Beta vulgaris subsp. vulgaris]
IMABv02g029998	125	474	335	108	64	52	1.58528	5.86381	4.32912	1.36634	0.954645	0.656985	0.00987149	-1.6189	down	--	--	Molecular Function: inorganic anion exchanger activity (GO:0005452);; Cellular Component: integral component of membrane (GO:0016021);;	K24194|2.5e-303|bvg:104887698|K24194 boron transporter | (RefSeq) probable boron transporter 7	--	[P]	Inorganic ion transport and metabolism	HCO3- transporter family	Probable boron transporter 6 OS=Arabidopsis thaliana OX=3702 GN=BOR6 PE=2 SV=2	P	Inorganic ion transport and metabolism	PREDICTED: probable boron transporter 7 [Beta vulgaris subsp. vulgaris]
IMABv03g009076	38	34	36	68	137	135	0.533089	0.468782	0.525287	0.967131	2.33123	1.93065	0.00314369	1.62251	up	--	--	--	K13459|1.4e-12|pop:7484084|K13459 disease resistance protein RPS2 | (RefSeq) probable disease resistance protein At4g27220	Plant-pathogen interaction (ko04626)	[T]	Signal transduction mechanisms	VQ motif	Putative disease resistance RPP13-like protein 2 OS=Arabidopsis thaliana OX=3702 GN=RPP13L2 PE=3 SV=1	S	Function unknown	hypothetical protein BVRB_3g063880 [Beta vulgaris subsp. vulgaris]
IMABv07g013678	1590	3902	1823	732	293	313	29.5294	70.6404	34.4863	13.6151	6.46695	5.78273	1.74779e-05	-2.07963	down	[G]	Carbohydrate transport and metabolism	Molecular Function: pectate lyase activity (GO:0030570);; Biological Process: pectin catabolic process (GO:0045490);; Molecular Function: metal ion binding (GO:0046872);;	K01728|9.1e-153|bvg:104899452|K01728 pectate lyase [EC:4.2.2.2] | (RefSeq) probable pectate lyase 8	Pentose and glucuronate interconversions (ko00040)	--	--	Pectate lyase	Probable pectate lyase 8 OS=Arabidopsis thaliana OX=3702 GN=At3g07010 PE=2 SV=1	G	Carbohydrate transport and metabolism	PREDICTED: probable pectate lyase 8 [Beta vulgaris subsp. vulgaris]
IMABv07g013919	57	35	50	102	91	135	0.717342	0.431969	0.647654	1.30135	1.37718	1.71571	0.00434912	1.24299	up	--	--	Molecular Function: molecular_function (GO:0003674);; Molecular Function: binding (GO:0005488);; Molecular Function: protein binding (GO:0005515);; Cellular Component: cellular_component (GO:0005575);; Cellular Component: intracellular (GO:0005622);; Cellular Component: cell (GO:0005623);; Cellular Component: nucleus (GO:0005634);; Cellular Component: chromosome (GO:0005694);; Cellular Component:…	--	--	--	--	Ubiquitin-binding WIYLD domain	--	B	Chromatin structure and dynamics	PREDICTED: probable inactive histone-lysine N-methyltransferase SUVR2 isoform X1 [Beta vulgaris subsp. vulgaris]
IMABv03g011836	2125	3327	3066	731	277	276	47.2394	72.1051	69.4634	16.2811	7.32934	6.12063	1.71521e-08	-2.40571	down	--	--	--	K15255|9.8e-25|nsy:104233171|K15255 ATP-dependent DNA helicase PIF1 [EC:3.6.4.12] | (RefSeq) ATP-dependent DNA helicase PIF1-like	--	--	--	Ferritin-like domain	Desiccation-related protein PCC13-62 OS=Craterostigma plantagineum OX=4153 PE=2 SV=1	S	Function unknown	PREDICTED: desiccation-related protein PCC13-62 [Beta vulgaris subsp. vulgaris]
IMABv06g017212	299	337	245	1077	679	686	6.80016	7.47584	5.67461	24.5867	18.4192	15.578	6.69706e-11	1.56955	up	[Q]	Secondary metabolites biosynthesis, transport and catabolism	Biological Process: lipid metabolic process (GO:0006629);; Biological Process: isoprenoid metabolic process (GO:0006720);; Biological Process: terpenoid metabolic process (GO:0006721);; Biological Process: biological_process (GO:0008150);; Biological Process: metabolic process (GO:0008152);; Biological Process: isoprenoid biosynthetic process (GO:0008299);; Biological Process: lipid biosynthetic …	--	--	--	--	--	Protein NEOXANTHIN-DEFICIENT 1 OS=Solanum lycopersicum OX=4081 GN=NXD1 PE=4 SV=1	S	Function unknown	PREDICTED: protein NEOXANTHIN-DEFICIENT 1 isoform X2 [Beta vulgaris subsp. vulgaris]
Beta_vulgaris_newGene_6024	117	126	210	10	0	0	2.87486	3.00324	5.25435	0.224646	0	0	0.00880442	-2.28628	down	[X]	Mobilome: prophages, transposons	Molecular Function: enzyme inhibitor activity (GO:0004857);; Molecular Function: pectinesterase activity (GO:0030599);; Biological Process: cell wall modification (GO:0042545);; Molecular Function: aspartyl esterase activity (GO:0045330);; Biological Process: pectin catabolic process (GO:0045490);;	K01051|1.8e-33|jre:109003962|K01051 pectinesterase [EC:3.1.1.11] | (RefSeq) pectinesterase-like	Pentose and glucuronate interconversions (ko00040)	--	--	Pectinesterase	Pectinesterase 2 OS=Citrus sinensis OX=2711 GN=PECS-2.1 PE=2 SV=1	G	Carbohydrate transport and metabolism	PREDICTED: pectinesterase-like [Beta vulgaris subsp. vulgaris]
IMABv03g012002	35443	33823	19008	5621	4952	5724	259.646	241.508	141.86	41.2478	43.1556	41.8308	5.78455e-17	-2.20291	down	[MDT]	Cell wall/membrane/envelope biogenesis;; Cell cycle control, cell division, chromosome partitioning;; Signal transduction mechanisms	Molecular Function: ATP binding (GO:0005524);;	K03231|3.9e-124|mtr:MTR_1g101870|K03231 elongation factor 1-alpha | (RefSeq) elongation factor 1-alpha	RNA transport (ko03013)	[O]	Posttranslational modification, protein turnover, chaperones	ATPase family associated with various cellular activities (AAA)	ATPase family AAA domain-containing protein FIGL1 OS=Arabidopsis thaliana OX=3702 GN=FIGL1 PE=2 SV=2	O	Posttranslational modification, protein turnover, chaperones	PREDICTED: uncharacterized protein LOC104888335 [Beta vulgaris subsp. vulgaris]
IMABv03g011074	136	173	142	313	396	415	1.25881	1.55987	1.33834	2.89879	4.36029	3.8349	3.11647e-06	1.43202	up	--	--	Molecular Function: poly(ADP-ribose) glycohydrolase activity (GO:0004649);; Biological Process: carbohydrate metabolic process (GO:0005975);;	K07759|7.6e-274|bvg:104889079|K07759 poly(ADP-ribose) glycohydrolase [EC:3.2.1.143] | (RefSeq) poly(ADP-ribose) glycohydrolase 1	--	[T]	Signal transduction mechanisms	Poly (ADP-ribose) glycohydrolase (PARG)	Poly(ADP-ribose) glycohydrolase 1 OS=Arabidopsis thaliana OX=3702 GN=PARG1 PE=1 SV=2	T	Signal transduction mechanisms	PREDICTED: poly(ADP-ribose) glycohydrolase 1 isoform X2 [Beta vulgaris subsp. vulgaris]
Beta_vulgaris_newGene_826	334	914	483	1259	1101	1313	2.99338	5.15949	9.36654	37.9457	27.335	28.1585	0.00780087	1.17169	up	--	--	Molecular Function: nucleic acid binding (GO:0003676);; Molecular Function: RNA-DNA hybrid ribonuclease activity (GO:0004523);;	K22804|1.0e-106|bna:106442438|K22804 structural maintenance of chromosomes protein 6 | (RefSeq) structural maintenance of chromosomes protein 6B-like	--	[R]	General function prediction only	Reverse transcriptase (RNA-dependent DNA polymerase)	Uncharacterized mitochondrial protein AtMg01250 OS=Arabidopsis thaliana OX=3702 GN=AtMg01250 PE=4 SV=1	--	--	PREDICTED: uncharacterized protein LOC104890406 [Beta vulgaris subsp. vulgaris]
IMABv05g001866	1377	938	1302	457	320	401	53.1207	35.2462	51.1586	17.6556	14.6819	15.4	1.13438e-07	-1.45059	down	--	--	Cellular Component: nucleus (GO:0005634);; Cellular Component: cytosol (GO:0005829);;	K15901|6.4e-43|bvg:104908260|K15901 EKC/KEOPS complex subunit CGI121/TPRKB | (RefSeq) EKC/KEOPS complex subunit Tprkb	--	--	--	Kinase binding protein CGI-121	--	K	Transcription	PREDICTED: EKC/KEOPS complex subunit Tprkb [Beta vulgaris subsp. vulgaris]
IMABv08g028646	4805	6519	5990	1826	1295	1547	47.4534	62.7467	60.261	18.0576	15.2162	15.234	1.06112e-27	-1.73254	down	[G]	Carbohydrate transport and metabolism	Molecular Function: beta-galactosidase activity (GO:0004565);; Biological Process: carbohydrate metabolic process (GO:0005975);;	K12309|1.2e-294|crb:17886179|K12309 beta-galactosidase [EC:3.2.1.23] | (RefSeq) beta-galactosidase 2	Galactose metabolism (ko00052);; Other glycan degradation (ko00511);; Glycosaminoglycan degradation (ko00531);; Sphingolipid metabolism (ko00600);; Glycosphingolipid biosynthesis - ganglio series (ko00604)	[G]	Carbohydrate transport and metabolism	Glycosyl hydrolases family 35	Putative beta-galactosidase OS=Dianthus caryophyllus OX=3570 GN=CARSR12 PE=2 SV=1	G	Carbohydrate transport and metabolism	hypothetical protein BVRB_007030 [Beta vulgaris subsp. vulgaris]
IMABv07g016445	3206	2273	2639	1749	772	1021	37.896	26.1837	31.7821	20.708	10.8519	12.0318	0.00410695	-1.04593	down	--	--	Cellular Component: Golgi membrane (GO:0000139);; Cellular Component: mitochondrion (GO:0005739);; Cellular Component: endosome (GO:0005768);; Cellular Component: trans-Golgi network (GO:0005802);; Biological Process: homogalacturonan biosynthetic process (GO:0010289);; Cellular Component: integral component of membrane (GO:0016021);; Molecular Function: polygalacturonate 4-alpha-galacturonosyltr…	K13648|0.0e+00|bvg:104908805|K13648 alpha-1,4-galacturonosyltransferase [EC:2.4.1.43] | (RefSeq) galacturonosyltransferase 8	Amino sugar and nucleotide sugar metabolism (ko00520)	--	--	Glycosyl transferase family 8	Galacturonosyltransferase 8 OS=Arabidopsis thaliana OX=3702 GN=GAUT8 PE=1 SV=1	G	Carbohydrate transport and metabolism	PREDICTED: galacturonosyltransferase 8 [Beta vulgaris subsp. vulgaris]
IMABv02g031062	2	6	3	604	509	597	0.014222	0.075448	0.03578	8.11098	8.11618	7.98124	8.50528e-69	6.75187	up	[G]	Carbohydrate transport and metabolism	Molecular Function: UDP-glycosyltransferase activity (GO:0008194);;	K00927|3.0e-130|ini:109182250|K00927 phosphoglycerate kinase [EC:2.7.2.3] | (RefSeq) uncharacterized LOC109182250	Glycolysis / Gluconeogenesis (ko00010);; Carbon fixation in photosynthetic organisms (ko00710);; Carbon metabolism (ko01200);; Biosynthesis of amino acids (ko01230)	[GC]	Carbohydrate transport and metabolism;; Energy production and conversion	UDP-glucoronosyl and UDP-glucosyl transferase	UDP-glycosyltransferase 86A1 OS=Arabidopsis thaliana OX=3702 GN=UGT86A1 PE=2 SV=1	--	--	PREDICTED: UDP-glycosyltransferase 86A2 [Beta vulgaris subsp. vulgaris]
Beta_vulgaris_newGene_2597	818	673	875	250	203	455	24.7749	19.8631	26.9841	7.56757	7.31658	13.7458	0.00373553	-1.19184	down	--	--	--	--	--	--	--	--	--	--	--	hypothetical protein BVRB_5g122540 [Beta vulgaris subsp. vulgaris]
IMABv02g031487	133	238	183	26	32	15	2.4953	4.34517	3.48476	0.471115	0.69535	0.279045	1.2814e-06	-2.4163	down	[G]	Carbohydrate transport and metabolism	Biological Process: carbohydrate metabolic process (GO:0005975);; Molecular Function: raffinose alpha-galactosidase activity (GO:0052692);;	K07407|2.3e-183|bvg:104886632|K07407 alpha-galactosidase [EC:3.2.1.22] | (RefSeq) alpha-galactosidase 1-like	Galactose metabolism (ko00052);; Glycerolipid metabolism (ko00561);; Sphingolipid metabolism (ko00600);; Glycosphingolipid biosynthesis - globo and isoglobo series (ko00603)	[G]	Carbohydrate transport and metabolism	Alpha galactosidase A	Alpha-galactosidase 1 OS=Arabidopsis thaliana OX=3702 GN=AGAL1 PE=2 SV=1	G	Carbohydrate transport and metabolism	PREDICTED: alpha-galactosidase 1-like isoform X2 [Beta vulgaris subsp. vulgaris]
Beta_vulgaris_newGene_5100	96	57	106	339	238	215	4.56667	2.65867	5.13417	16.2406	13.5672	10.256	0.00029966	1.59761	up	--	--	Molecular Function: nucleotide binding (GO:0000166);; Molecular Function: molecular_function (GO:0003674);; Molecular Function: binding (GO:0005488);; Cellular Component: cellular_component (GO:0005575);; Cellular Component: cell (GO:0005623);; Cellular Component: plasma membrane (GO:0005886);; Molecular Function: drug binding (GO:0008144);; Cellular Component: membrane (GO:0016020);; Molecular F…	--	--	--	--	Universal stress protein family	--	T	Signal transduction mechanisms	PREDICTED: uncharacterized protein LOC104896433 [Beta vulgaris subsp. vulgaris]
Beta_vulgaris_newGene_10216	3461	6914	6123	2133	1931	2556	77.2742	150.362	139.366	47.7461	51.3254	57.0904	0.00107938	-1.11602	down	--	--	Molecular Function: DNA binding (GO:0003677);;	K09422|2.8e-47|bvg:104893454|K09422 transcription factor MYB, plant | (RefSeq) myb-related protein 305	--	[K]	Transcription	Myb-like DNA-binding domain	Myb-related protein 305 OS=Antirrhinum majus OX=4151 GN=MYB305 PE=2 SV=1	--	--	PREDICTED: myb-related protein 305 [Beta vulgaris subsp. vulgaris]
IMABv06g019098	91	209	171	55	47	31	1.53144	3.42844	2.93301	0.919561	0.924492	0.520111	0.00698037	-1.47113	down	--	--	Molecular Function: hydrolase activity (GO:0016787);; Biological Process: phosphatidylinositol dephosphorylation (GO:0046856);;	K24221|1.4e-48|ini:109185382|K24221 type I inositol polyphosphate 5-phosphatase IP5P1/2 [EC:3.1.3.56] | (RefSeq) type I inositol polyphosphate 5-phosphatase 2	Inositol phosphate metabolism (ko00562)	[U]	Intracellular trafficking, secretion, and vesicular transport	--	Type I inositol polyphosphate 5-phosphatase 5 OS=Arabidopsis thaliana OX=3702 GN=IP5P5 PE=2 SV=1	T	Signal transduction mechanisms	PREDICTED: type I inositol polyphosphate 5-phosphatase 5 [Beta vulgaris subsp. vulgaris]
IMABv09g023596	300	489	409	181	126	109	6.20546	9.8635	8.60683	3.74651	3.08785	2.23417	0.000178297	-1.3116	down	--	--	--	--	--	--	--	--	--	--	--	PREDICTED: uncharacterized protein LOC104904259 [Beta vulgaris subsp. vulgaris]
IMABv04g007292	1948	3228	1370	7996	6609	10959	41.0382	66.2711	29.3869	168.732	165.631	230.327	3.45195e-09	2.01511	up	--	--	--	--	--	--	--	Agglutinin domain	--	S	Function unknown	PREDICTED: uncharacterized protein LOC104891012 [Beta vulgaris subsp. vulgaris]
IMABv04g006172	0	0	0	163	124	54	0	0	0	2.16514	1.94591	0.713413	3.81163e-13	5.0304	up	--	--	Biological Process: recombinational repair (GO:0000725);;	--	--	--	--	Domain of unknown function (DUF4539)	--	S	Function unknown	PREDICTED: uncharacterized protein LOC104907345 [Beta vulgaris subsp. vulgaris]
IMABv05g003697	2738	2329	2444	5626	6731	3617	68.1465	56.4947	61.9731	140.28	199.338	89.8142	0.00362819	1.19553	up	--	--	Cellular Component: cellular_component (GO:0005575);; Cellular Component: intracellular (GO:0005622);; Cellular Component: cell (GO:0005623);; Cellular Component: cytoplasm (GO:0005737);; Biological Process: transport (GO:0006810);; Biological Process: response to stress (GO:0006950);; Biological Process: biological_process (GO:0008150);; Biological Process: response to temperature stimulus (GO:0…	K17290|1.2e-10|apro:F751_3177|K17290 oxidoreductase [EC:1.1.1.-] | (RefSeq) Oxidoreductase HTATIP2	--	--	--	Chlorophyll A-B binding protein	Early light-induced protein 1, chloroplastic OS=Arabidopsis thaliana OX=3702 GN=ELIP1 PE=1 SV=1	S	Function unknown	PREDICTED: early light-induced protein 1, chloroplastic [Beta vulgaris subsp. vulgaris]
IMABv04g007135	348	317	363	25	25	92	4.86198	4.32331	5.16353	0.343564	0.402526	1.28114	7.42119e-05	-2.32051	down	--	--	Molecular Function: transferase activity, transferring acyl groups other than amino-acyl groups (GO:0016747);;	K13065|1.4e-20|psom:113287953|K13065 shikimate O-hydroxycinnamoyltransferase [EC:2.3.1.133] | (RefSeq) tryptamine hydroxycinnamoyltransferase 1-like	Phenylpropanoid biosynthesis (ko00940);; Flavonoid biosynthesis (ko00941);; Stilbenoid, diarylheptanoid and gingerol biosynthesis (ko00945)	--	--	Transferase family	Protein ECERIFERUM 26 OS=Arabidopsis thaliana OX=3702 GN=CER26 PE=2 SV=1	S	Function unknown	PREDICTED: protein ECERIFERUM 26-like [Beta vulgaris subsp. vulgaris]
IMABv05g000204	51	114	75	9	11	5	0.41529	0.915132	0.626826	0.071125	0.107844	0.040855	1.73013e-05	-2.54816	down	[G]	Carbohydrate transport and metabolism	Molecular Function: molecular_function (GO:0003674);; Molecular Function: catalytic activity (GO:0003824);; Biological Process: response to stress (GO:0006950);; Biological Process: response to oxidative stress (GO:0006979);; Biological Process: biological_process (GO:0008150);; Molecular Function: galactosyltransferase activity (GO:0008378);; Biological Process: response to abiotic stimulus (GO:…	K06611|0.0e+00|bvg:104894856|K06611 stachyose synthetase [EC:2.4.1.67] | (RefSeq) stachyose synthase	Galactose metabolism (ko00052)	--	--	Raffinose synthase or seed imbibition protein Sip1	Stachyose synthase OS=Pisum sativum OX=3888 GN=STS1 PE=1 SV=1	S	Function unknown	PREDICTED: stachyose synthase [Beta vulgaris subsp. vulgaris]
IMABv08g027573	455	354	211	170	83	111	9.18455	6.96956	4.34115	3.42847	1.98999	2.22199	0.00537423	-1.26181	down	[G]	Carbohydrate transport and metabolism	Molecular Function: hydrolase activity, hydrolyzing O-glycosyl compounds (GO:0004553);; Cellular Component: cell wall (GO:0005618);; Biological Process: xyloglucan metabolic process (GO:0010411);; Molecular Function: xyloglucan:xyloglucosyl transferase activity (GO:0016762);; Biological Process: cell wall biogenesis (GO:0042546);; Cellular Component: apoplast (GO:0048046);; Biological Process: ce…	K08235|2.1e-179|bvg:104882813|K08235 xyloglucan:xyloglucosyl transferase [EC:2.4.1.207] | (RefSeq) probable xyloglucan endotransglucosylase/hydrolase protein 8	--	--	--	Glycosyl hydrolases family 16	Probable xyloglucan endotransglucosylase/hydrolase protein 8 OS=Arabidopsis thaliana OX=3702 GN=XTH8 PE=2 SV=2	G	Carbohydrate transport and metabolism	PREDICTED: probable xyloglucan endotransglucosylase/hydrolase protein 8 [Beta vulgaris subsp. vulgaris]
IMABv02g032044	24	34	46	172	113	103	0.148467	0.208748	0.296089	1.10058	0.859837	0.658665	6.20264e-05	1.84597	up	--	--	Molecular Function: ADP binding (GO:0043531);;	K15078|8.7e-29|nsy:104241934|K15078 structure-specific endonuclease subunit SLX1 [EC:3.6.1.-] | (RefSeq) putative disease resistance protein RGA3	--	[T]	Signal transduction mechanisms	Rx N-terminal domain	Putative disease resistance protein At3g14460 OS=Arabidopsis thaliana OX=3702 GN=At3g14460 PE=3 SV=1	T	Signal transduction mechanisms	hypothetical protein BVRB_2g028740 [Beta vulgaris subsp. vulgaris]
IMABv01g024238	503	473	497	58	35	70	5.45171	4.98807	5.48046	0.629583	0.448672	0.74973	1.29104e-30	-2.95891	down	--	--	Molecular Function: catalytic activity (GO:0003824);; Biological Process: carbohydrate metabolic process (GO:0005975);; Molecular Function: carbohydrate binding (GO:0030246);;	K18195|0.0e+00|bvg:104888152|K18195 rhamnogalacturonan endolyase [EC:4.2.2.23] | (RefSeq) rhamnogalacturonate lyase B	--	--	--	Rhamnogalacturonate lyase family	--	S	Function unknown	PREDICTED: rhamnogalacturonate lyase B [Beta vulgaris subsp. vulgaris]
IMABv08g029006	99	148	100	18	17	8	1.34482	1.96819	1.39228	0.243847	0.265425	0.108697	2.90527e-07	-2.51591	down	--	--	Molecular Function: protein binding (GO:0005515);;	K23002|1.2e-10|bvg:104898024|K23002 RNA polymerase II-associated protein 3 | (RefSeq) F-box protein At1g49990	--	--	--	F-box domain	--	--	--	PREDICTED: uncharacterized protein LOC104901791 [Beta vulgaris subsp. vulgaris]
IMABv02g032373	216	320	234	119	51	52	2.06053	2.98301	2.27606	1.13411	0.580675	0.491527	0.000548162	-1.54085	down	[E]	Amino acid transport and metabolism	Biological Process: arginine catabolic process (GO:0006527);; Biological Process: spermidine biosynthetic process (GO:0008295);; Molecular Function: arginine decarboxylase activity (GO:0008792);;	K01583|0.0e+00|bvg:104904245|K01583 arginine decarboxylase [EC:4.1.1.19] | (RefSeq) arginine decarboxylase	Arginine and proline metabolism (ko00330)	--	--	Pyridoxal-dependent decarboxylase, pyridoxal binding domain	Arginine decarboxylase OS=Dianthus caryophyllus OX=3570 GN=ADC PE=2 SV=1	H	Coenzyme transport and metabolism	PREDICTED: arginine decarboxylase [Beta vulgaris subsp. vulgaris]
IMABv01g025694	13048	11596	15238	2114	3077	3455	311.629	269.959	370.79	50.5782	87.4265	82.3193	6.99669e-09	-1.94193	down	--	--	--	--	--	--	--	--	--	--	--	hypothetical protein BVRB_1g011250 [Beta vulgaris subsp. vulgaris]
IMABv07g015207	150	290	182	548	296	662	2.45614	4.64242	3.03387	9.01522	5.78843	10.8544	0.00113217	1.31342	up	[G]	Carbohydrate transport and metabolism	Molecular Function: 1,4-alpha-glucan branching enzyme activity (GO:0003844);; Molecular Function: hydrolase activity, hydrolyzing O-glycosyl compounds (GO:0004553);; Biological Process: glycogen biosynthetic process (GO:0005978);; Molecular Function: cation binding (GO:0043169);;	K00700|2.8e-167|bvg:104898464|K00700 1,4-alpha-glucan branching enzyme [EC:2.4.1.18] | (RefSeq) 1,4-alpha-glucan-branching enzyme 2-2, chloroplastic/amyloplastic	Starch and sucrose metabolism (ko00500)	[G]	Carbohydrate transport and metabolism	Carbohydrate-binding module 48 (Isoamylase N-terminal domain)	1,4-alpha-glucan-branching enzyme 1, chloroplastic/amyloplastic OS=Pisum sativum OX=3888 GN=SBEI PE=1 SV=1	G	Carbohydrate transport and metabolism	PREDICTED: 1,4-alpha-glucan-branching enzyme 2-2, chloroplastic/amyloplastic isoform X1 [Beta vulgaris subsp. vulgaris]
IMABv01g024266	2777	4584	4879	1354	943	558	39.3164	63.2613	70.3744	19.2002	15.8769	7.87704	4.98405e-05	-1.79248	down	--	--	Molecular Function: catalytic activity (GO:0003824);; Biological Process: carbohydrate metabolic process (GO:0005975);; Molecular Function: carbohydrate binding (GO:0030246);;	K18195|6.1e-271|bvg:104888138|K18195 rhamnogalacturonan endolyase [EC:4.2.2.23] | (RefSeq) probable rhamnogalacturonate lyase B	--	--	--	Rhamnogalacturonate lyase family	--	S	Function unknown	PREDICTED: probable rhamnogalacturonate lyase B [Beta vulgaris subsp. vulgaris]
IMABv01g025393	2650	2914	2895	8985	10307	5579	49.1508	52.6713	54.69	166.947	227.43	103.235	9.12383e-06	1.64171	up	--	--	Molecular Function: DNA binding (GO:0003677);; Molecular Function: transcription factor activity, sequence-specific DNA binding (GO:0003700);; Cellular Component: nucleus (GO:0005634);;	K09286|1.1e-176|bvg:104892628|K09286 EREBP-like factor | (RefSeq) ethylene-responsive transcription factor RAP2-4	--	--	--	AP2 domain	Ethylene-responsive transcription factor RAP2-4 OS=Arabidopsis thaliana OX=3702 GN=RAP2-4 PE=1 SV=1	K	Transcription	PREDICTED: ethylene-responsive transcription factor RAP2-4 [Beta vulgaris subsp. vulgaris]
IMABv07g013744	2599	4412	3508	1163	792	1071	12.5887	20.8296	17.3129	5.64196	4.56242	5.17627	6.42741e-13	-1.6207	down	--	--	Biological Process: microtubule cytoskeleton organization (GO:0000226);; Biological Process: mitotic cell cycle (GO:0000278);; Biological Process: cell morphogenesis (GO:0000902);; Molecular Function: molecular_function (GO:0003674);; Molecular Function: binding (GO:0005488);; Molecular Function: protein binding (GO:0005515);; Cellular Component: cellular_component (GO:0005575);; Cellular Compone…	K16578|0.0e+00|bvg:104899424|K16578 CLIP-associating protein 1/2 | (RefSeq) CLIP-associated protein	--	[R]	General function prediction only	CLASP N terminal	CLIP-associated protein OS=Arabidopsis thaliana OX=3702 GN=CLASP PE=1 SV=1	S	Function unknown	PREDICTED: LOW QUALITY PROTEIN: CLIP-associated protein [Beta vulgaris subsp. vulgaris]
IMABv02g031079	89	80	85	492	775	849	1.49052	1.31003	1.46109	8.32242	15.5774	14.3053	8.67551e-17	3.0241	up	[E]	Amino acid transport and metabolism	Molecular Function: serine-type carboxypeptidase activity (GO:0004185);;	K16297|4.5e-230|bvg:104886819|K16297 serine carboxypeptidase-like clade II [EC:3.4.16.-] | (RefSeq) serine carboxypeptidase-like 27	--	[OE]	Posttranslational modification, protein turnover, chaperones;; Amino acid transport and metabolism	Serine carboxypeptidase	Serine carboxypeptidase-like 27 OS=Arabidopsis thaliana OX=3702 GN=SCPL27 PE=2 SV=1	O	Posttranslational modification, protein turnover, chaperones	PREDICTED: serine carboxypeptidase-like 27 [Beta vulgaris subsp. vulgaris]
IMABv08g029745	448	521	405	25	32	37	4.88657	5.53817	4.49709	0.267926	0.403986	0.396406	1.14288e-39	-3.57435	down	[H]	Coenzyme transport and metabolism	Molecular Function: transaminase activity (GO:0008483);; Molecular Function: pyridoxal phosphate binding (GO:0030170);;	K19562|0.0e+00|bvg:104902421|K19562 bifunctional dethiobiotin synthetase / adenosylmethionine---8-amino-7-oxononanoate aminotransferase [EC:6.3.3.3 2.6.1.62] | (RefSeq) bifunctional dethiobiotin synthetase/7,8-diamino-pelargonic acid aminotransferase, mitochondrial	Biotin metabolism (ko00780)	[E]	Amino acid transport and metabolism	AAA domain	Bifunctional dethiobiotin synthetase/7,8-diamino-pelargonic acid aminotransferase, mitochondrial OS=Arabidopsis thaliana OX=3702 GN=BIO3-BIO1 PE=1 SV=1	E	Amino acid transport and metabolism	PREDICTED: bifunctional dethiobiotin synthetase/7,8-diamino-pelargonic acid aminotransferase, mitochondrial [Beta vulgaris subsp. vulgaris]
IMABv01g025399	232	286	226	1295	1089	1299	3.49338	4.19653	3.46566	19.5378	19.4998	19.5085	1.26513e-80	2.43678	up	[G]	Carbohydrate transport and metabolism	Molecular Function: phosphoglycerate mutase activity (GO:0004619);; Biological Process: glycolytic process (GO:0006096);;	K01834|1.4e-190|bvg:104892681|K01834 2,3-bisphosphoglycerate-dependent phosphoglycerate mutase [EC:5.4.2.11] | (RefSeq) 2,3-bisphosphoglycerate-dependent phosphoglycerate mutase	Glycolysis / Gluconeogenesis (ko00010);; Glycine, serine and threonine metabolism (ko00260);; Carbon metabolism (ko01200);; Biosynthesis of amino acids (ko01230)	[G]	Carbohydrate transport and metabolism	Histidine phosphatase superfamily (branch 1)	2,3-bisphosphoglycerate-dependent phosphoglycerate mutase 1 OS=Arabidopsis thaliana OX=3702 GN=gpmA1 PE=2 SV=1	G	Carbohydrate transport and metabolism	PREDICTED: uncharacterized protein LOC104892681 [Beta vulgaris subsp. vulgaris]
IMABv07g014795	181	225	31	703	854	1672	2.19208	2.65191	0.37136	8.53463	12.3025	20.2124	0.00031199	2.41447	up	--	--	Molecular Function: mRNA binding (GO:0003729);; Biological Process: mRNA processing (GO:0006397);; Cellular Component: chloroplast stroma (GO:0009570);;	K17964|1.1e-19|csl:COCSUDRAFT_61653|K17964 leucine-rich PPR motif-containing protein, mitochondrial | (RefSeq) TPR-like protein	--	[R]	General function prediction only	PPR repeat family	Pentatricopeptide repeat-containing protein At3g09650, chloroplastic OS=Arabidopsis thaliana OX=3702 GN=HCF152 PE=2 SV=1	S	Function unknown	PREDICTED: pentatricopeptide repeat-containing protein At3g09650, chloroplastic [Beta vulgaris subsp. vulgaris]
IMABv07g014748	0	0	0	425	316	731	0	0	0	5.32392	4.69625	9.1318	3.29023e-37	7.39777	up	--	--	--	K17609|0.0e+00|bvg:104908888|K17609 nucleoredoxin [EC:1.8.1.8] | (RefSeq) hypothetical protein	--	--	--	--	--	O	Posttranslational modification, protein turnover, chaperones	PREDICTED: uncharacterized protein LOC104908888 [Beta vulgaris subsp. vulgaris]
IMABv04g006260	13	17	9	262	282	398	0.30885	0.406598	0.225698	6.57554	8.40335	9.94956	8.99224e-31	4.39229	up	--	--	--	K13192|1.3e-33|dzi:111300937|K13192 RNA-binding protein 26 | (RefSeq) zinc finger CCCH domain-containing protein 41-like	--	--	--	--	--	S	Function unknown	PREDICTED: altered inheritance of mitochondria protein 3 [Beta vulgaris subsp. vulgaris]
IMABv07g014328	225	207	147	5	4	0	5.25476	4.69734	3.49878	0.114842	0.087839	0	5.09487e-17	-4.69989	down	--	--	Molecular Function: protein kinase activity (GO:0004672);; Molecular Function: ATP binding (GO:0005524);; Cellular Component: integral component of membrane (GO:0016021);;	--	--	[T]	Signal transduction mechanisms	--	Proline-rich receptor-like protein kinase PERK15 OS=Arabidopsis thaliana OX=3702 GN=PERK15 PE=2 SV=1	T	Signal transduction mechanisms	hypothetical protein BVRB_8g196420 [Beta vulgaris subsp. vulgaris]
IMABv02g031867	159	134	93	573	212	240	2.21358	1.81176	1.31744	7.99449	3.51009	3.33274	0.00787765	1.3673	up	--	--	--	--	--	--	--	--	--	--	--	PREDICTED: uncharacterized protein LOC104908249 [Beta vulgaris subsp. vulgaris]
IMABv01g025018	1007	1327	1040	286	175	222	13.7119	17.6002	14.4336	3.73106	2.69913	2.88098	3.73009e-34	-2.13763	down	--	--	--	--	--	--	--	DEK C terminal domain	--	S	Function unknown	PREDICTED: glutamic acid-rich protein isoform X1 [Beta vulgaris subsp. vulgaris]
IMABv04g007068	17	3	0	186	110	111	0.701598	0.088921	0	7.93321	5.57383	4.68485	0.0041692	2.4215	up	--	--	--	--	--	--	--	--	--	--	--	hypothetical protein BVRB_4g095460 [Beta vulgaris subsp. vulgaris]
IMABv01g025412	0	0	0	348	276	223	0	0	0	6.2367	5.86315	3.97467	7.25732e-33	6.95398	up	--	--	Biological Process: formation of translation preinitiation complex (GO:0001731);; Molecular Function: translation initiation factor activity (GO:0003743);;	K15027|6.3e-174|bvg:104892785|K15027 translation initiation factor 2D | (RefSeq) eukaryotic translation initiation factor 2D	--	[J]	Translation, ribosomal structure and biogenesis	Pre-PUA-like domain	--	J	Translation, ribosomal structure and biogenesis	PREDICTED: eukaryotic translation initiation factor 2D [Beta vulgaris subsp. vulgaris]
IMABv04g005601	16387	7977	4423	1298	1369	526	737.229	349.779	202.721	58.4552	73.2577	23.5805	2.58948e-05	-2.49025	down	--	--	Cellular Component: chloroplast (GO:0009507);; Cellular Component: photosystem I (GO:0009522);; Biological Process: photosynthetic electron transport chain (GO:0009767);; Cellular Component: integral component of membrane (GO:0016021);;	K14332|8.9e-61|bvg:104907718|K14332 photosystem I subunit PsaO | (RefSeq) photosystem I subunit O	Photosynthesis (ko00195)	--	--	--	Photosystem I subunit O OS=Arabidopsis thaliana OX=3702 GN=PSAO PE=1 SV=1	S	Function unknown	PREDICTED: photosystem I subunit O isoform X2 [Beta vulgaris subsp. vulgaris]
IMABv04g007293	1917	2364	2137	9987	7636	10877	78.9753	94.9399	89.7289	412.319	374.405	447.209	3.34824e-81	2.27136	up	[IQ]	Lipid transport and metabolism;; Secondary metabolites biosynthesis, transport and catabolism	Biological Process: fatty acid biosynthetic process (GO:0006633);;	K03955|5.6e-07|peq:110018295|K03955 NADH dehydrogenase (ubiquinone) 1 alpha/beta subcomplex 1, acyl-carrier protein | (RefSeq) acyl carrier protein 2, mitochondrial	Oxidative phosphorylation (ko00190)	[CIQ]	Energy production and conversion;; Lipid transport and metabolism;; Secondary metabolites biosynthesis, transport and catabolism	Phosphopantetheine attachment site	Acyl carrier protein 2, chloroplastic OS=Spinacia oleracea OX=3562 GN=ACL1.2 PE=1 SV=1	--	--	PREDICTED: acyl carrier protein 2, chloroplastic [Beta vulgaris subsp. vulgaris]
IMABv09g021940	645	527	551	244	69	89	10.7863	8.5845	9.37668	4.08669	1.36658	1.47212	0.000482328	-1.79932	down	--	--	Cellular Component: integral component of membrane (GO:0016021);;	--	--	[U]	Intracellular trafficking, secretion, and vesicular transport	TLC domain	LAG1 longevity assurance homolog 2 OS=Arabidopsis thaliana OX=3702 GN=LAG2 PE=1 SV=1	U	Intracellular trafficking, secretion, and vesicular transport	PREDICTED: LAG1 longevity assurance homolog 2 [Beta vulgaris subsp. vulgaris]
IMABv07g013541	316	265	315	656	508	591	3.69973	3.02067	3.74448	7.67564	7.05109	6.91761	1.6665e-07	1.08333	up	--	--	Molecular Function: DNA binding (GO:0003677);; Cellular Component: nucleus (GO:0005634);; Biological Process: regulation of transcription, DNA-templated (GO:0006355);;	K16222|7.5e-59|csat:104726841|K16222 Dof zinc finger protein DOF5.5 | (RefSeq) cyclic dof factor 1-like	Circadian rhythm - plant (ko04712)	--	--	Dof domain, zinc finger	Cyclic dof factor 2 OS=Arabidopsis thaliana OX=3702 GN=CDF2 PE=1 SV=2	K	Transcription	PREDICTED: cyclic dof factor 2 isoform X2 [Beta vulgaris subsp. vulgaris]
IMABv08g029025	352	520	412	126	65	49	6.43799	9.27026	7.66609	2.29335	1.40539	0.89372	6.51699e-07	-2.10488	down	--	--	--	--	--	--	--	--	--	S	Function unknown	hypothetical protein BVRB_8g192020 [Beta vulgaris subsp. vulgaris]
Beta_vulgaris_newGene_10980	72	37	9	643	32	873	1.25135	0.618974	0.155957	11.2617	0.645632	15.2381	0.00931318	2.2164	up	[F]	Nucleotide transport and metabolism	Molecular Function: catalytic activity (GO:0003824);; Biological Process: nucleoside metabolic process (GO:0009116);;	K07870|3.8e-15|pxb:103958384|K07870 mitochondrial Rho GTPase 1 [EC:3.6.5.-] | (RefSeq) uncharacterized protein LOC103958384	--	--	--	Phosphorylase superfamily	--	F	Nucleotide transport and metabolism	hypothetical protein BVRB_2g032100 [Beta vulgaris subsp. vulgaris]
IMABv09g023225	484	289	222	6089	344	5845	1.59132	0.925586	0.743539	20.0844	1.34623	19.2023	0.000352145	2.62536	up	--	--	Biological Process: mRNA splicing, via spliceosome (GO:0000398);; Cellular Component: spliceosomal complex (GO:0005681);; Molecular Function: U6 snRNA binding (GO:0017070);; Molecular Function: U5 snRNA binding (GO:0030623);;	K12856|0.0e+00|thj:104800410|K12856 pre-mRNA-processing factor 8 | (RefSeq) pre-mRNA-processing-splicing factor 8A	Spliceosome (ko03040)	[A]	RNA processing and modification	PRP8 domain IV core	Pre-mRNA-processing-splicing factor 8A OS=Arabidopsis thaliana OX=3702 GN=PRP8A PE=1 SV=1	A	RNA processing and modification	PREDICTED: pre-mRNA-processing-splicing factor 8A [Beta vulgaris subsp. vulgaris]
Beta_vulgaris_newGene_135	47	61	58	0	4	0	1.02577	1.30663	1.29349	0	0.085664	0	0.00388934	-2.45406	down	--		Molecular Function: protein kinase activity (GO:0004672);; Molecular Function: calcium ion binding (GO:0005509);; Molecular Function: ATP binding (GO:0005524);; Cellular Component: integral component of membrane (GO:0016021);; Molecular Function: polysaccharide binding (GO:0030247);;	K23544|2.5e-82|brp:103842861|K23544 serine incorporator 1/3 | (RefSeq) serine incorporator 3	--	--	--	Protein kinase domain	Wall-associated receptor kinase 5 OS=Arabidopsis thaliana OX=3702 GN=WAK5 PE=2 SV=1	T	Signal transduction mechanisms	hypothetical protein BVRB_3g058020 [Beta vulgaris subsp. vulgaris]
IMABv01g025833	1492	2583	2021	633	258	196	16.0172	27.0355	22.1053	6.80316	3.28411	2.10005	9.75864e-06	-2.1279	down	[J]	Translation, ribosomal structure and biogenesis	Molecular Function: RNA binding (GO:0003723);;	K13126|0.0e+00|bvg:104896372|K13126 polyadenylate-binding protein | (RefSeq) polyadenylate-binding protein 5	RNA transport (ko03013);; mRNA surveillance pathway (ko03015);; RNA degradation (ko03018)	[AJ]	RNA processing and modification;; Translation, ribosomal structure and biogenesis	RNA recognition motif. (a.k.a. RRM, RBD, or RNP domain)	Polyadenylate-binding protein 5 OS=Arabidopsis thaliana OX=3702 GN=PAB5 PE=1 SV=3	A	RNA processing and modification	PREDICTED: polyadenylate-binding protein 5 [Beta vulgaris subsp. vulgaris]
IMABv03g013346	888	1087	784	385	205	128	10.7409	12.8284	9.66886	4.66639	2.95162	1.53682	0.000355229	-1.64835	down	--	--	Molecular Function: phosphatidylinositol phospholipase C activity (GO:0004435);; Biological Process: lipid catabolic process (GO:0016042);; Biological Process: intracellular signal transduction (GO:0035556);;	K05857|0.0e+00|bvg:104899951|K05857 phosphatidylinositol phospholipase C, delta [EC:3.1.4.11] | (RefSeq) phosphoinositide phospholipase C 4	Inositol phosphate metabolism (ko00562);; Phosphatidylinositol signaling system (ko04070)	[T]	Signal transduction mechanisms	Phosphatidylinositol-specific phospholipase C, X domain	Phosphoinositide phospholipase C 4 OS=Arabidopsis thaliana OX=3702 GN=PLC4 PE=2 SV=2	I	Lipid transport and metabolism	PREDICTED: phosphoinositide phospholipase C 4 [Beta vulgaris subsp. vulgaris]
Beta_vulgaris_newGene_4104	368	279	242	643	460	818	11.3337	8.35722	7.57775	19.8226	16.8528	25.1304	8.16395e-05	1.19165	up	--	--	--	K07253|3.6e-55|bvg:104892566|K07253 phenylpyruvate tautomerase [EC:5.3.2.1] | (RefSeq) macrophage migration inhibitory factor homolog	Tyrosine metabolism (ko00350);; Phenylalanine metabolism (ko00360)	[V]	Defense mechanisms	Macrophage migration inhibitory factor (MIF)	--	V	Defense mechanisms	PREDICTED: macrophage migration inhibitory factor homolog [Beta vulgaris subsp. vulgaris]
Beta_vulgaris_newGene_11121	7	16	7	93	42	71	0.063682	0.160371	0.074975	0.973789	0.518081	0.74979	4.02347e-06	2.50321	up	--	--	Molecular Function: DNA binding (GO:0003677);; Molecular Function: protein dimerization activity (GO:0046983);;	--	--	[L]	Replication, recombination and repair	--	Zinc finger BED domain-containing protein DAYSLEEPER OS=Arabidopsis thaliana OX=3702 GN=HAT PE=1 SV=1	L	Replication, recombination and repair	hypothetical protein BVRB_2g028530 isoform B [Beta vulgaris subsp. vulgaris]
Beta_vulgaris_newGene_10061	161	410	358	106	59	63	1.72653	4.37941	4.07326	1.13777	0.794914	0.630647	0.000712829	-1.70097	down	[Q]	Secondary metabolites biosynthesis, transport and catabolism	Molecular Function: diacylglycerol O-acyltransferase activity (GO:0004144);; Biological Process: glycerolipid biosynthetic process (GO:0045017);;	K15406|5.2e-55|crb:17878727|K15406 wax-ester synthase / diacylglycerol O-acyltransferase [EC:2.3.1.75 2.3.1.20] | (RefSeq) O-acyltransferase WSD1	Cutin, suberine and wax biosynthesis (ko00073)	--	--	WS/DGAT C-terminal domain	O-acyltransferase WSD1 OS=Arabidopsis thaliana OX=3702 GN=WSD1 PE=2 SV=1	S	Function unknown	PREDICTED: O-acyltransferase WSD1 isoform X1 [Beta vulgaris subsp. vulgaris]
Beta_vulgaris_newGene_9453	38	26	21	132	305	398	0.749584	0.496472	0.410007	2.62085	7.21284	7.89714	1.38567e-07	2.94091	up	[Q]	Secondary metabolites biosynthesis, transport and catabolism	Molecular Function: diacylglycerol O-acyltransferase activity (GO:0004144);; Biological Process: glycerolipid biosynthetic process (GO:0045017);;	K20098|6.1e-51|mtr:MTR_4g078460|K20098 DNA excision repair protein ERCC-6-like 2 [EC:3.6.4.-] | (RefSeq) DNA repair and recombination RAD26-like protein, putative	--	--	--	Wax ester synthase-like Acyl-CoA acyltransferase domain	--	S	Function unknown	PREDICTED: O-acyltransferase WSD1 [Beta vulgaris subsp. vulgaris]
IMABv08g029081	293	262	209	124	78	74	6.38399	5.55807	4.63064	2.68776	2.01808	1.60404	0.000128459	-1.27357	down	--	--	--	--	--	--	--	--	--	--	--	hypothetical protein BVRB_8g193030 [Beta vulgaris subsp. vulgaris]
IMABv06g017300	3121	3932	3816	1189	590	741	123.846	152.071	154.271	47.2674	27.8133	29.3031	2.77049e-14	-1.93481	down	--	--	Molecular Function: protein phosphatase inhibitor activity (GO:0004864);; Biological Process: defense response (GO:0006952);; Biological Process: abscisic acid-activated signaling pathway (GO:0009738);; Molecular Function: abscisic acid binding (GO:0010427);; Molecular Function: signaling receptor activity (GO:0038023);;	K14496|1.7e-07|ats:109739390|K14496 abscisic acid receptor PYR/PYL family | (RefSeq) LOC109739390; abscisic acid receptor PYL4-like	MAPK signaling pathway - plant (ko04016);; Plant hormone signal transduction (ko04075)	--	--	Pathogenesis-related protein Bet v 1 family	MLP-like protein 423 OS=Arabidopsis thaliana OX=3702 GN=MLP423 PE=2 SV=1	S	Function unknown	PREDICTED: MLP-like protein 423 [Beta vulgaris subsp. vulgaris]
IMABv03g011647	24	24	49	219	66	134	0.475855	0.466211	1.02033	4.48403	1.60071	2.72578	0.00291104	1.83265	up	--	--	Molecular Function: peroxidase activity (GO:0004601);; Cellular Component: extracellular region (GO:0005576);; Biological Process: response to oxidative stress (GO:0006979);; Cellular Component: plant-type cell wall (GO:0009505);; Cellular Component: plasmodesma (GO:0009506);; Molecular Function: heme binding (GO:0020037);; Biological Process: hydrogen peroxide catabolic process (GO:0042744);; Mo…	K00430|5.2e-162|bvg:104906406|K00430 peroxidase [EC:1.11.1.7] | (RefSeq) peroxidase 66	Phenylpropanoid biosynthesis (ko00940)	--	--	Peroxidase	Peroxidase 66 OS=Arabidopsis thaliana OX=3702 GN=PER66 PE=2 SV=1	Q	Secondary metabolites biosynthesis, transport and catabolism	PREDICTED: peroxidase 66 [Beta vulgaris subsp. vulgaris]
IMABv03g011730	419	634	599	233	177	202	19.3105	28.4813	28.1168	10.7403	9.67586	9.28635	1.11792e-06	-1.25512	down	--	--	Molecular Function: actin filament binding (GO:0051015);; Biological Process: actin filament bundle assembly (GO:0051017);;	K17275|3.7e-39|nsy:104233904|K17275 plastin-1 | (RefSeq) fimbrin-like protein 2	--	[Z]	Cytoskeleton	Calponin homology (CH) domain	Fimbrin-5 OS=Arabidopsis thaliana OX=3702 GN=FIM5 PE=1 SV=1	Z	Cytoskeleton	PREDICTED: fimbrin-5 [Beta vulgaris subsp. vulgaris]
IMABv02g031021	97	147	154	1281	2175	1417	1.40298	2.08701	2.28833	18.7376	37.7795	20.6419	1.11106e-17	3.49919	up	[T]	Signal transduction mechanisms	Molecular Function: protein serine/threonine kinase activity (GO:0004674);; Molecular Function: ATP binding (GO:0005524);; Biological Process: signal transduction (GO:0007165);;	K12761|2.5e-267|bvg:104886852|K12761 carbon catabolite-derepressing protein kinase [EC:2.7.11.1] | (RefSeq) CBL-interacting serine/threonine-protein kinase 4	--	[T]	Signal transduction mechanisms	Protein kinase domain	CBL-interacting serine/threonine-protein kinase 4 OS=Arabidopsis thaliana OX=3702 GN=CIPK4 PE=1 SV=1	T	Signal transduction mechanisms	PREDICTED: CBL-interacting serine/threonine-protein kinase 4 [Beta vulgaris subsp. vulgaris]
IMABv03g012316	524	505	573	1822	1029	7818	11.4239	10.7311	12.7307	39.8002	26.6768	170.08	0.000786193	2.23934	up	[G]	Carbohydrate transport and metabolism	Biological Process: carbohydrate metabolic process (GO:0005975);; Biological Process: pentose-phosphate shunt (GO:0006098);; Molecular Function: 6-phosphogluconolactonase activity (GO:0017057);;	K01057|3.7e-124|cqi:110709258|K01057 6-phosphogluconolactonase [EC:3.1.1.31] | (RefSeq) probable 6-phosphogluconolactonase 4, chloroplastic	Pentose phosphate pathway (ko00030);; Carbon metabolism (ko01200)	[G]	Carbohydrate transport and metabolism	Glucosamine-6-phosphate isomerases/6-phosphogluconolactonase	Probable 6-phosphogluconolactonase 4, chloroplastic OS=Oryza sativa subsp. indica OX=39946 GN=OsI_031067 PE=3 SV=2	G	Carbohydrate transport and metabolism	hypothetical protein BVRB_3g051140 [Beta vulgaris subsp. vulgaris]
IMABv04g008555	1873	1984	2068	3473	3694	3750	43.8654	44.0911	48.178	76.6463	96.3137	80.5159	1.2987e-06	1.02132	up	[M]	Cell wall/membrane/envelope biogenesis	Molecular Function: catalytic activity (GO:0003824);;	K09753|1.4e-75|pper:18783603|K09753 cinnamoyl-CoA reductase [EC:1.2.1.44] | (RefSeq) cinnamoyl-CoA reductase 1	Phenylpropanoid biosynthesis (ko00940)	[V]	Defense mechanisms	NAD dependent epimerase/dehydratase family	Phenylacetaldehyde reductase OS=Rosa hybrid cultivar OX=128735 GN=PAR PE=1 SV=1	V	Defense mechanisms	PREDICTED: cinnamoyl-CoA reductase 1-like [Beta vulgaris subsp. vulgaris]
IMABv09g023605	45	47	39	2	0	0	1.71567	1.74866	1.52889	0.054147	0	0	4.32895e-08	-3.799	down	--	--	--	--	--	--	--	--	--	--	--	PREDICTED: uncharacterized protein LOC104898757 [Beta vulgaris subsp. vulgaris]
IMABv04g004688	143	124	131	287	200	323	1.66479	1.39541	1.53361	3.34183	2.72944	3.75033	4.72584e-06	1.121	up	[O]	Posttranslational modification, protein turnover, chaperones	Molecular Function: NAD+ binding (GO:0070403);;	K11416|3.5e-259|bvg:104891867|K11416 NAD+-dependent protein deacetylase sirtuin 6 [EC:2.3.1.286] | (RefSeq) NAD-dependent protein deacetylase SRT1	Nicotinate and nicotinamide metabolism (ko00760)	[BK]	Chromatin structure and dynamics;; Transcription	Sir2 family	NAD-dependent protein deacetylase SRT1 OS=Arabidopsis thaliana OX=3702 GN=SRT1 PE=2 SV=1	--	--	PREDICTED: NAD-dependent protein deacetylase SRT1 isoform X1 [Beta vulgaris subsp. vulgaris]
IMABv06g017252	48	65	44	9	9	16	1.1666	1.53389	1.09915	0.204775	0.260978	0.386685	0.000400517	-1.82861	down	--	--	--	--	--	--	--	--	--	--	--	PREDICTED: uncharacterized protein LOC104897468 isoform X1 [Beta vulgaris subsp. vulgaris]
Beta_vulgaris_newGene_3904	26	33	47	92	106	133	0.129944	0.161799	0.236756	0.461818	0.63252	0.667488	0.000572366	1.62822	up	--	--	Molecular Function: nucleic acid binding (GO:0003676);; Biological Process: DNA integration (GO:0015074);;	K17545|2.1e-295|zma:103634684|K17545 serine/threonine-protein kinase ULK4 [EC:2.7.11.1] | (RefSeq) uncharacterized protein LOC103634684	--	[R]	General function prediction only	Reverse transcriptase (RNA-dependent DNA polymerase)	Retrovirus-related Pol polyprotein from transposon RE1 OS=Arabidopsis thaliana OX=3702 GN=RE1 PE=2 SV=1	K	Transcription	Retrovirus-related Pol polyprotein from transposon TNT 1-94 [Artemisia annua]
IMABv05g004449	1804	2281	1552	4330	4083	5459	27.6005	34.0224	24.1956	66.3984	74.3588	83.3683	6.29345e-14	1.43241	up	[I]	Lipid transport and metabolism	Molecular Function: diphosphomevalonate decarboxylase activity (GO:0004163);; Molecular Function: ATP binding (GO:0005524);; Cellular Component: cytosol (GO:0005829);; Biological Process: isopentenyl diphosphate biosynthetic process, mevalonate pathway (GO:0019287);;	K01597|3.8e-188|bvg:104892092|K01597 diphosphomevalonate decarboxylase [EC:4.1.1.33] | (RefSeq) diphosphomevalonate decarboxylase MVD2	Terpenoid backbone biosynthesis (ko00900)	[I]	Lipid transport and metabolism	Mevalonate 5-diphosphate decarboxylase C-terminal domain	Diphosphomevalonate decarboxylase 2 OS=Panax ginseng OX=4054 GN=MVD2 PE=2 SV=1	I	Lipid transport and metabolism	PREDICTED: diphosphomevalonate decarboxylase MVD2 [Beta vulgaris subsp. vulgaris]
Beta_vulgaris_newGene_5509	93	322	190	22	8	10	1.87444	6.37827	3.91487	0.440017	0.177955	0.190587	1.57575e-07	-3.10483	down	--	--	Biological Process: response to acid chemical (GO:0001101);; Molecular Function: protein binding (GO:0005515);; Cellular Component: cellular_component (GO:0005575);; Cellular Component: intracellular (GO:0005622);; Cellular Component: cell (GO:0005623);; Cellular Component: cytoplasm (GO:0005737);; Cellular Component: vacuole (GO:0005773);; Cellular Component: vacuolar membrane (GO:0005774);; Cel…	--	--	--	--	PLAT/LH2 domain	PLAT domain-containing protein 1 OS=Arabidopsis thaliana OX=3702 GN=PLAT1 PE=1 SV=1	S	Function unknown	PREDICTED: PLAT domain-containing protein 3 [Beta vulgaris subsp. vulgaris]
IMABv07g015614	3	13	9	71	90	40	0.061683	0.287486	0.203396	1.61688	2.44125	0.892209	0.000391218	2.45768	up	--	--	Cellular Component: cellular_component (GO:0005575);; Cellular Component: intracellular (GO:0005622);; Cellular Component: cell (GO:0005623);; Cellular Component: cytoplasm (GO:0005737);; Cellular Component: vacuole (GO:0005773);; Cellular Component: proton-transporting two-sector ATPase complex, catalytic domain (GO:0033178);; Cellular Component: organelle (GO:0043226);; Cellular Component: memb…	K02150|1.0e-63|bvg:104898123|K02150 V-type H+-transporting ATPase subunit E | (RefSeq) V-type proton ATPase subunit E2	Oxidative phosphorylation (ko00190);; Phagosome (ko04145)	[C]	Energy production and conversion	ATP synthase (E/31 kDa) subunit	V-type proton ATPase subunit E2 OS=Arabidopsis thaliana OX=3702 GN=VHA-E2 PE=2 SV=1	C	Energy production and conversion	PREDICTED: V-type proton ATPase subunit E2 [Beta vulgaris subsp. vulgaris]
IMABv05g001845	126	90	107	0	0	0	2.67541	1.86542	2.3249	0	0	0	1.24231e-17	-5.4823	down	--	--	Molecular Function: monooxygenase activity (GO:0004497);; Molecular Function: iron ion binding (GO:0005506);; Molecular Function: oxidoreductase activity, acting on paired donors, with incorporation or reduction of molecular oxygen (GO:0016705);; Molecular Function: heme binding (GO:0020037);;	K23810|1.5e-63|vvi:100254114|K23810 (E)-8-carboxylinalool synthase [EC:1.14.14.-] | (RefSeq) geraniol 8-hydroxylase	Monoterpenoid biosynthesis (ko00902)	[Q]	Secondary metabolites biosynthesis, transport and catabolism	Cytochrome P450	Inactive cytochrome P450 76AD1 OS=Beta vulgaris OX=161934 GN=CYP76AD1 PE=3 SV=1	Q	Secondary metabolites biosynthesis, transport and catabolism	hypothetical protein [Beta vulgaris]
IMABv02g031892	437	430	240	170	146	158	11.3304	10.8788	6.34235	4.40893	4.49244	4.08767	0.00380258	-1.01642	down	--	--	--	--	--	--	--	--	--	S	Function unknown	PREDICTED: uncharacterized protein LOC104908080 [Beta vulgaris subsp. vulgaris]
IMABv07g015150	101	89	83	30	23	10	1.30512	1.12595	1.08723	0.378078	0.349964	0.124353	0.00302031	-1.70156	down	[P]	Inorganic ion transport and metabolism	Cellular Component: integral component of membrane (GO:0016021);; Molecular Function: transmembrane transporter activity (GO:0022857);;	K02575|4.6e-278|bvg:104898509|K02575 MFS transporter, NNP family, nitrate/nitrite transporter | (RefSeq) high affinity nitrate transporter 2.4	Nitrogen metabolism (ko00910)	--	--	Major Facilitator Superfamily	High affinity nitrate transporter 2.4 OS=Arabidopsis thaliana OX=3702 GN=NRT2.4 PE=2 SV=1	P	Inorganic ion transport and metabolism	PREDICTED: high affinity nitrate transporter 2.4 [Beta vulgaris subsp. vulgaris]
IMABv08g029187	257	425	283	112	43	40	6.71549	10.8267	7.53939	2.92332	1.3335	1.0223	8.48517e-05	-1.95608	down	--	--	Biological Process: reproduction (GO:0000003);; Biological Process: regionalization (GO:0003002);; Biological Process: developmental process involved in reproduction (GO:0003006);; Biological Process: regulation of transcription, DNA-templated (GO:0006355);; Biological Process: multicellular organism development (GO:0007275);; Biological Process: pattern specification process (GO:0007389);; Biolo…	K13944|2.4e-29|lsv:111902507|K13944 LOB domain-containing protein 16 | (RefSeq) LOB domain-containing protein 16-like	--	--	--	Lateral organ boundaries (LOB) domain	LOB domain-containing protein 36 OS=Arabidopsis thaliana OX=3702 GN=LBD36 PE=2 SV=1	S	Function unknown	PREDICTED: LOB domain-containing protein 36 [Beta vulgaris subsp. vulgaris]
IMABv01g025400	9616	8608	7482	30767	22320	29966	226.918	197.984	179.869	727.299	626.629	705.462	7.34742e-46	1.81192	up	--	--	--	--	--	--	--	Pollen protein Ole e 1 like	Protein DOWNSTREAM OF FLC OS=Arabidopsis thaliana OX=3702 GN=DFC PE=2 SV=1	S	Function unknown	PREDICTED: major pollen allergen Lol p 11 [Beta vulgaris subsp. vulgaris]
IMABv07g015869	13012	8861	7311	5035	2212	3751	703.541	466.965	402.703	272.674	142.277	202.317	0.000646495	-1.23954	down	--	--	--	--	--	--	--	Gibberellin regulated protein	Gibberellin-regulated protein 8 OS=Arabidopsis thaliana OX=3702 GN=At2g39540 PE=2 SV=1	--	--	PREDICTED: peamaclein [Beta vulgaris subsp. vulgaris]
IMABv04g006069	107	71	60	244	397	262	1.84369	1.18338	1.04515	4.21533	8.15032	4.50806	9.61406e-05	1.90793	up	[G]	Carbohydrate transport and metabolism	Molecular Function: alpha,alpha-trehalose-phosphate synthase (UDP-forming) activity (GO:0003825);; Biological Process: trehalose biosynthetic process (GO:0005992);;	K16055|3.3e-144|bvg:104891294|K16055 trehalose 6-phosphate synthase/phosphatase [EC:2.4.1.15 3.1.3.12] | (RefSeq) alpha,alpha-trehalose-phosphate synthase [UDP-forming] 1	Starch and sucrose metabolism (ko00500)	[G]	Carbohydrate transport and metabolism	Trehalose-phosphatase	Alpha,alpha-trehalose-phosphate synthase [UDP-forming] 1 OS=Arabidopsis thaliana OX=3702 GN=TPS1 PE=1 SV=1	G	Carbohydrate transport and metabolism	PREDICTED: alpha,alpha-trehalose-phosphate synthase [UDP-forming] 1 [Beta vulgaris subsp. vulgaris]
IMABv04g006044	452	304	441	725	894	950	17.3228	11.3579	17.1938	27.803	40.7469	36.3197	0.00142902	1.18937	up	[J]	Translation, ribosomal structure and biogenesis	Molecular Function: structural constituent of ribosome (GO:0003735);; Cellular Component: ribosome (GO:0005840);; Biological Process: translation (GO:0006412);;	K02871|8.1e-48|bvg:104891306|K02871 large subunit ribosomal protein L13 | (RefSeq) 50S ribosomal protein L13, chloroplastic	Ribosome (ko03010)	[J]	Translation, ribosomal structure and biogenesis	Ribosomal protein L13	50S ribosomal protein L13, chloroplastic OS=Spinacia oleracea OX=3562 GN=RPL13 PE=1 SV=1	J	Translation, ribosomal structure and biogenesis	PREDICTED: 50S ribosomal protein L13, chloroplastic [Beta vulgaris subsp. vulgaris]
IMABv02g032441	84	78	95	379	523	426	1.33381	1.21739	1.54106	6.08619	9.97332	6.81019	2.00574e-11	2.39393	up	--	--	Cellular Component: cellular_component (GO:0005575);; Cellular Component: intracellular (GO:0005622);; Cellular Component: cell (GO:0005623);; Cellular Component: cytoplasm (GO:0005737);; Cellular Component: endoplasmic reticulum (GO:0005783);; Biological Process: transport (GO:0006810);; Biological Process: ER to Golgi vesicle-mediated transport (GO:0006888);; Biological Process: retrograde vesi…	K08492|4.6e-159|bvg:104903885|K08492 syntaxin 18 | (RefSeq) syntaxin-81	SNARE interactions in vesicular transport (ko04130);; Phagosome (ko04145)	[U]	Intracellular trafficking, secretion, and vesicular transport	SNARE-complex protein Syntaxin-18 N-terminus	Syntaxin-81 OS=Arabidopsis thaliana OX=3702 GN=SYP81 PE=1 SV=2	U	Intracellular trafficking, secretion, and vesicular transport	PREDICTED: syntaxin-81 isoform X3 [Beta vulgaris subsp. vulgaris]
IMABv07g013825	327	368	352	61	39	47	4.34964	4.78097	4.777	0.814081	0.616913	0.622632	1.07733e-32	-2.6354	down	[P]	Inorganic ion transport and metabolism	Molecular Function: ammonium transmembrane transporter activity (GO:0008519);; Cellular Component: integral component of membrane (GO:0016021);;	K03320|6.1e-221|bvg:104899319|K03320 ammonium transporter, Amt family | (RefSeq) ammonium transporter 1 member 4	--	[P]	Inorganic ion transport and metabolism	Ammonium Transporter Family	Ammonium transporter 1 member 1 OS=Arabidopsis thaliana OX=3702 GN=AMT1-1 PE=1 SV=1	P	Inorganic ion transport and metabolism	PREDICTED: ammonium transporter 1 member 4 [Beta vulgaris subsp. vulgaris]
IMABv07g014837	183	223	171	442	321	605	2.19338	2.59939	2.08135	5.31209	4.56973	7.24076	7.79169e-07	1.3343	up	--	--	Cellular Component: cytosol (GO:0005829);; Biological Process: protein import into nucleus (GO:0006606);; Cellular Component: host cell nucleus (GO:0042025);; Molecular Function: nuclear import signal receptor activity (GO:0061608);;	K15042|5.1e-280|bvg:104908926|K15042 importin subunit alpha-6/7 | (RefSeq) importin subunit alpha-9	--	[U]	Intracellular trafficking, secretion, and vesicular transport	Armadillo/beta-catenin-like repeat	Importin subunit alpha-9 OS=Arabidopsis thaliana OX=3702 GN=IMPA9 PE=3 SV=1	U	Intracellular trafficking, secretion, and vesicular transport	PREDICTED: importin subunit alpha-9 [Beta vulgaris subsp. vulgaris]
IMABv02g032498	7001	10584	7166	1478	949	1516	159.143	234.509	165.964	33.6516	25.6505	34.3728	8.50714e-37	-2.46808	down	[J]	Translation, ribosomal structure and biogenesis	Cellular Component: ribosome (GO:0005840);; Biological Process: ribosome biogenesis (GO:0042254);;	K02941|1.9e-91|bvg:104903535|K02941 large subunit ribosomal protein LP0 | (RefSeq) 60S acidic ribosomal protein P0	Ribosome (ko03010)	[J]	Translation, ribosomal structure and biogenesis	Ribosomal protein L10	60S acidic ribosomal protein P0 OS=Oxybasis rubra OX=3560 PE=2 SV=1	J	Translation, ribosomal structure and biogenesis	PREDICTED: 60S acidic ribosomal protein P0 [Beta vulgaris subsp. vulgaris]
IMABv04g004924	233	79	141	0	1	1	7.56703	2.49891	4.6516	0	0.026106	0.027638	2.95462e-13	-4.86006	down	[E]	Amino acid transport and metabolism	Molecular Function: inorganic phosphate transmembrane transporter activity (GO:0005315);; Molecular Function: ATP binding (GO:0005524);; Cellular Component: membrane (GO:0016020);; Molecular Function: ATPase activity (GO:0016887);; Biological Process: phosphate ion transmembrane transport (GO:0035435);;	K05658|2.4e-13|bdi:100832253|K05658 ATP-binding cassette, subfamily B (MDR/TAP), member 1 [EC:7.6.2.2] | (RefSeq) ABC transporter B family member 2	ABC transporters (ko02010)	[Q]	Secondary metabolites biosynthesis, transport and catabolism	ABC transporter	ABC transporter I family member 17 OS=Arabidopsis thaliana OX=3702 GN=ABCI17 PE=2 SV=1	Q	Secondary metabolites biosynthesis, transport and catabolism	PREDICTED: ABC transporter I family member 17 [Beta vulgaris subsp. vulgaris]
IMABv04g008242	23	8	19	77	111	168	1.04463	0.326123	0.878725	3.5058	6.04218	7.69502	5.5533e-05	2.45007	up	--	--	Cellular Component: integral component of membrane (GO:0016021);;	K10532|2.8e-35|bvg:104890316|K10532 heparan-alpha-glucosaminide N-acetyltransferase [EC:2.3.1.78] | (RefSeq) heparan-alpha-glucosaminide N-acetyltransferase	Glycosaminoglycan degradation (ko00531)	[S]	Function unknown	--	--	J	Translation, ribosomal structure and biogenesis	hypothetical protein BVRB_4g075840 isoform C [Beta vulgaris subsp. vulgaris]
IMABv01g026943	73	46	83	175	173	338	1.10595	0.675643	1.29132	2.67301	3.14559	5.14139	0.000750906	1.68853	up	--	--	--	--	--	--	--	--	--	--	--	PREDICTED: uncharacterized protein LOC104901752 [Beta vulgaris subsp. vulgaris]
IMABv03g009239	57	50	44	432	297	333	0.333307	0.282638	0.260454	2.53077	2.07094	1.94615	1.46965e-33	2.86927	up	--	--	Molecular Function: microtubule motor activity (GO:0003777);; Molecular Function: ATP binding (GO:0005524);; Biological Process: microtubule-based movement (GO:0007018);; Molecular Function: microtubule binding (GO:0008017);;	K11498|0.0e+00|bvg:104889457|K11498 centromeric protein E | (RefSeq) kinesin-like protein KIN-7O	--	[Z]	Cytoskeleton	Kinesin motor domain	Kinesin-like protein KIN-7O OS=Arabidopsis thaliana OX=3702 GN=KIN7O PE=3 SV=1	Z	Cytoskeleton	PREDICTED: kinesin-like protein KIN-7O isoform X1 [Beta vulgaris subsp. vulgaris]
IMABv02g031713	687	4118	3238	494	128	253	11.7047	68.456	56.2643	8.43249	2.59732	4.2936	0.000172635	-2.46945	down	--	--	Cellular Component: cellular_component (GO:0005575);; Cellular Component: intracellular (GO:0005622);; Cellular Component: cell (GO:0005623);; Cellular Component: cytoplasm (GO:0005737);; Cellular Component: endosome (GO:0005768);; Cellular Component: Golgi apparatus (GO:0005794);; Cellular Component: trans-Golgi network (GO:0005802);; Biological Process: response to stress (GO:0006950);; Biologi…	K12472|5.3e-34|cqi:110701739|K12472 epidermal growth factor receptor substrate 15 | (RefSeq) GATA zinc finger domain-containing protein 14-like	Endocytosis (ko04144)	--	--	BURP domain	BURP domain protein RD22 OS=Arabidopsis thaliana OX=3702 GN=RD22 PE=2 SV=1	S	Function unknown	hypothetical protein BVRB_2g031700 [Beta vulgaris subsp. vulgaris]
IMABv07g014109	284	360	343	492	692	702	3.91051	4.83896	4.80981	6.79622	11.3414	9.65349	0.00299807	1.05885	up	[M]	Cell wall/membrane/envelope biogenesis	Biological Process: starch metabolic process (GO:0005982);; Biological Process: sucrose metabolic process (GO:0005985);; Biological Process: response to water deprivation (GO:0009414);; Biological Process: seed maturation (GO:0010431);; Biological Process: response to mannitol (GO:0010555);; Molecular Function: sucrose synthase activity (GO:0016157);;	K00695|9.9e-228|bvg:104898912|K00695 sucrose synthase [EC:2.4.1.13] | (RefSeq) SBSS1; sucrose synthase	Starch and sucrose metabolism (ko00500)	[M]	Cell wall/membrane/envelope biogenesis	Sucrose synthase	Sucrose synthase (Fragment) OS=Beta vulgaris OX=161934 GN=SS1 PE=2 SV=1	M	Cell wall/membrane/envelope biogenesis	sucrose synthase 1 [Beta vulgaris]
IMABv01g024699	41	44	43	127	110	171	0.552077	0.578902	0.593077	1.72341	1.77038	2.31844	3.91326e-08	1.73105	up	--	--	Biological Process: protein glycosylation (GO:0006486);; Molecular Function: transferase activity, transferring glycosyl groups (GO:0016757);;	K20888|1.3e-301|bvg:104905414|K20888 xyloglucan galactosyltransferase MUR3 [EC:2.4.1.-] | (RefSeq) probable xyloglucan galactosyltransferase GT11	--	[GMW]	Carbohydrate transport and metabolism;; Cell wall/membrane/envelope biogenesis;; Extracellular structures	Exostosin family	Probable xyloglucan galactosyltransferase GT11 OS=Arabidopsis thaliana OX=3702 GN=GT11 PE=2 SV=1	--	--	PREDICTED: probable xyloglucan galactosyltransferase GT11 [Beta vulgaris subsp. vulgaris]
IMABv07g014010	393	613	487	155	37	68	5.62038	8.54363	7.20486	2.19429	0.567526	0.870973	2.7412e-05	-2.15433	down	--	--	Cellular Component: integral component of membrane (GO:0016021);;	K10532|1.1e-58|bvg:104899189|K10532 heparan-alpha-glucosaminide N-acetyltransferase [EC:2.3.1.78] | (RefSeq) heparan-alpha-glucosaminide N-acetyltransferase	Glycosaminoglycan degradation (ko00531)	[S]	Function unknown	--	--	T	Signal transduction mechanisms	PREDICTED: heparan-alpha-glucosaminide N-acetyltransferase [Beta vulgaris subsp. vulgaris]
IMABv02g031069	98	113	67	217	163	216	3.40875	3.85588	2.38346	7.627	6.79889	7.54434	9.9104e-06	1.20924	up	--	--	Molecular Function: syntaxin binding (GO:0019905);;	--	--	--	--	--	--	Z	Cytoskeleton	PREDICTED: alpha-taxilin [Beta vulgaris subsp. vulgaris]
IMABv09g021976	5	0	21	292	192	265	0.171274	0	0.750803	10.6555	8.30942	9.64522	0.000970449	2.70381	up	[J]	Translation, ribosomal structure and biogenesis	Molecular Function: structural constituent of ribosome (GO:0003735);; Cellular Component: ribosome (GO:0005840);; Biological Process: translation (GO:0006412);;	K02949|3.2e-53|bvg:104901843|K02949 small subunit ribosomal protein S11e | (RefSeq) 40S ribosomal protein S11-3	Ribosome (ko03010)	[J]	Translation, ribosomal structure and biogenesis	Ribosomal protein S17	40S ribosomal protein S11-3 OS=Arabidopsis thaliana OX=3702 GN=RPS11C PE=2 SV=2	J	Translation, ribosomal structure and biogenesis	PREDICTED: 40S ribosomal protein S11-3 [Beta vulgaris subsp. vulgaris]
IMABv05g000768	176	368	133	52	24	28	3.13397	6.39616	2.40668	0.914094	0.497154	0.48199	2.1766e-05	-2.23612	down	--	--	Molecular Function: methyltransferase activity (GO:0008168);;	K21483|4.3e-198|bvg:104894229|K21483 salicylate 1-O-methyltransferase [EC:2.1.1.274] | (RefSeq) salicylate carboxymethyltransferase-like	--	--	--	SAM dependent carboxyl methyltransferase	Salicylate carboxymethyltransferase OS=Clarkia breweri OX=36903 GN=SAMT PE=1 SV=1	S	Function unknown	PREDICTED: salicylate carboxymethyltransferase-like [Beta vulgaris subsp. vulgaris]
IMABv09g020314	95	110	154	740	453	498	1.31826	1.49498	2.18235	10.3617	7.53421	6.95081	1.14514e-11	2.23583	up	--	--	Molecular Function: transferase activity, transferring acyl groups other than amino-acyl groups (GO:0016747);;	K13065|2.6e-256|bvg:104889010|K13065 shikimate O-hydroxycinnamoyltransferase [EC:2.3.1.133] | (RefSeq) vinorine synthase	Phenylpropanoid biosynthesis (ko00940);; Flavonoid biosynthesis (ko00941);; Stilbenoid, diarylheptanoid and gingerol biosynthesis (ko00945)	--	--	Transferase family	Stemmadenine O-acetyltransferase OS=Catharanthus roseus OX=4058 GN=SAT PE=1 SV=1	--	--	PREDICTED: vinorine synthase [Beta vulgaris subsp. vulgaris]
IMABv04g007728	9084	9357	8947	1866	1467	1891	142.09	142.659	142.583	29.2305	27.2913	29.5057	1.09631e-168	-2.24533	down	[M]	Cell wall/membrane/envelope biogenesis	Molecular Function: protein serine/threonine kinase activity (GO:0004674);; Molecular Function: ATP binding (GO:0005524);;	K00924|3.6e-224|bvg:104890656|K00924 kinase [EC:2.7.1.-] | (RefSeq) shaggy-related protein kinase alpha	--	[G]	Carbohydrate transport and metabolism	Protein kinase domain	Shaggy-related protein kinase alpha OS=Arabidopsis thaliana OX=3702 GN=ASK1 PE=1 SV=3	T	Signal transduction mechanisms	PREDICTED: shaggy-related protein kinase alpha [Beta vulgaris subsp. vulgaris]
IMABv01g024229	104	77	109	577	645	806	0.977834	0.701499	1.03498	5.43487	7.21459	7.561	3.84968e-19	2.80991	up	--	--	--	K19269|3.7e-15|cqi:110684720|K19269 phosphoglycolate phosphatase [EC:3.1.3.18 3.1.3.48] | (RefSeq) phosphoglycolate phosphatase 2-like	Glyoxylate and dicarboxylate metabolism (ko00630);; Carbon metabolism (ko01200)	--	--	Domain of unknown function (DUF4283)	--	E	Amino acid transport and metabolism	hypothetical protein BVRB_5g117840 [Beta vulgaris subsp. vulgaris]
IMABv02g031070	70	55	61	256	150	182	2.22421	1.69216	1.95298	8.18623	5.67718	5.78832	2.28184e-08	1.70842	up	--	--	Molecular Function: syntaxin binding (GO:0019905);;	--	--	[Z]	Cytoskeleton	Myosin-like coiled-coil protein	--	Z	Cytoskeleton	PREDICTED: alpha-taxilin [Beta vulgaris subsp. vulgaris]
IMABv01g024536	555	1827	1053	300	140	101	14.4932	46.5229	28.0283	7.83516	4.34846	2.63293	0.00014488	-2.16272	down	--	--	--	--	--	--	--	--	--	S	Function unknown	PREDICTED: late embryogenesis abundant protein D-29 isoform X1 [Beta vulgaris subsp. vulgaris]
IMABv04g005665	405	1213	565	69	38	32	7.87909	23.0195	11.2118	1.34374	0.877335	0.612142	1.11808e-11	-3.34636	down	[O]	Posttranslational modification, protein turnover, chaperones	Molecular Function: serine-type endopeptidase activity (GO:0004252);;	K13124|3.5e-07|lsv:111889439|K13124 mitogen-activated protein kinase organizer 1 | (RefSeq) uncharacterized WD repeat-containing protein C713.05-like	--	--	--	Subtilase family	Subtilisin-like protease SBT5.4 OS=Arabidopsis thaliana OX=3702 GN=SBT5.4 PE=1 SV=1	G	Carbohydrate transport and metabolism	PREDICTED: subtilisin-like protease SBT5.4 [Beta vulgaris subsp. vulgaris]
IMABv01g025599	4639	11112	6072	43061	43242	61240	86.7237	202.477	115.646	806.439	961.78	1142.2	4.0642e-15	2.7569	up	[G]	Carbohydrate transport and metabolism	Molecular Function: catalytic activity (GO:0003824);;	K01637|2.9e-11|cmo:103495946|K01637 isocitrate lyase [EC:4.1.3.1] | (RefSeq) isocitrate lyase	Glyoxylate and dicarboxylate metabolism (ko00630);; Carbon metabolism (ko01200)	[C]	Energy production and conversion	Phosphoenolpyruvate phosphomutase	Petal death protein OS=Dianthus caryophyllus OX=3570 GN=PDP PE=1 SV=1	C	Energy production and conversion	PREDICTED: petal death protein [Beta vulgaris subsp. vulgaris]
IMABv02g032533	565	606	490	282	137	143	17.1172	17.9102	15.1329	8.55883	4.91187	4.32297	4.91027e-05	-1.3748	down	[J]	Translation, ribosomal structure and biogenesis	Molecular Function: structural constituent of ribosome (GO:0003735);; Cellular Component: ribosome (GO:0005840);; Biological Process: translation (GO:0006412);;	K02902|7.0e-113|bvg:104903308|K02902 large subunit ribosomal protein L28 | (RefSeq) 39S ribosomal protein L28, mitochondrial	Ribosome (ko03010)	[J]	Translation, ribosomal structure and biogenesis	Ribosomal L28 family	--	J	Translation, ribosomal structure and biogenesis	PREDICTED: 39S ribosomal protein L28, mitochondrial [Beta vulgaris subsp. vulgaris]
IMABv03g012729	69	134	63	21	10	21	1.55942	2.95885	1.45176	0.469003	0.243054	0.472129	0.000217056	-1.95356	down	--	--	Biological Process: reproduction (GO:0000003);; Biological Process: cell morphogenesis (GO:0000902);; Biological Process: cell morphogenesis involved in differentiation (GO:0000904);; Biological Process: developmental process involved in reproduction (GO:0003006);; Cellular Component: cellular_component (GO:0005575);; Cellular Component: cell (GO:0005623);; Cellular Component: plasma membrane (GO…	K23541|3.9e-06|egu:105051209|K23541 Ca2+/H+ antiporter, TMEM165/GDT1 family | (RefSeq) LOW QUALITY PROTEIN: uncharacterized protein LOC105051209	--	--	--	P21-Rho-binding domain	CRIB domain-containing protein RIC5 OS=Arabidopsis thaliana OX=3702 GN=RIC5 PE=1 SV=1	S	Function unknown	PREDICTED: CRIB domain-containing protein RIC10 [Beta vulgaris subsp. vulgaris]
IMABv02g032394	1488	2706	2070	912	437	670	24.6606	43.721	34.9596	15.1445	8.61317	11.0703	6.42621e-06	-1.44891	down	[Z]	Cytoskeleton	Molecular Function: ATP binding (GO:0005524);; Cellular Component: cytoplasm (GO:0005737);; Cellular Component: cytoskeleton (GO:0005856);;	K10355|6.5e-218|bvg:104904022|K10355 actin, other eukaryote | (RefSeq) actin-1	--	[Z]	Cytoskeleton	Actin	Actin-1 OS=Oryza sativa subsp. indica OX=39946 GN=ACT1 PE=2 SV=1	Z	Cytoskeleton	PREDICTED: actin-1 [Beta vulgaris subsp. vulgaris]
IMABv09g023291	208	205	142	389	373	446	2.08316	2.00622	1.44466	3.91459	4.45036	4.47312	5.73837e-07	1.24614	up	[O]	Posttranslational modification, protein turnover, chaperones	Molecular Function: molecular_function (GO:0003674);; Molecular Function: catalytic activity (GO:0003824);; Molecular Function: endopeptidase activity (GO:0004175);; Molecular Function: metalloendopeptidase activity (GO:0004222);; Cellular Component: cellular_component (GO:0005575);; Cellular Component: extracellular region (GO:0005576);; Cellular Component: intracellular (GO:0005622);; Cellular …	K06972|7.5e-109|bvg:104904476|K06972 presequence protease [EC:3.4.24.-] | (RefSeq) presequence protease 2, chloroplastic/mitochondrial	--	[RO]	General function prediction only;; Posttranslational modification, protein turnover, chaperones	--	Presequence protease 2, chloroplastic/mitochondrial OS=Arabidopsis thaliana OX=3702 GN=PREP2 PE=1 SV=1	O	Posttranslational modification, protein turnover, chaperones	PREDICTED: presequence protease 2, chloroplastic/mitochondrial isoform X1 [Beta vulgaris subsp. vulgaris]
IMABv04g007348	2326	2578	1427	193	105	132	27.1792	29.3612	16.9866	2.25947	1.4531	1.52977	1.18233e-36	-3.59392	down	--	--	Cellular Component: integral component of membrane (GO:0016021);;	--	--	--	--	--	--	--	--	hypothetical protein BVRB_4g083220 [Beta vulgaris subsp. vulgaris]
IMABv06g016753	92	68	71	171	141	136	6.81689	4.91658	5.39621	12.7636	12.4667	10.1314	0.00192489	1.05321	up	--	--	--	--	--	--	--	--	--	--	--	hypothetical protein BVRB_6g154440 [Beta vulgaris subsp. vulgaris]
IMABv09g021958	349	403	182	1112	1115	1304	4.78999	5.39709	2.54273	15.3107	18.2328	17.8896	4.00727e-09	1.98576	up	--	--	Molecular Function: ARF guanyl-nucleotide exchange factor activity (GO:0005086);; Biological Process: regulation of ARF protein signal transduction (GO:0032012);;	K13462|9.3e-202|bvg:104903680|K13462 guanine nucleotide-exchange factor | (RefSeq) brefeldin A-inhibited guanine nucleotide-exchange protein 5	--	[U]	Intracellular trafficking, secretion, and vesicular transport	Dimerisation and cyclophilin-binding domain of Mon2	Brefeldin A-inhibited guanine nucleotide-exchange protein 5 OS=Arabidopsis thaliana OX=3702 GN=BIG5 PE=1 SV=2	L	Replication, recombination and repair	PREDICTED: brefeldin A-inhibited guanine nucleotide-exchange protein 5 [Beta vulgaris subsp. vulgaris]
IMABv07g014857	13	31	53	388	333	917	0.842257	1.95768	3.51893	25.6652	26.1218	60.3857	1.04396e-08	3.39812	up	--	--	--	--	--	--	--	--	--	--	--	PREDICTED: uncharacterized protein LOC104908930 isoform X1 [Beta vulgaris subsp. vulgaris]
IMABv04g008140	306	302	283	621	517	639	9.3804	9.04404	8.84393	19.1141	18.8964	19.5661	1.19962e-16	1.12845	up	[C]	Energy production and conversion	Molecular Function: electron carrier activity (GO:0009055);; Molecular Function: 2 iron, 2 sulfur cluster binding (GO:0051537);;	K22071|2.9e-102|bvg:104890405|K22071 ferredoxin-2, mitochondrial | (RefSeq) adrenodoxin-like protein 2, mitochondrial	--	[C]	Energy production and conversion	2Fe-2S iron-sulfur cluster binding domain	Adrenodoxin-like protein 1, mitochondrial OS=Arabidopsis thaliana OX=3702 GN=MFDX1 PE=1 SV=1	C	Energy production and conversion	PREDICTED: 2Fe-2S ferredoxin isoform X2 [Beta vulgaris subsp. vulgaris]
IMABv06g016752	36628	93599	55080	12670	10624	9400	1971.38	4910.31	3020.29	683.114	680.298	504.71	2.95707e-09	-2.18423	down	--	--	--	--	--	--	--	--	--	--	--	hypothetical protein BVRB_6g154460 [Beta vulgaris subsp. vulgaris]
IMABv07g016191	68	125	164	0	0	0	2.01556	3.64279	5.00094	0	0	0	3.47304e-14	-5.13845	down	--	--	Molecular Function: nuclease activity (GO:0004518);; Biological Process: DNA repair (GO:0006281);; Molecular Function: metal ion binding (GO:0046872);; Molecular Function: class I DNA-(apurinic or apyrimidinic site) lyase activity (GO:0140078);;	--	--	[L]	Replication, recombination and repair	--	DNA-(apurinic or apyrimidinic site) endonuclease OS=Arabidopsis thaliana OX=3702 GN=APE1L PE=1 SV=1	L	Replication, recombination and repair	PREDICTED: DNA-(apurinic or apyrimidinic site) lyase [Beta vulgaris subsp. vulgaris]
IMABv06g019559	82	215	62	26	14	13	1.13206	2.922	0.872588	0.35114	0.221744	0.173215	0.00092479	-2.1198	down	--	--	--	--	--	--	--	Kelch motif	--	--	--	PREDICTED: uncharacterized protein LOC104895195 [Beta vulgaris subsp. vulgaris]
IMABv02g031733	29	25	21	68	95	62	0.267025	0.22509	0.194925	0.646093	1.06873	0.583411	0.00257473	1.58352	up	--	--	Biological Process: defense response (GO:0006952);; Molecular Function: ADP binding (GO:0043531);;	K13457|1.3e-07|gmx:100779508|K13457 disease resistance protein RPM1 | (RefSeq) disease resistance protein RPM1	Plant-pathogen interaction (ko04626)	--	--	Rx N-terminal domain	Putative disease resistance protein RGA3 OS=Solanum bulbocastanum OX=147425 GN=RGA3 PE=2 SV=2	S	Function unknown	hypothetical protein BVRB_2g031570 [Beta vulgaris subsp. vulgaris]
IMABv04g006526	3	0	4	741	425	151	0.058099	0	0.076806	17.3338	11.7881	3.51064	1.15734e-13	5.00764	up	--	--	Molecular Function: DNA binding (GO:0003677);; Cellular Component: nucleus (GO:0005634);;	K08869|8.4e-26|cre:CHLREDRAFT_165812|K08869 aarF domain-containing kinase | (RefSeq) predicted protein	--	[O]	Posttranslational modification, protein turnover, chaperones	Myb-like DNA-binding domain	Transcription factor SRM1 OS=Arabidopsis thaliana OX=3702 GN=SRM1 PE=1 SV=1	K	Transcription	PREDICTED: transcription factor DIVARICATA [Beta vulgaris subsp. vulgaris]
IMABv09g021791	31	142	91	705	1091	785	0.371021	1.67636	1.12195	8.54447	15.7104	9.48239	1.59184e-07	2.95576	up	[T]	Signal transduction mechanisms	Molecular Function: phosphoprotein phosphatase activity (GO:0004721);;	K04460|8.8e-276|bvg:104903576|K04460 serine/threonine-protein phosphatase 5 [EC:3.1.3.16] | (RefSeq) serine/threonine-protein phosphatase 5	--	[R]	General function prediction only	Calcineurin-like phosphoesterase	Serine/threonine-protein phosphatase 5 OS=Solanum lycopersicum OX=4081 GN=PP5 PE=1 SV=1	T	Signal transduction mechanisms	PREDICTED: serine/threonine-protein phosphatase 5 isoform X2 [Beta vulgaris subsp. vulgaris]
IMABv03g009447	410	248	533	1208	853	1042	7.80558	4.59425	10.3322	23.0504	19.3282	19.794	0.000820561	1.3905	up	--	--	Molecular Function: transferase activity, transferring acyl groups other than amino-acyl groups (GO:0016747);;	K13065|2.6e-219|bvg:104889289|K13065 shikimate O-hydroxycinnamoyltransferase [EC:2.3.1.133] | (RefSeq) anthranilate N-benzoyltransferase protein 3	Phenylpropanoid biosynthesis (ko00940);; Flavonoid biosynthesis (ko00941);; Stilbenoid, diarylheptanoid and gingerol biosynthesis (ko00945)	--	--	Transferase family	Anthranilate N-benzoyltransferase protein 3 OS=Dianthus caryophyllus OX=3570 GN=HCBT3 PE=1 SV=1	S	Function unknown	PREDICTED: anthranilate N-benzoyltransferase protein 3 [Beta vulgaris subsp. vulgaris]
IMABv08g029062	1171	1336	1050	557	478	342	27.421	30.5149	25.0556	13.0702	13.3118	7.97701	0.000110187	-1.16147	down	--	--	Molecular Function: protein binding (GO:0005515);;	--	--	[R]	General function prediction only	Leucine rich repeat	--	S	Function unknown	PREDICTED: F-box/LRR-repeat protein 14 [Beta vulgaris subsp. vulgaris]
IMABv08g029616	132	156	73	42	32	27	1.88922	2.167	1.05641	0.590803	0.542225	0.379606	0.00150877	-1.52271	down	--	--	Biological Process: charged-tRNA amino acid modification (GO:0019988);; Molecular Function: tRNA A64-2'-O-ribosylphosphate transferase activity (GO:0043399);;	K15463|1.7e-240|bvg:104902298|K15463 tRNA A64-2'-O-ribosylphosphate transferase [EC:2.4.2.-] | (RefSeq) hypothetical protein	--	[A]	RNA processing and modification	Rit1 N-terminal domain	--	A	RNA processing and modification	PREDICTED: tRNA A64-2'-O-ribosylphosphate transferase isoform X1 [Beta vulgaris subsp. vulgaris]
IMABv09g021966	295	428	270	1436	1776	2348	4.04329	6.05466	3.7682	20.4977	29.6362	34.3044	4.53129e-17	2.54271	up	--	--	Cellular Component: cytoplasm (GO:0005737);; Molecular Function: metal ion binding (GO:0046872);;	K14801|1.9e-234|bvg:104903678|K14801 pre-rRNA-processing protein TSR4 | (RefSeq) programmed cell death protein 2	--	[R]	General function prediction only	Programmed cell death protein 2, C-terminal putative domain	--	--	--	PREDICTED: programmed cell death protein 2 [Beta vulgaris subsp. vulgaris]
IMABv04g005250	2179	1241	2015	37	54	64	35.8698	19.9127	33.7896	0.607807	1.04481	1.0403	1.18912e-31	-4.58765	down	[C]	Energy production and conversion	Cellular Component: mitochondrial matrix (GO:0005759);; Molecular Function: electron carrier activity (GO:0009055);; Molecular Function: flavin adenine dinucleotide binding (GO:0050660);;	K03522|8.1e-194|bvg:104907059|K03522 electron transfer flavoprotein alpha subunit | (RefSeq) electron transfer flavoprotein subunit alpha, mitochondrial	--	[C]	Energy production and conversion	Electron transfer flavoprotein FAD-binding domain	Electron transfer flavoprotein subunit alpha, mitochondrial OS=Arabidopsis thaliana OX=3702 GN=ETFA PE=1 SV=1	C	Energy production and conversion	PREDICTED: electron transfer flavoprotein subunit alpha, mitochondrial [Beta vulgaris subsp. vulgaris]
Beta_vulgaris_newGene_8944	47	50	40	5	0	0	0.818535	0.774628	0.693252	0.076797	0	0	0.00522336	-2.3848	down	--	--	Molecular Function: DNA binding (GO:0003677);; Cellular Component: nucleus (GO:0005634);;	--	--	--	--	B3 DNA binding domain	B3 domain-containing protein At1g49475 OS=Arabidopsis thaliana OX=3702 GN=At1g49475 PE=2 SV=2	K	Transcription	PREDICTED: putative B3 domain-containing protein Os03g0621600 [Beta vulgaris subsp. vulgaris]
IMABv03g010004	50	72	42	0	0	0	1.17189	1.65692	1.01445	0	0	0	5.59402e-11	-4.5435	down	--	--	--	K03255|3.1e-36|bvg:104883992|K03255 protein TIF31 | (RefSeq) protein TSS	--	--	--	--	--	L	Replication, recombination and repair	hypothetical protein BVRB_3g069630 [Beta vulgaris subsp. vulgaris]
IMABv06g019285	1184	2241	1402	746	342	460	23.7579	43.8614	28.662	14.9936	8.14869	9.19842	8.08345e-05	-1.43338	down	--	--	Molecular Function: nucleic acid binding (GO:0003676);;	K14525|3.1e-54|dosa:Os04t0428950-00|K14525 ribonucleases P/MRP protein subunit RPP25 [EC:3.1.26.5] | (RefSeq) Os04g0428950; Similar to Ribonuclease P.	Ribosome biogenesis in eukaryotes (ko03008);; RNA transport (ko03013)	[S]	Function unknown	Alba	--	S	Function unknown	PREDICTED: cold and drought-regulated protein CORA [Beta vulgaris subsp. vulgaris]
Beta_vulgaris_newGene_5897	95	167	117	20	21	31	2.27122	3.34388	2.3933	0.511669	0.6495	0.653266	1.03398e-06	-2.06251	down	[R]	General function prediction only	Cellular Component: integral component of membrane (GO:0016021);;	K16302|6.1e-132|bvg:104906805|K16302 metal transporter CNNM | (RefSeq) DUF21 domain-containing protein At4g14240-like	--	[S]	Function unknown	Cyclin M transmembrane N-terminal domain	DUF21 domain-containing protein At4g14240 OS=Arabidopsis thaliana OX=3702 GN=CBSDUF1 PE=1 SV=1	K	Transcription	PREDICTED: DUF21 domain-containing protein At4g14240-like isoform X1 [Beta vulgaris subsp. vulgaris]
IMABv03g008897	1	0	0	70	61	46	0.005796	0	0	0.496213	0.518877	0.323187	6.70002e-12	4.59023	up	--	--	Molecular Function: ADP binding (GO:0043531);;	K13459|0.0e+00|bvg:104889679|K13459 disease resistance protein RPS2 | (RefSeq) disease resistance protein At4g27190	Plant-pathogen interaction (ko04626)	[T]	Signal transduction mechanisms	NB-ARC domain	Disease resistance protein At4g27190 OS=Arabidopsis thaliana OX=3702 GN=At4g27190 PE=2 SV=1	T	Signal transduction mechanisms	PREDICTED: disease resistance protein At4g27190 [Beta vulgaris subsp. vulgaris]
Beta_vulgaris_newGene_2012	0	0	0	429	228	717	0	0	0	14.6295	9.20574	24.3568	4.32558e-31	7.0189	up	--	--	Biological Process: defense response to bacterium (GO:0042742);; Biological Process: defense response to fungus (GO:0050832);;	--	--	[R]	General function prediction only	Barwin family	Wound-induced protein WIN1 OS=Solanum tuberosum OX=4113 GN=WIN1 PE=2 SV=1	S	Function unknown	PREDICTED: pathogenesis-related protein PR-4 [Beta vulgaris subsp. vulgaris]
IMABv09g022039	85	249	170	36	23	11	1.39078	3.96935	2.83638	0.584902	0.442054	0.174121	0.000498159	-2.20117	down	--	--	Biological Process: regulation of photoperiodism, flowering (GO:2000028);;	K12125|6.8e-64|cqi:110729800|K12125 protein EARLY FLOWERING 3 | (RefSeq) protein HEADING DATE 3B-like	Circadian rhythm - plant (ko04712)	--	--	--	ELF3-like protein 2 OS=Oryza sativa subsp. japonica OX=39947 GN=ELF3-2 PE=2 SV=2	S	Function unknown	hypothetical protein BVRB_9g211770 [Beta vulgaris subsp. vulgaris]
IMABv02g031033	2061	2197	1623	384	155	176	25.124	26.1154	20.1657	4.68903	2.24053	2.13539	2.1029e-15	-2.75909	down	[F]	Nucleotide transport and metabolism	Molecular Function: amidophosphoribosyltransferase activity (GO:0004044);; Biological Process: 'de novo' IMP biosynthetic process (GO:0006189);; Biological Process: purine nucleobase biosynthetic process (GO:0009113);; Biological Process: nucleoside metabolic process (GO:0009116);; Molecular Function: metal ion binding (GO:0046872);; Molecular Function: iron-sulfur cluster binding (GO:0051536);;	K00764|3.3e-287|bvg:104886844|K00764 amidophosphoribosyltransferase [EC:2.4.2.14] | (RefSeq) amidophosphoribosyltransferase, chloroplastic	Purine metabolism (ko00230);; Alanine, aspartate and glutamate metabolism (ko00250)	[F]	Nucleotide transport and metabolism	Glutamine amidotransferase domain	Amidophosphoribosyltransferase 2, chloroplastic OS=Arabidopsis thaliana OX=3702 GN=ASE2 PE=1 SV=1	F	Nucleotide transport and metabolism	PREDICTED: amidophosphoribosyltransferase, chloroplastic [Beta vulgaris subsp. vulgaris]
IMABv04g007380	180	399	359	869	765	976	3.91494	8.48883	7.97694	18.992	19.8458	21.253	5.16186e-05	1.5316	up	--	--	--	--	--	--	--	--	--	J	Translation, ribosomal structure and biogenesis	PREDICTED: uncharacterized protein LOC104891056 [Beta vulgaris subsp. vulgaris]
IMABv03g008914	45	68	71	372	217	205	0.656333	0.962383	1.05109	5.45476	3.78307	2.99824	5.22928e-08	2.09027	up	[G]	Carbohydrate transport and metabolism	Molecular Function: oxidoreductase activity (GO:0016491);;	K00109|1.4e-238|bvg:104889666|K00109 2-hydroxyglutarate dehydrogenase [EC:1.1.99.2] | (RefSeq) L-2-hydroxyglutarate dehydrogenase, mitochondrial-like	Butanoate metabolism (ko00650)	[S]	Function unknown	FAD dependent oxidoreductase	L-2-hydroxyglutarate dehydrogenase, mitochondrial OS=Arabidopsis thaliana OX=3702 GN=L2HGDH PE=1 SV=1	L	Replication, recombination and repair	PREDICTED: L-2-hydroxyglutarate dehydrogenase, mitochondrial-like [Beta vulgaris subsp. vulgaris]
IMABv01g025401	32	21	22	157	80	49	0.441498	0.282162	0.308693	2.17099	1.31207	0.672296	0.00538227	1.73289	up	[G]	Carbohydrate transport and metabolism	Molecular Function: hydrolase activity, hydrolyzing O-glycosyl compounds (GO:0004553);; Biological Process: carbohydrate metabolic process (GO:0005975);; Biological Process: actin filament organization (GO:0007015);; Molecular Function: actin filament binding (GO:0051015);;	K01210|6.3e-35|qsu:112018746|K01210 glucan 1,3-beta-glucosidase [EC:3.2.1.58] | (RefSeq) glucan 1,3-beta-glucosidase-like	Starch and sucrose metabolism (ko00500)	--	--	Cellulase (glycosyl hydrolase family 5)	--	G	Carbohydrate transport and metabolism	PREDICTED: probable glucan 1,3-beta-glucosidase A [Beta vulgaris subsp. vulgaris]
IMABv09g021929	1371	2085	2255	507	316	329	31.252	46.3335	52.3574	11.5788	8.55054	7.46186	5.39314e-12	-2.08934	down	--	--	Molecular Function: phosphatase activity (GO:0016791);;	K13248|2.4e-156|bvg:104903667|K13248 pyridoxal phosphate phosphatase PHOSPHO2 [EC:3.1.3.74] | (RefSeq) inorganic pyrophosphatase 2	Vitamin B6 metabolism (ko00750)	[R]	General function prediction only	Putative Phosphatase	Inorganic pyrophosphatase 2 OS=Arabidopsis thaliana OX=3702 GN=At1g17710 PE=2 SV=1	S	Function unknown	PREDICTED: inorganic pyrophosphatase 2 isoform X2 [Beta vulgaris subsp. vulgaris]
IMABvctg032739	136	48	152	0	0	0	2.46343	0.837448	2.80669	0	0	0	1.03095e-10	-4.62375	down	--	--	--	--	--	--	--	--	--	--	--	uncharacterized protein LOC110782542 [Spinacia oleracea]
IMABv03g012197	144	225	221	41	65	52	4.81455	7.35967	7.56714	1.36655	2.57477	1.73195	0.000834862	-1.56602	down	--	--	Biological Process: lipid metabolic process (GO:0006629);;	--	--	--	--	--	GDSL esterase/lipase At4g10955 OS=Arabidopsis thaliana OX=3702 GN=At4g10955 PE=2 SV=1	G	Carbohydrate transport and metabolism	PREDICTED: GDSL esterase/lipase At4g10955-like [Beta vulgaris subsp. vulgaris]
IMABv08g029700	1362	1427	2366	94	159	63	14.9287	15.2476	26.4226	1.02186	2.07014	0.682812	6.18438e-11	-3.32793	down	[M]	Cell wall/membrane/envelope biogenesis	Molecular Function: catalytic activity (GO:0003824);; Biological Process: biosynthetic process (GO:0009058);;	K00967|5.4e-253|bvg:104902364|K00967 ethanolamine-phosphate cytidylyltransferase [EC:2.7.7.14] | (RefSeq) ethanolamine-phosphate cytidylyltransferase-like	Phosphonate and phosphinate metabolism (ko00440);; Glycerophospholipid metabolism (ko00564)	[I]	Lipid transport and metabolism	Cytidylyltransferase-like	Ethanolamine-phosphate cytidylyltransferase OS=Arabidopsis thaliana OX=3702 GN=PECT1 PE=1 SV=1	I	Lipid transport and metabolism	PREDICTED: ethanolamine-phosphate cytidylyltransferase-like [Beta vulgaris subsp. vulgaris]
IMABv05g004430	1368	1145	1483	527	377	658	10.4621	8.53295	11.5595	4.03915	3.42548	5.02056	9.7115e-06	-1.20316	down	--	--	Molecular Function: protein serine/threonine kinase activity (GO:0004674);; Molecular Function: ATP binding (GO:0005524);; Cellular Component: integral component of membrane (GO:0016021);;	K00924|8.3e-168|han:110910940|K00924 kinase [EC:2.7.1.-] | (RefSeq) receptor protein kinase TMK1-like	--	--	--	Protein kinase domain	Receptor protein kinase TMK1 OS=Arabidopsis thaliana OX=3702 GN=TMK1 PE=1 SV=1	T	Signal transduction mechanisms	PREDICTED: receptor protein kinase TMK1-like [Beta vulgaris subsp. vulgaris]
IMABv04g007508	1117	1391	928	2289	1961	2665	11.4229	13.8645	9.67062	23.4594	23.8646	27.2018	1.14176e-10	1.14522	up	[M]	Cell wall/membrane/envelope biogenesis	Molecular Function: fatty-acyl-CoA binding (GO:0000062);;	K20285|2.4e-16|smo:SELMODRAFT_424453|K20285 Rab9 effector protein with kelch motifs | (RefSeq) hypothetical protein	--	[R]	General function prediction only	Kelch motif	Acyl-CoA-binding domain-containing protein 4 OS=Arabidopsis thaliana OX=3702 GN=ACBP4 PE=1 SV=1	I	Lipid transport and metabolism	PREDICTED: acyl-CoA-binding domain-containing protein 4 isoform X1 [Beta vulgaris subsp. vulgaris]
IMABv03g011622	247	290	847	2698	1993	2650	2.77317	3.17304	9.71395	30.4236	26.6824	29.7575	0.000101876	2.16215	up	[O]	Posttranslational modification, protein turnover, chaperones	Molecular Function: serine-type endopeptidase activity (GO:0004252);;	K15333|3.6e-51|nsy:104224633|K15333 tRNA guanosine-2'-O-methyltransferase [EC:2.1.1.34] | (RefSeq) uncharacterized protein LOC104224633	--	--	--	Subtilase family	Subtilisin-like protease SBT1.3 OS=Arabidopsis thaliana OX=3702 GN=SBT1.3 PE=2 SV=1	G	Carbohydrate transport and metabolism	PREDICTED: subtilisin-like protease SBT1.3 [Beta vulgaris subsp. vulgaris]
IMABv05g003406	128	136	166	684	141	1088	1.7849	1.84498	2.35412	9.5632	2.33773	15.1381	0.00760903	1.79715	up	--	--	Cellular Component: core TFIIH complex (GO:0000439);; Cellular Component: holo TFIIH complex (GO:0005675);; Biological Process: nucleotide-excision repair (GO:0006289);; Biological Process: transcription, DNA-templated (GO:0006351);; Biological Process: regulation of transcription from RNA polymerase II promoter (GO:0006357);; Molecular Function: zinc ion binding (GO:0008270);;	K03142|3.4e-247|bvg:104884127|K03142 transcription initiation factor TFIIH subunit 2 | (RefSeq) general transcription factor IIH subunit 2	Basal transcription factors (ko03022);; Nucleotide excision repair (ko03420)	[KL]	Transcription;; Replication, recombination and repair	Ssl1-like	General transcription factor IIH subunit 2 OS=Arabidopsis thaliana OX=3702 GN=GTF2H2 PE=1 SV=1	--	--	PREDICTED: general transcription factor IIH subunit 2 isoform X1 [Beta vulgaris subsp. vulgaris]
IMABv08g028751	140	156	113	289	217	265	2.04588	2.22537	1.67625	4.23743	3.78053	3.87332	6.85314e-08	1.0419	up	--	--	Molecular Function: DNA binding (GO:0003677);; Cellular Component: nucleus (GO:0005634);;	--	--	--	--	B3 DNA binding domain	Putative B3 domain-containing protein Os04g0347400 OS=Oryza sativa subsp. japonica OX=39947 GN=Os04g0347400 PE=3 SV=3	K	Transcription	PREDICTED: B3 domain-containing protein REM16-like [Beta vulgaris subsp. vulgaris]
IMABv02g031018	506	508	324	34	92	163	4.79546	4.69433	3.12449	0.322103	1.02913	1.53761	0.0092499	-1.69448	down	--	--	Molecular Function: molecular_function (GO:0003674);; Molecular Function: nucleic acid binding (GO:0003676);; Molecular Function: RNA binding (GO:0003723);; Molecular Function: catalytic activity (GO:0003824);; Molecular Function: nuclease activity (GO:0004518);; Molecular Function: endonuclease activity (GO:0004519);; Molecular Function: binding (GO:0005488);; Cellular Component: cellular_compon…	K17964|3.0e-08|cmo:103487075|K17964 leucine-rich PPR motif-containing protein, mitochondrial | (RefSeq) pentatricopeptide repeat-containing protein At5g55840	--	[R]	General function prediction only	PPR repeat family	Pentatricopeptide repeat-containing protein At2g16880 OS=Arabidopsis thaliana OX=3702 GN=At2g16880 PE=2 SV=1	S	Function unknown	PREDICTED: pentatricopeptide repeat-containing protein At2g16880 [Beta vulgaris subsp. vulgaris]
IMABv05g003336	943	1011	634	1850	993	3340	16.9055	17.6701	11.5741	33.2434	21.1765	59.773	0.00979215	1.2509	up	[O]	Posttranslational modification, protein turnover, chaperones	Molecular Function: serine-type endopeptidase activity (GO:0004252);;	K01358|1.4e-99|bvg:104892826|K01358 ATP-dependent Clp protease, protease subunit [EC:3.4.21.92] | (RefSeq) ATP-dependent Clp protease proteolytic subunit-related protein 4, chloroplastic	--	[O]	Posttranslational modification, protein turnover, chaperones	Clp protease	ATP-dependent Clp protease proteolytic subunit-related protein 4, chloroplastic OS=Arabidopsis thaliana OX=3702 GN=CLPR4 PE=1 SV=1	O	Posttranslational modification, protein turnover, chaperones	PREDICTED: ATP-dependent Clp protease proteolytic subunit-related protein 4, chloroplastic [Beta vulgaris subsp. vulgaris]
IMABv09g022794	10046	17703	12274	3172	1238	860	81.1027	139.305	100.956	25.6534	11.8879	6.92256	3.28031e-07	-2.49555	down	[P]	Inorganic ion transport and metabolism	Molecular Function: ATP binding (GO:0005524);; Cellular Component: plasma membrane (GO:0005886);; Molecular Function: hydrogen-exporting ATPase activity, phosphorylative mechanism (GO:0008553);; Cellular Component: integral component of membrane (GO:0016021);; Biological Process: hydrogen ion export across plasma membrane (GO:0120029);;	K01535|0.0e+00|bvg:104904901|K01535 H+-transporting ATPase [EC:7.1.2.1] | (RefSeq) plasma membrane ATPase	Oxidative phosphorylation (ko00190)	[P]	Inorganic ion transport and metabolism	E1-E2 ATPase	Plasma membrane ATPase OS=Oryza sativa subsp. japonica OX=39947 GN=Os04g0656100 PE=2 SV=1	P	Inorganic ion transport and metabolism	PREDICTED: plasma membrane ATPase isoform X1 [Beta vulgaris subsp. vulgaris]
Beta_vulgaris_newGene_6296	154	153	59	0	0	0	7.34067	7.14407	2.832	0	0	0	5.60374e-14	-5.11338	down	--	--	Molecular Function: RNA cap binding (GO:0000339);; Cellular Component: nucleus (GO:0005634);; Cellular Component: nuclear cap binding complex (GO:0005846);; Biological Process: mRNA cis splicing, via spliceosome (GO:0045292);;	K12883|7.6e-40|bvg:104902378|K12883 nuclear cap-binding protein subunit 2 | (RefSeq) nuclear cap-binding protein subunit 2	RNA transport (ko03013);; mRNA surveillance pathway (ko03015);; Spliceosome (ko03040)	[A]	RNA processing and modification	RNA recognition motif. (a.k.a. RRM, RBD, or RNP domain)	Nuclear cap-binding protein subunit 2 OS=Arabidopsis thaliana OX=3702 GN=CBP20 PE=1 SV=1	A	RNA processing and modification	PREDICTED: nuclear cap-binding protein subunit 2 [Beta vulgaris subsp. vulgaris]
IMABv04g008665	2014	2468	1972	742	391	142	19.541	23.338	19.4974	7.20526	4.5104	1.37203	0.00134287	-1.88394	down	[E]	Amino acid transport and metabolism	Cellular Component: integral component of membrane (GO:0016021);; Molecular Function: transmembrane transporter activity (GO:0022857);;	K14638|1.1e-230|gmx:100777732|K14638 solute carrier family 15 (peptide/histidine transporter), member 3/4 | (RefSeq) protein NRT1/ PTR FAMILY 7.1	--	[E]	Amino acid transport and metabolism	POT family	Protein NRT1/ PTR FAMILY 7.1 OS=Arabidopsis thaliana OX=3702 GN=NPF7.1 PE=2 SV=1	E	Amino acid transport and metabolism	PREDICTED: protein NRT1/ PTR FAMILY 7.1 [Beta vulgaris subsp. vulgaris]
IMABv07g016084	996	1346	838	2215	1716	2047	14.9304	19.4091	12.119	33.0033	28.6816	28.7327	1.68033e-08	1.04892	up	--	--	--	--	--	--	--	--	--	--	--	hypothetical protein BVRB_7g177910 [Beta vulgaris subsp. vulgaris]
IMABv01g023840	5	6	0	115	43	60	0.066123	0.070767	0	1.62035	0.71431	0.841478	3.69115e-05	3.02286	up	[QV]	Secondary metabolites biosynthesis, transport and catabolism;; Defense mechanisms	Molecular Function: monooxygenase activity (GO:0004497);; Molecular Function: iron ion binding (GO:0005506);; Cellular Component: integral component of membrane (GO:0016021);; Molecular Function: oxidoreductase activity, acting on paired donors, with incorporation or reduction of molecular oxygen (GO:0016705);; Molecular Function: heme binding (GO:0020037);;	K03013|1.3e-113|bvg:104899275|K03013 DNA-directed RNA polymerases I, II, and III subunit RPABC1 | (RefSeq) DNA-directed RNA polymerases II and IV subunit 5A	RNA polymerase (ko03020)	[QI]	Secondary metabolites biosynthesis, transport and catabolism;; Lipid transport and metabolism	Cytochrome P450	Beta-amyrin 28-monooxygenase OS=Medicago truncatula OX=3880 GN=CYP716A12 PE=1 SV=1	K	Transcription	PREDICTED: DNA-directed RNA polymerases II and IV subunit 5A [Beta vulgaris subsp. vulgaris]
Beta_vulgaris_newGene_7788	3134	6491	6573	1928	1545	1801	58.6364	118.367	125.275	36.1318	34.3864	33.6125	0.000117845	-1.39781	down	[IR]	Lipid transport and metabolism;; General function prediction only	Molecular Function: hydrolase activity, acting on ester bonds (GO:0016788);;	K00679|6.2e-33|cic:CICLE_v10027727mg|K00679 phospholipid:diacylglycerol acyltransferase [EC:2.3.1.158] | (RefSeq) hypothetical protein	Glycerolipid metabolism (ko00561)	--	--	GDSL-like Lipase/Acylhydrolase	GDSL esterase/lipase At4g18970 OS=Arabidopsis thaliana OX=3702 GN=At4g18970 PE=2 SV=1	S	Function unknown	PREDICTED: GDSL esterase/lipase At4g18970-like [Beta vulgaris subsp. vulgaris]
Beta_vulgaris_newGene_411	451	1102	663	8	6	1	5.8181	13.8932	8.70453	0.090256	0.075183	0.005658	8.09424e-27	-5.76085	down	--	--	--	K07466|9.2e-292|bvg:104888302|K07466 replication factor A1 | (RefSeq) replication factor A protein 1-like	DNA replication (ko03030);; Nucleotide excision repair (ko03420);; Mismatch repair (ko03430);; Homologous recombination (ko03440)	[L]	Replication, recombination and repair	Replication factor-A C terminal domain	--	L	Replication, recombination and repair	PREDICTED: replication factor A protein 1-like isoform X1 [Beta vulgaris subsp. vulgaris]
IMABv02g029970	937	1054	639	1772	1368	1685	4.7074	5.1601	3.26828	8.91644	8.17512	8.44594	1.72415e-06	1.00831	up	[V]	Defense mechanisms	Molecular Function: ATP binding (GO:0005524);; Cellular Component: integral component of membrane (GO:0016021);; Molecular Function: ATPase activity (GO:0016887);;	K08712|1.5e-126|gsl:Gasu_29800|K08712 ATP-binding cassette, subfamily G (WHITE), member 2, SNQ2 | (RefSeq) ABC transporter, ATP-binding protein	ABC transporters (ko02010)	[Q]	Secondary metabolites biosynthesis, transport and catabolism	ABC-2 type transporter	ABC transporter G family member 32 OS=Arabidopsis thaliana OX=3702 GN=ABCG32 PE=1 SV=1	Q	Secondary metabolites biosynthesis, transport and catabolism	PREDICTED: ABC transporter G family member 32 isoform X1 [Beta vulgaris subsp. vulgaris]
IMABv03g011910	580	2600	2316	210	392	77	16.3112	71.3604	66.4425	5.89756	13.1162	2.1618	0.00575646	-2.0616	down	--	--	--	--	--	--	--	--	Jasmonate-induced protein homolog OS=Atriplex canescens OX=35922 PE=2 SV=1	--	--	PREDICTED: jasmonate-induced protein homolog [Beta vulgaris subsp. vulgaris]
IMABv07g014736	19	27	26	100	101	160	0.45248	0.622971	0.617902	2.4063	2.88962	3.84261	2.34683e-08	2.28145	up	--	--	Molecular Function: molecular_function (GO:0003674);; Molecular Function: nucleic acid binding (GO:0003676);; Molecular Function: RNA binding (GO:0003723);; Molecular Function: catalytic activity (GO:0003824);; Molecular Function: nuclease activity (GO:0004518);; Molecular Function: endonuclease activity (GO:0004519);; Molecular Function: binding (GO:0005488);; Cellular Component: cellular_compon…	--	--	--	--	--	--	S	Function unknown	PREDICTED: pentatricopeptide repeat-containing protein At5g02830, chloroplastic isoform X1 [Beta vulgaris subsp. vulgaris]
IMABv08g027196	23105	27158	26289	12486	7753	10314	352.308	403.643	408.4	190.727	140.647	156.896	5.84612e-17	-1.18897	down	--	--	Molecular Function: UDP-glycosyltransferase activity (GO:0008194);;	K22794|1.0e-273|bvg:104900607|K22794 flavonol-3-O-glucoside/galactoside glucosyltransferase [EC:2.4.1.239 2.4.1.-] | (RefSeq) anthocyanidin 3-O-glucoside 2''-O-glucosyltransferase	Flavone and flavonol biosynthesis (ko00944)	[GC]	Carbohydrate transport and metabolism;; Energy production and conversion	UDP-glucoronosyl and UDP-glucosyl transferase	Cyanidin 3-O-galactoside 2''-O-xylosyltransferase FGGT1 OS=Actinidia chinensis var. chinensis OX=1590841 GN=F3GGT1 PE=1 SV=2	--	--	PREDICTED: anthocyanidin 3-O-glucoside 2''-O-glucosyltransferase [Beta vulgaris subsp. vulgaris]
IMABv03g012257	1074	1287	1514	491	416	506	19.3441	22.5937	27.7962	8.86352	8.90682	9.08343	2.96153e-08	-1.28778	down	--	--	Molecular Function: fatty-acyl-CoA binding (GO:0000062);; Cellular Component: integral component of membrane (GO:0016021);;	--	--	[I]	Lipid transport and metabolism	Acyl CoA binding protein	Acyl-CoA-binding domain-containing protein 1 OS=Arabidopsis thaliana OX=3702 GN=ACBP1 PE=1 SV=2	I	Lipid transport and metabolism	PREDICTED: acyl-CoA-binding domain-containing protein 1 [Beta vulgaris subsp. vulgaris]
IMABv01g025425	0	0	0	296	40	46	0	0	0	4.26452	0.680505	0.655401	2.19667e-06	3.68683	up	--	--	--	--	--	--	--	--	--	--	--	hypothetical protein BVRB_8g184220 [Beta vulgaris subsp. vulgaris]
IMABv06g017210	507	440	403	1310	954	1430	5.46929	4.63661	4.43067	14.1851	12.2692	15.418	5.12633e-20	1.56112	up	--	--	Biological Process: cytokinesis by cell plate formation (GO:0000911);;	--	--	--	--	--	Coiled-coil domain-containing protein SCD2 OS=Arabidopsis thaliana OX=3702 GN=SCD2 PE=1 SV=1	--	--	PREDICTED: coiled-coil domain-containing protein SCD2 [Beta vulgaris subsp. vulgaris]
IMABv07g013752	85	151	139	16	19	13	2.13447	3.73737	3.58327	0.393123	0.567393	0.325727	1.31878e-07	-2.50041	down	--	--	Cellular Component: integral component of membrane (GO:0016021);;	--	--	--	--	--	Tetraspanin-20 OS=Arabidopsis thaliana OX=3702 GN=TOM2AH1 PE=1 SV=1	--	--	PREDICTED: tetraspanin-20 [Beta vulgaris subsp. vulgaris]
IMABv08g028798	849	1036	589	347	254	320	17.8033	21.1712	12.5754	7.27668	6.31993	6.68069	3.54721e-07	-1.24275	down	--	--	--	--	--	--	--	--	--	S	Function unknown	PREDICTED: uncharacterized protein LOC104883970 [Beta vulgaris subsp. vulgaris]
IMABv08g029344	4139	2953	2128	470	159	330	36.973	25.7047	19.3608	4.20024	1.68414	2.93609	1.8011e-13	-2.93142	down	--	--	Molecular Function: RNA binding (GO:0003723);;	K13210|0.0e+00|bvg:104902127|K13210 far upstream element-binding protein | (RefSeq) far upstream element-binding protein 1-like	--	[A]	RNA processing and modification	KH domain	--	A	RNA processing and modification	PREDICTED: far upstream element-binding protein 1-like [Beta vulgaris subsp. vulgaris]
IMABv08g029350	492	1036	591	255	244	322	28.5448	58.6328	34.9438	14.8159	16.8483	18.6399	0.00290495	-1.13575	down	--	--	Cellular Component: integral component of membrane (GO:0016021);;	--	--	--	--	Cysteine-rich TM module stress tolerance	--	--	--	PREDICTED: uncharacterized protein LOC103340991 [Prunus mume]
IMABv04g006143	89	162	68	297	565	652	1.96773	3.49303	1.58995	6.57927	14.8682	14.3907	2.48364e-05	2.16879	up	[R]	General function prediction only	Biological Process: reproduction (GO:0000003);; Biological Process: developmental process involved in reproduction (GO:0003006);; Molecular Function: molecular_function (GO:0003674);; Molecular Function: catalytic activity (GO:0003824);; Cellular Component: cellular_component (GO:0005575);; Cellular Component: intracellular (GO:0005622);; Cellular Component: cell (GO:0005623);; Cellular Component…	K17725|1.2e-146|bvg:104907336|K17725 sulfur dioxygenase [EC:1.13.11.18] | (RefSeq) persulfide dioxygenase ETHE1 homolog, mitochondrial	Sulfur metabolism (ko00920)	[R]	General function prediction only	Metallo-beta-lactamase superfamily	Persulfide dioxygenase ETHE1 homolog, mitochondrial OS=Arabidopsis thaliana OX=3702 GN=GLY3 PE=1 SV=3	S	Function unknown	PREDICTED: persulfide dioxygenase ETHE1 homolog, mitochondrial isoform X1 [Beta vulgaris subsp. vulgaris]
IMABv05g001844	403	213	430	0	0	0	15.667	8.06433	17.0253	0	0	0	1.62008e-26	-6.56934	down	--	--	--	K17413|9.4e-07|pvu:PHAVU_002G182800g|K17413 small subunit ribosomal protein S35 | (RefSeq) hypothetical protein	--	--	--	--	--	--	--	PREDICTED: uncharacterized protein LOC104893589 [Beta vulgaris subsp. vulgaris]
Beta_vulgaris_newGene_2086	61	204	137	3	6	22	2.56028	8.34557	5.83981	0.099628	0.277307	0.913939	0.000875778	-2.50157	down	--	--	--	--	--	--	--	--	--	--	--	hypothetical protein BVRB_4g082820 [Beta vulgaris subsp. vulgaris]
IMABv01g024287	652	721	468	341	154	242	4.53414	4.89138	3.3191	2.37646	1.27314	1.67764	0.000351766	-1.1544	down	[T]	Signal transduction mechanisms	Molecular Function: protein kinase activity (GO:0004672);; Molecular Function: ATP binding (GO:0005524);;	K14510|1.6e-179|atr:18441414|K14510 serine/threonine-protein kinase CTR1 [EC:2.7.11.1] | (RefSeq) serine/threonine-protein kinase CTR1 isoform X1	MAPK signaling pathway - plant (ko04016);; Plant hormone signal transduction (ko04075)	[T]	Signal transduction mechanisms	Ethylene-responsive protein kinase Le-CTR1	Serine/threonine-protein kinase CTR1 OS=Arabidopsis thaliana OX=3702 GN=CTR1 PE=1 SV=1	T	Signal transduction mechanisms	PREDICTED: serine/threonine-protein kinase CTR1 isoform X2 [Beta vulgaris subsp. vulgaris]
IMABv02g031075	47	40	46	0	0	0	1.57772	1.31113	1.55663	0	0	0	8.01896e-10	-4.33139	down	--	--	--	--	--	--	--	--	--	--	--	hypothetical protein BVRB_2g036270 [Beta vulgaris subsp. vulgaris]
IMABv03g012662	739	862	696	289	178	86	10.0922	11.4677	9.6773	3.94485	2.88251	1.1676	0.000633375	-1.71187	down	[G]	Carbohydrate transport and metabolism	Molecular Function: inorganic phosphate transmembrane transporter activity (GO:0005315);; Biological Process: phosphate ion transport (GO:0006817);; Cellular Component: integral component of membrane (GO:0016021);;	K08176|3.0e-298|bvg:104887947|K08176 MFS transporter, PHS family, inorganic phosphate transporter | (RefSeq) probable inorganic phosphate transporter 1-4	--	[P]	Inorganic ion transport and metabolism	Sugar (and other) transporter	Probable inorganic phosphate transporter 1-4 OS=Oryza sativa subsp. japonica OX=39947 GN=PHT1-4 PE=2 SV=1	P	Inorganic ion transport and metabolism	PREDICTED: probable inorganic phosphate transporter 1-4 [Beta vulgaris subsp. vulgaris]
IMABv07g015179	870	330	217	3309	2203	2896	14.2279	5.25938	3.60999	54.2292	42.8756	47.2618	1.25376e-05	2.34407	up	--	--	Biological Process: response to acid chemical (GO:0001101);; Molecular Function: molecular_function (GO:0003674);; Molecular Function: nucleic acid binding (GO:0003676);; Molecular Function: DNA binding (GO:0003677);; Molecular Function: binding (GO:0005488);; Cellular Component: cellular_component (GO:0005575);; Cellular Component: intracellular (GO:0005622);; Cellular Component: cell (GO:000562…	K13463|6.4e-14|oeu:111398039|K13463 coronatine-insensitive protein 1 | (RefSeq) coronatine-insensitive protein 1-like	Plant hormone signal transduction (ko04075)	--	--	Nucleoplasmin-like domain	Histone deacetylase HDT1 OS=Solanum chacoense OX=4108 GN=HDT1 PE=2 SV=1	S	Function unknown	PREDICTED: histone deacetylase HDT1 [Beta vulgaris subsp. vulgaris]
Beta_vulgaris_newGene_629	26	26	17	78	128	80	0.32775	0.321374	0.218278	1.01201	1.96285	1.03407	0.00023787	1.97935	up	--	--	--	--	--	[O]	Posttranslational modification, protein turnover, chaperones	Gamma interferon inducible lysosomal thiol reductase (GILT)	Gamma-interferon-responsive lysosomal thiol protein OS=Arabidopsis thaliana OX=3702 GN=GILT PE=2 SV=1	O	Posttranslational modification, protein turnover, chaperones	PREDICTED: gamma-interferon-inducible lysosomal thiol reductase [Beta vulgaris subsp. vulgaris]
IMABv08g029315	2115	1674	2730	483	298	124	67.1683	51.8281	88.3402	15.3505	11.2593	3.91045	1.0372e-05	-2.36497	down	--	--	--	--	--	--	--	--	--	--	--	PREDICTED: uncharacterized protein LOC104902108 [Beta vulgaris subsp. vulgaris]
IMABv02g031861	61	143	123	0	2	0	1.20563	2.76821	2.50216	0	0.0406	0	5.52138e-11	-4.46104	down	--	--	Molecular Function: peroxidase activity (GO:0004601);; Cellular Component: extracellular region (GO:0005576);; Biological Process: response to oxidative stress (GO:0006979);; Molecular Function: heme binding (GO:0020037);; Biological Process: hydrogen peroxide catabolic process (GO:0042744);; Molecular Function: metal ion binding (GO:0046872);;	K00430|2.3e-179|bvg:104908318|K00430 peroxidase [EC:1.11.1.7] | (RefSeq) peroxidase 4	Phenylpropanoid biosynthesis (ko00940)	--	--	Peroxidase	Peroxidase 4 OS=Vitis vinifera OX=29760 GN=GSVIVT00023967001 PE=1 SV=1	Q	Secondary metabolites biosynthesis, transport and catabolism	PREDICTED: peroxidase 4 [Beta vulgaris subsp. vulgaris]
IMABv08g029352	181	353	204	37	38	51	5.0087	9.541	5.76388	1.02138	1.23787	1.40303	1.6365e-08	-2.2162	down	[U]	Intracellular trafficking, secretion, and vesicular transport	Biological Process: signal peptide processing (GO:0006465);; Biological Process: protein processing involved in protein targeting to mitochondrion (GO:0006627);; Molecular Function: serine-type peptidase activity (GO:0008236);; Cellular Component: mitochondrial inner membrane peptidase complex (GO:0042720);;	K09648|4.3e-97|bvg:104902135|K09648 mitochondrial inner membrane protease subunit 2 [EC:3.4.21.-] | (RefSeq) mitochondrial inner membrane protease subunit 2	Protein export (ko03060)	[OU]	Posttranslational modification, protein turnover, chaperones;; Intracellular trafficking, secretion, and vesicular transport	Signal peptidase, peptidase S26	--	--	--	PREDICTED: mitochondrial inner membrane protease subunit 2 [Beta vulgaris subsp. vulgaris]
Beta_vulgaris_newGene_1186	1	0	3	156	159	528	0.030847	0	0.081559	5.09827	6.17913	17.2939	5.37862e-14	5.04191	up	--	--	--	--	--	--	--	--	--	L	Replication, recombination and repair	hypothetical protein BVRB_4g086560 [Beta vulgaris subsp. vulgaris]
IMABv04g008438	70	81	93	21	26	33	1.96149	2.20043	2.6461	0.57279	0.839957	0.905089	0.00375826	-1.34285	down	--	--	--	--	--	--	--	--	--	--	--	PREDICTED: uncharacterized protein LOC104890132 [Beta vulgaris subsp. vulgaris]
Beta_vulgaris_newGene_6155	77	115	47	4	0	0	0.73426	1.07534	0.452857	0.038109	0	0	1.23334e-05	-3.34103	down	--	--	Molecular Function: DNA binding (GO:0003677);;	K03283|6.2e-13|jre:108998998|K03283 heat shock 70kDa protein 1/2/6/8 | (RefSeq) heat shock cognate 70 kDa protein 2	Spliceosome (ko03040);; Protein processing in endoplasmic reticulum (ko04141);; Endocytosis (ko04144)	[L]	Replication, recombination and repair	Domain of unknown function (DUF4413)	Zinc finger BED domain-containing protein RICESLEEPER 2 OS=Oryza sativa subsp. japonica OX=39947 GN=Os03g0733400 PE=2 SV=1	L	Replication, recombination and repair	hypothetical protein BVRB_1g022320 [Beta vulgaris subsp. vulgaris]
IMABv02g031061	3	0	3	314	395	644	0.0687	0	0.066666	7.39928	11.0479	15.1101	1.97606e-30	6.27225	up	--	--	Cellular Component: integral component of membrane (GO:0016021);;	K17966|2.0e-57|pda:103705465|K17966 transmembrane protein 70, mitochondrial | (RefSeq) uncharacterized protein LOC103705465	--	[S]	Function unknown	Assembly, mitochondrial proton-transport ATP synth complex	--	S	Function unknown	PREDICTED: uncharacterized protein LOC104886829 isoform X1 [Beta vulgaris subsp. vulgaris]
IMABv01g023797	2224	2472	2298	433	81	460	14.2885	15.4796	15.0433	2.78574	0.613	2.94894	1.04076e-05	-2.40509	down	[E]	Amino acid transport and metabolism	Biological Process: oligopeptide transport (GO:0006857);; Cellular Component: integral component of membrane (GO:0016021);; Molecular Function: transmembrane transporter activity (GO:0022857);;	K14638|0.0e+00|egr:104449841|K14638 solute carrier family 15 (peptide/histidine transporter), member 3/4 | (RefSeq) uncharacterized protein LOC104449841	--	[E]	Amino acid transport and metabolism	POT family	Protein NRT1/ PTR FAMILY 5.10 OS=Arabidopsis thaliana OX=3702 GN=NPF5.10 PE=2 SV=1	E	Amino acid transport and metabolism	Proton-dependent oligopeptide transporter family [Corchorus capsularis]
IMABv06g020107	587	161	785	22	27	63	4.1844	1.11306	5.70413	0.154009	0.22191	0.4426	2.26725e-05	-2.83405	down	--	--	Molecular Function: methyltransferase activity (GO:0008168);; Cellular Component: integral component of membrane (GO:0016021);;	K15449|2.5e-165|gmx:100791920|K15449 tRNA wybutosine-synthesizing protein 1 [EC:4.1.3.44] | (RefSeq) probable methyltransferase PMT28	--	--	--	Putative S-adenosyl-L-methionine-dependent methyltransferase	Probable methyltransferase PMT27 OS=Arabidopsis thaliana OX=3702 GN=At3g51070 PE=3 SV=1	S	Function unknown	PREDICTED: probable methyltransferase PMT27 [Beta vulgaris subsp. vulgaris]
IMABv06g017317	73	95	47	0	0	0	0.566788	0.723282	0.374183	0	0	0	2.01553e-12	-4.79895	down	--	--	--	K19269|2.8e-15|cqi:110684720|K19269 phosphoglycolate phosphatase [EC:3.1.3.18 3.1.3.48] | (RefSeq) phosphoglycolate phosphatase 2-like	Glyoxylate and dicarboxylate metabolism (ko00630);; Carbon metabolism (ko01200)	[R]	General function prediction only	Domain of unknown function (DUF4283)	--	S	Function unknown	PREDICTED: uncharacterized protein LOC109133586 [Beta vulgaris subsp. vulgaris]
IMABv01g024766	514	285	410	65	104	123	8.23168	4.43663	6.68268	1.03721	1.9703	1.96223	0.000437224	-1.71071	down	[Q]	Secondary metabolites biosynthesis, transport and catabolism	Biological Process: biosynthetic process (GO:0009058);; Molecular Function: transferase activity, transferring acyl groups other than amino-acyl groups (GO:0016747);;	K00660|2.5e-228|bvg:104905367|K00660 chalcone synthase [EC:2.3.1.74] | (RefSeq) chalcone synthase	Flavonoid biosynthesis (ko00941);; Circadian rhythm - plant (ko04712)	--	--	Chalcone and stilbene synthases, N-terminal domain	Chalcone synthase 3 OS=Ruta graveolens OX=37565 GN=CHS3 PE=2 SV=1	H	Coenzyme transport and metabolism	PREDICTED: chalcone synthase [Beta vulgaris subsp. vulgaris]
IMABv02g031120	21	52	19	181	84	94	0.150044	0.35932	0.138616	1.29335	0.714291	0.670292	0.00189053	1.81515	up	[T]	Signal transduction mechanisms	Molecular Function: ATP binding (GO:0005524);; Cellular Component: plasma membrane (GO:0005886);; Cellular Component: integral component of membrane (GO:0016021);; Molecular Function: ATPase activity (GO:0016887);; Molecular Function: ATPase activity, coupled to transmembrane movement of substances (GO:0042626);; Biological Process: transmembrane transport (GO:0055085);;	K21396|3.2e-46|gsl:Gasu_36200|K21396 ATP-binding cassette, subfamily G (WHITE), eye pigment precursor transporter | (RefSeq) ABC transporter, ATP-binding protein	--	[Q]	Secondary metabolites biosynthesis, transport and catabolism	ABC-2 type transporter	ABC transporter G family member 24 OS=Arabidopsis thaliana OX=3702 GN=ABCG24 PE=2 SV=2	Q	Secondary metabolites biosynthesis, transport and catabolism	PREDICTED: ABC transporter G family member 24 isoform X1 [Beta vulgaris subsp. vulgaris]
IMABv06g019150	76	115	107	14	6	11	1.19528	1.7532	1.7117	0.209358	0.10556	0.157739	4.08918e-10	-2.82979	down	--	--	Molecular Function: UDP-glycosyltransferase activity (GO:0008194);;	K16266|1.3e-145|mesc:110627793|K16266 cyanohydrin UDP-glucosyltransferase [EC:2.4.1.-] | (RefSeq) linamarin synthase 2	Cyanoamino acid metabolism (ko00460)	[GC]	Carbohydrate transport and metabolism;; Energy production and conversion	UDP-glucoronosyl and UDP-glucosyl transferase	Linamarin synthase 1 OS=Manihot esculenta OX=3983 GN=UGT85K4 PE=1 SV=1	--	--	PREDICTED: 7-deoxyloganetin glucosyltransferase-like [Beta vulgaris subsp. vulgaris]
IMABv07g014729	229	278	318	481	535	791	2.24624	2.66206	3.17751	4.73023	6.25648	7.75982	0.000548188	1.21491	up	--	--	Cellular Component: chloroplast (GO:0009507);; Molecular Function: magnesium chelatase activity (GO:0016851);; Molecular Function: violaxanthin de-epoxidase activity (GO:0046422);;	--	--	--	--	VDE lipocalin domain	--	S	Function unknown	PREDICTED: uncharacterized protein LOC104908884 isoform X1 [Beta vulgaris subsp. vulgaris]
IMABv02g029852	296	219	166	376	501	867	7.3046	5.26393	4.1785	9.2965	14.7068	21.357	0.00483678	1.37521	up	--	--	Cellular Component: integral component of membrane (GO:0016021);; Biological Process: regulation of amino acid export (GO:0080143);;	K13128|4.6e-09|smo:SELMODRAFT_444691|K13128 zinc finger CCHC domain-containing protein 8 | (RefSeq) hypothetical protein	--	--	--	--	Protein GLUTAMINE DUMPER 1 OS=Arabidopsis thaliana OX=3702 GN=GDU1 PE=1 SV=1	S	Function unknown	PREDICTED: protein GLUTAMINE DUMPER 3 [Beta vulgaris subsp. vulgaris]
IMABv04g008130	1830	2021	1852	792	675	875	32.9574	35.4763	33.9638	14.2725	14.4567	15.7063	1.35762e-23	-1.13444	down	--	--	--	K03188|2.2e-49|dcr:108224146|K03188 urease accessory protein | (RefSeq) uncharacterized protein LOC108224146 isoform X1	--	--	--	Phloem protein 2	Putative F-box protein PP2-B12 OS=Arabidopsis thaliana OX=3702 GN=PP2B12 PE=4 SV=1	S	Function unknown	PREDICTED: putative F-box protein PP2-B12 [Beta vulgaris subsp. vulgaris]
Beta_vulgaris_newGene_7429	83	96	24	3810	2017	1451	1.15672	1.23744	0.273195	46.2278	27.8052	22.1775	1.87038e-18	4.54261	up	[E]	Amino acid transport and metabolism	Molecular Function: serine-type carboxypeptidase activity (GO:0004185);;	K16296|4.7e-252|bvg:104900574|K16296 serine carboxypeptidase-like clade I [EC:3.4.16.-] | (RefSeq) serine carboxypeptidase-like 7	--	[OE]	Posttranslational modification, protein turnover, chaperones;; Amino acid transport and metabolism	Serine carboxypeptidase	Serine carboxypeptidase-like 2 OS=Arabidopsis thaliana OX=3702 GN=SCPL2 PE=2 SV=1	--	--	PREDICTED: serine carboxypeptidase-like 2 isoform X2 [Beta vulgaris subsp. vulgaris]
IMABv04g007222	367	309	198	127	119	125	4.58096	3.75949	2.52276	1.58444	1.76607	1.55603	0.00593396	-1.02352	down	[S]	Function unknown	Cellular Component: integral component of membrane (GO:0016021);;	--	--	--	--	Glyoxal oxidase N-terminus	Aldehyde oxidase GLOX OS=Vitis pseudoreticulata OX=231512 GN=GLOX PE=2 SV=1	S	Function unknown	PREDICTED: aldehyde oxidase GLOX [Beta vulgaris subsp. vulgaris]
IMABv08g027525	4041	5491	4432	2821	1408	1062	127.688	169.122	142.669	89.2739	52.8991	33.4574	0.00566702	-1.18683	down	[O]	Posttranslational modification, protein turnover, chaperones	Biological Process: response to stress (GO:0006950);; Biological Process: biological_process (GO:0008150);; Biological Process: response to temperature stimulus (GO:0009266);; Biological Process: response to heat (GO:0009408);; Biological Process: response to abiotic stimulus (GO:0009628);; Biological Process: response to stimulus (GO:0050896);;	K13993|3.1e-72|bvg:104882843|K13993 HSP20 family protein | (RefSeq) 15.4 kDa class V heat shock protein	Protein processing in endoplasmic reticulum (ko04141)	[O]	Posttranslational modification, protein turnover, chaperones	Hsp20/alpha crystallin family	15.4 kDa class V heat shock protein OS=Arabidopsis thaliana OX=3702 GN=HSP15.4 PE=2 SV=1	O	Posttranslational modification, protein turnover, chaperones	PREDICTED: 15.4 kDa class V heat shock protein [Beta vulgaris subsp. vulgaris]
Beta_vulgaris_newGene_11502	912	1344	226	152	11	83	12.2543	17.6152	3.08461	2.03738	0.1616	1.10127	0.00410816	-2.2526	down	[QV]	Secondary metabolites biosynthesis, transport and catabolism;; Defense mechanisms	Molecular Function: monooxygenase activity (GO:0004497);; Molecular Function: iron ion binding (GO:0005506);; Cellular Component: integral component of membrane (GO:0016021);; Molecular Function: oxidoreductase activity, acting on paired donors, with incorporation or reduction of molecular oxygen (GO:0016705);; Molecular Function: heme binding (GO:0020037);;	K13260|7.2e-90|zju:107424876|K13260 isoflavone/4'-methoxyisoflavone 2'-hydroxylase [EC:1.14.14.90 1.14.14.89] | (RefSeq) cytochrome P450 81E8-like	Isoflavonoid biosynthesis (ko00943)	[Q]	Secondary metabolites biosynthesis, transport and catabolism	Cytochrome P450	Cytochrome P450 81C13 OS=Catharanthus roseus OX=4058 GN=CYP81C13 PE=2 SV=1	Q	Secondary metabolites biosynthesis, transport and catabolism	hypothetical protein BVRB_3g061380 [Beta vulgaris subsp. vulgaris]
IMABv04g004783	23	10	20	133	57	60	0.334022	0.142078	0.307119	2.00293	1.01471	0.891097	0.00147313	1.95403	up	--	--	Molecular Function: protein kinase activity (GO:0004672);; Molecular Function: ATP binding (GO:0005524);; Cellular Component: integral component of membrane (GO:0016021);;	--	--	--	--	Leucine rich repeat	--	--	--	hypothetical protein BVRB_4g090240 [Beta vulgaris subsp. vulgaris]
IMABv04g006071	2592	2802	1922	4669	4447	4248	27.31	28.7763	20.6336	49.2894	55.7469	44.6598	1.92609e-06	1.0171	up	[M]	Cell wall/membrane/envelope biogenesis	Molecular Function: dTDP-glucose 4,6-dehydratase activity (GO:0008460);; Biological Process: nucleotide-sugar metabolic process (GO:0009225);;	K12450|0.0e+00|bvg:104891292|K12450 UDP-glucose 4,6-dehydratase [EC:4.2.1.76] | (RefSeq) trifunctional UDP-glucose 4,6-dehydratase/UDP-4-keto-6-deoxy-D-glucose 3,5-epimerase/UDP-4-keto-L-rhamnose-reductase RHM1	Amino sugar and nucleotide sugar metabolism (ko00520)	[G]	Carbohydrate transport and metabolism	GDP-mannose 4,6 dehydratase	Trifunctional UDP-glucose 4,6-dehydratase/UDP-4-keto-6-deoxy-D-glucose 3,5-epimerase/UDP-4-keto-L-rhamnose-reductase RHM1 OS=Arabidopsis thaliana OX=3702 GN=RHM1 PE=1 SV=1	G	Carbohydrate transport and metabolism	PREDICTED: trifunctional UDP-glucose 4,6-dehydratase/UDP-4-keto-6-deoxy-D-glucose 3,5-epimerase/UDP-4-keto-L-rhamnose-reductase RHM1 [Beta vulgaris subsp. vulgaris]
Beta_vulgaris_newGene_1614	65	83	90	35	19	28	1.58915	2.0048	2.25596	0.858056	0.548756	0.691975	0.00184565	-1.32101	down	--	--	Cellular Component: integral component of membrane (GO:0016021);; Molecular Function: transmembrane transporter activity (GO:0022857);;	K03294|5.7e-22|jre:108983061|K03294 basic amino acid/polyamine antiporter, APA family | (RefSeq) cationic amino acid transporter 1-like isoform X1	--	[E]	Amino acid transport and metabolism	C-terminus of AA_permease	Cationic amino acid transporter 7, chloroplastic OS=Arabidopsis thaliana OX=3702 GN=CAT7 PE=3 SV=1	E	Amino acid transport and metabolism	PREDICTED: cationic amino acid transporter 6, chloroplastic [Beta vulgaris subsp. vulgaris]
IMABv03g009055	12	14	14	155	60	124	0.221878	0.25157	0.272589	3.03597	1.39135	2.41476	7.5607e-10	2.84788	up	--	--	Biological Process: intracellular protein transport (GO:0006886);; Molecular Function: Ran GTPase binding (GO:0008536);;	K18460|1.7e-135|bvg:104889741|K18460 exportin-7 | (RefSeq) exportin-7-like	--	[YU]	Nuclear structure;; Intracellular trafficking, secretion, and vesicular transport	Importin-beta N-terminal domain	--	--	--	PREDICTED: exportin-7-like [Beta vulgaris subsp. vulgaris]
IMABv02g030767	119	172	116	72	36	34	2.37774	3.35359	2.36272	1.42793	0.853395	0.663415	0.00551071	-1.27763	down	--	--	Cellular Component: Golgi apparatus (GO:0005794);; Biological Process: xyloglucan metabolic process (GO:0010411);;	K23877|4.1e-155|bvg:104884548|K23877 xyloglucan O-acetyltransferase木葡聚糖乙酰转移酶 | (RefSeq) protein ALTERED XYLOGLUCAN 4-like	--	--	--	GDSL/SGNH-like Acyl-Esterase family found in Pmr5 and Cas1p	Protein ALTERED XYLOGLUCAN 4-like OS=Arabidopsis thaliana OX=3702 GN=AXY4L PE=2 SV=1	S	Function unknown	hypothetical protein BVRB_009340 [Beta vulgaris subsp. vulgaris]
IMABv01g025232	3400	3345	2468	1126	745	1226	36.7592	35.2521	27.1893	12.196	9.5779	13.2175	1.04719e-13	-1.41905	down	--	--	Molecular Function: methyltransferase activity (GO:0008168);; Cellular Component: integral component of membrane (GO:0016021);; Biological Process: methylation (GO:0032259);;	K23870|0.0e+00|bvg:104892177|K23870 putative pectin methyltransferase [EC:2.1.1.-] | (RefSeq) probable pectin methyltransferase QUA2	--	--	--	Putative S-adenosyl-L-methionine-dependent methyltransferase	Probable pectin methyltransferase QUA2 OS=Arabidopsis thaliana OX=3702 GN=QUA2 PE=1 SV=2	S	Function unknown	PREDICTED: probable pectin methyltransferase QUA2 isoform X1 [Beta vulgaris subsp. vulgaris]
IMABv01g025797	288	203	309	1007	467	491	5.43278	3.73657	5.94014	19.0626	10.5019	9.26046	0.00348594	1.29284	up	--	--	Molecular Function: peroxidase activity (GO:0004601);; Cellular Component: extracellular region (GO:0005576);; Biological Process: response to oxidative stress (GO:0006979);; Molecular Function: heme binding (GO:0020037);; Biological Process: hydrogen peroxide catabolic process (GO:0042744);; Molecular Function: metal ion binding (GO:0046872);;	K00430|4.1e-190|bvg:104896200|K00430 peroxidase [EC:1.11.1.7] | (RefSeq) peroxidase 12	Phenylpropanoid biosynthesis (ko00940)	--	--	Peroxidase	Peroxidase 12 OS=Arabidopsis thaliana OX=3702 GN=PER12 PE=1 SV=1	Q	Secondary metabolites biosynthesis, transport and catabolism	PREDICTED: peroxidase 12 [Beta vulgaris subsp. vulgaris]
IMABv04g004920	59	40	34	173	116	148	1.78422	1.17778	1.04461	5.24525	4.16521	4.47698	8.67307e-07	1.747	up	--	--	Molecular Function: molecular_function (GO:0003674);; Molecular Function: transcription factor activity, sequence-specific DNA binding (GO:0003700);; Cellular Component: cellular_component (GO:0005575);; Cellular Component: intracellular (GO:0005622);; Cellular Component: cell (GO:0005623);; Cellular Component: nucleus (GO:0005634);; Biological Process: regulation of transcription, DNA-templated …	K04374|2.9e-08|mus:103997104|K04374 cyclic AMP-dependent transcription factor ATF-4 | (RefSeq) basic leucine zipper 61-like	Protein processing in endoplasmic reticulum (ko04141)	--	--	--	Basic leucine zipper 61 OS=Arabidopsis thaliana OX=3702 GN=BZIP61 PE=1 SV=1	K	Transcription	PREDICTED: basic leucine zipper 34 isoform X2 [Beta vulgaris subsp. vulgaris]
Beta_vulgaris_newGene_11294	0	0	0	38	88	82	0	0	0	0.401767	1.26456	0.987551	3.87424e-10	4.49414	up	--	--	--	--	--	--	--	--	--	--	--	PREDICTED: uncharacterized protein LOC104886398 [Beta vulgaris subsp. vulgaris]
IMABv01g023683	5543	9508	6161	2585	1109	667	92.3465	154.389	104.568	43.1288	21.9769	11.0843	0.000248075	-1.90725	down	[IR]	Lipid transport and metabolism;; General function prediction only	Molecular Function: hydrolase activity, acting on ester bonds (GO:0016788);;	K00679|9.1e-31|cic:CICLE_v10027727mg|K00679 phospholipid:diacylglycerol acyltransferase二酰基甘油酰基转移酶[EC:2.3.1.158] | (RefSeq) hypothetical protein	Glycerolipid metabolism (ko00561)	--	--	GDSL-like Lipase/Acylhydrolase	GDSL esterase/lipase At1g71691 OS=Arabidopsis thaliana OX=3702 GN=At1g71691 PE=2 SV=1	S	Function unknown	PREDICTED: GDSL esterase/lipase At1g71691 [Beta vulgaris subsp. vulgaris]
IMABv06g019509	262	333	382	1226	551	577	4.72265	5.85249	7.0184	22.1348	11.8214	10.3814	0.00222134	1.28414	up	--	--	Molecular Function: protein serine/threonine kinase activity (GO:0004674);; Molecular Function: ATP binding (GO:0005524);;	K05391|1.2e-32|pmum:103322391|K05391 cyclic nucleotide gated channel, plant | (RefSeq) cyclic nucleotide-gated ion channel 1-like	Plant-pathogen interaction (ko04626)	--	--	Protein tyrosine and serine/threonine kinase	Wall-associated receptor kinase 5 OS=Arabidopsis thaliana OX=3702 GN=WAK5 PE=2 SV=1	T	Signal transduction mechanisms	PREDICTED: wall-associated receptor kinase 2 [Beta vulgaris subsp. vulgaris]
IMABv04g008235	28	4	2	252	79	175	0.428405	0.0487	0.031238	3.94637	1.45568	2.72501	0.00190863	2.49912	up	--	--	Molecular Function: UDP-glycosyltransferase activity (GO:0008194);;	K17193|7.3e-245|bvg:104891466|K17193 anthocyanidin 3-O-glucoside 2'''-O-xylosyltransferase [EC:2.4.2.51] | (RefSeq) UDP-glycosyltransferase 79B6-like	Anthocyanin biosynthesis (ko00942)	[GC]	Carbohydrate transport and metabolism;; Energy production and conversion	UDP-glucoronosyl and UDP-glucosyl transferase	Anthocyanidin 3-O-glucoside 2'''-O-xylosyltransferase OS=Arabidopsis thaliana OX=3702 GN=A3G2XYLT PE=1 SV=1	--	--	hypothetical protein BVRB_4g075920 [Beta vulgaris subsp. vulgaris]
IMABv03g013358	327	401	257	809	722	867	5.58003	6.66078	4.45518	13.8207	14.6612	14.7496	7.72171e-13	1.41647	up	[C]	Energy production and conversion	Molecular Function: FMN binding (GO:0010181);; Molecular Function: oxidoreductase activity (GO:0016491);;	K05894|9.7e-222|bvg:104899938|K05894 12-oxophytodienoic acid reductase [EC:1.3.1.42] | (RefSeq) putative 12-oxophytodienoate reductase 11	alpha-Linolenic acid metabolism (ko00592)	[CR]	Energy production and conversion;; General function prediction only	NADH:flavin oxidoreductase / NADH oxidase family	Putative 12-oxophytodienoate reductase 11 OS=Oryza sativa subsp. japonica OX=39947 GN=OPR11 PE=2 SV=1	C	Energy production and conversion	PREDICTED: putative 12-oxophytodienoate reductase 11 [Beta vulgaris subsp. vulgaris]
Beta_vulgaris_newGene_11721	0	2	0	133	42	61	0	0.034214	0	4.1764	1.54354	1.78894	3.27549e-09	4.18479	up	--	--	--	--	--	--	--	--	--	--	--	hypothetical protein BVRB_015320 [Beta vulgaris subsp. vulgaris]
IMABv03g011058	71	102	80	39	25	21	2.29385	3.19246	2.62216	1.24602	0.94206	0.673283	0.00317578	-1.32225	down	--	--	Molecular Function: poly(ADP-ribose) glycohydrolase activity (GO:0004649);; Biological Process: carbohydrate metabolic process (GO:0005975);;	K07759|3.0e-71|bvg:104889079|K07759 poly(ADP-ribose) glycohydrolase [EC:3.2.1.143] | (RefSeq) poly(ADP-ribose) glycohydrolase 1	--	[T]	Signal transduction mechanisms	Poly (ADP-ribose) glycohydrolase (PARG)	Poly(ADP-ribose) glycohydrolase 1 OS=Arabidopsis thaliana OX=3702 GN=PARG1 PE=1 SV=2	T	Signal transduction mechanisms	PREDICTED: poly(ADP-ribose) glycohydrolase 1 isoform X1 [Beta vulgaris subsp. vulgaris]
IMABv01g025100	2487	2563	2449	1136	769	1165	51.777	52.0183	51.9582	23.6812	19.0485	24.1998	1.44211e-21	-1.15364	down	--	--	--	--	--	--	--	GRAM domain	GEM-like protein 1 OS=Arabidopsis thaliana OX=3702 GN=FIP1 PE=1 SV=1	S	Function unknown	PREDICTED: GEM-like protein 1 [Beta vulgaris subsp. vulgaris]
IMABv09g022533	2617	2984	2013	5180	6900	6080	155.35	172.684	121.741	308.121	487.445	360.185	2.80484e-06	1.39056	up	--	--	Biological Process: response to oomycetes (GO:0002239);; Cellular Component: cellular_component (GO:0005575);; Cellular Component: cell wall (GO:0005618);; Cellular Component: intracellular (GO:0005622);; Cellular Component: cell (GO:0005623);; Cellular Component: cytoplasm (GO:0005737);; Cellular Component: Golgi apparatus (GO:0005794);; Cellular Component: cytosol (GO:0005829);; Cellular Compon…	K00020|3.8e-17|mtr:MTR_8g088900|K00020 3-hydroxyisobutyrate dehydrogenase [EC:1.1.1.31] | (RefSeq) 6-phosphogluconate dehydrogenase-like protein	Valine, leucine and isoleucine degradation (ko00280)	--	--	Phosphate-induced protein 1 conserved region	Protein EXORDIUM-like 2 OS=Arabidopsis thaliana OX=3702 GN=EXL2 PE=2 SV=1	L	Replication, recombination and repair	PREDICTED: protein EXORDIUM-like 2 [Beta vulgaris subsp. vulgaris]
Beta_vulgaris_newGene_10830	736	1618	1313	443	121	279	13.2006	28.3091	24.0025	7.96043	2.57188	4.9854	0.000371394	-1.81546	down	--	--	Molecular Function: hydrolase activity, acting on ester bonds (GO:0016788);;	K00679|1.6e-22|cic:CICLE_v10027727mg|K00679 phospholipid:diacylglycerol acyltransferase [EC:2.3.1.158] | (RefSeq) hypothetical protein	Glycerolipid metabolism (ko00561)	--	--	GDSL-like Lipase/Acylhydrolase	GDSL esterase/lipase At1g33811 OS=Arabidopsis thaliana OX=3702 GN=At1g33811 PE=2 SV=1	S	Function unknown	PREDICTED: GDSL esterase/lipase At1g33811-like [Beta vulgaris subsp. vulgaris]
IMABv01g024211	18	29	25	66	44	62	0.163776	0.256249	0.229958	0.59673	0.47163	0.562769	0.00245865	1.29528	up	[M]	Cell wall/membrane/envelope biogenesis	Molecular Function: protein kinase activity (GO:0004672);; Molecular Function: ATP binding (GO:0005524);; Cellular Component: integral component of membrane (GO:0016021);;	K13415|8.6e-50|pda:103696970|K13415 protein brassinosteroid insensitive 1 [EC:2.7.10.1 2.7.11.1] | (RefSeq) brassinosteroid LRR receptor kinase BRI1-like	Plant hormone signal transduction (ko04075)	--	--	Protein kinase domain	Probable LRR receptor-like serine/threonine-protein kinase At4g36180 OS=Arabidopsis thaliana OX=3702 GN=At4g36180 PE=1 SV=1	T	Signal transduction mechanisms	PREDICTED: probable LRR receptor-like serine/threonine-protein kinase At4g36180 [Beta vulgaris subsp. vulgaris]
IMABv02g032637	1521	2189	1970	799	463	886	18.1891	25.5106	23.9972	9.56845	6.58061	10.5672	1.80217e-06	-1.24905	down	[DPM]	Cell cycle control, cell division, chromosome partitioning;; Inorganic ion transport and metabolism;; Cell wall/membrane/envelope biogenesis	Molecular Function: copper ion binding (GO:0005507);; Biological Process: lignin catabolic process (GO:0046274);; Cellular Component: apoplast (GO:0048046);; Molecular Function: hydroquinone:oxygen oxidoreductase activity (GO:0052716);;	K05909|3.9e-292|bvg:104905953|K05909 laccase [EC:1.10.3.2] | (RefSeq) laccase-12	--	[Q]	Secondary metabolites biosynthesis, transport and catabolism	Multicopper oxidase	Laccase-12 OS=Arabidopsis thaliana OX=3702 GN=LAC12 PE=2 SV=1	Q	Secondary metabolites biosynthesis, transport and catabolism	PREDICTED: laccase-12 [Beta vulgaris subsp. vulgaris]
IMABv06g019829	1971	2228	2146	708	420	506	27.9889	30.8338	31.048	10.0674	7.08167	7.16198	4.18792e-24	-1.80416	down	[G]	Carbohydrate transport and metabolism	Cellular Component: integral component of membrane (GO:0016021);; Molecular Function: transmembrane transporter activity (GO:0022857);;	K03444|6.4e-255|bvg:104895033|K03444 MFS transporter, SP family, ERD6-like sugar transporter | (RefSeq) sugar transporter ERD6-like 6	--	[R]	General function prediction only	Sugar (and other) transporter	Sugar transporter ERD6-like 6 OS=Arabidopsis thaliana OX=3702 GN=At1g75220 PE=1 SV=1	C	Energy production and conversion	PREDICTED: sugar transporter ERD6-like 6 [Beta vulgaris subsp. vulgaris]
IMABv08g029495	453	1209	805	50	26	103	7.01069	18.2748	12.7052	0.769681	0.476213	1.58379	5.18653e-09	-3.1398	down	[O]	Posttranslational modification, protein turnover, chaperones	Molecular Function: serine-type endopeptidase activity (GO:0004252);;	K15333|1.1e-46|nsy:104224633|K15333 tRNA guanosine-2'-O-methyltransferase [EC:2.1.1.34] | (RefSeq) uncharacterized protein LOC104224633	--	--	--	Subtilase family	Subtilisin-like protease SBT5.4 OS=Arabidopsis thaliana OX=3702 GN=SBT5.4 PE=1 SV=1	O	Posttranslational modification, protein turnover, chaperones	PREDICTED: subtilisin-like protease SBT5.4 [Beta vulgaris subsp. vulgaris]
IMABv07g015629	1137	2554	1813	294	70	131	27.9264	61.1729	45.3818	7.22358	2.04115	3.20318	4.50122e-09	-2.96526	down	--	--	Cellular Component: proton-transporting two-sector ATPase complex, catalytic domain (GO:0033178);; Molecular Function: proton-transporting ATPase activity, rotational mechanism (GO:0046961);;	K02150|3.0e-115|bvg:104898123|K02150 V-type H+-transporting ATPase subunit E | (RefSeq) V-type proton ATPase subunit E2	Oxidative phosphorylation (ko00190);; Phagosome (ko04145)	[C]	Energy production and conversion	ATP synthase (E/31 kDa) subunit	V-type proton ATPase subunit E2 OS=Arabidopsis thaliana OX=3702 GN=VHA-E2 PE=2 SV=1	C	Energy production and conversion	PREDICTED: V-type proton ATPase subunit E2 [Beta vulgaris subsp. vulgaris]
IMABv02g031220	87	181	130	410	535	305	0.804706	1.63073	1.21889	3.79408	5.8928	2.81305	0.000546197	1.68032	up	--	--	--	--	--	--	--	--	--	S	Function unknown	PREDICTED: uncharacterized protein LOC104886752 [Beta vulgaris subsp. vulgaris]
IMABv07g015261	767	2593	1874	722	242	404	12.3389	40.6957	30.7437	11.634	4.6347	6.47625	0.00524181	-1.59775	down	--	--	Molecular Function: nutrient reservoir activity (GO:0045735);;	K17338|8.3e-13|ats:109751343|K17338 receptor expression-enhancing protein 1/2/3/4 | (RefSeq) LOC109751343; putative HVA22-like protein g isoform X1	--	--	--	Cupin	11S globulin seed storage protein Ana o 2.0101 (Fragment) OS=Anacardium occidentale OX=171929 PE=1 SV=1	S	Function unknown	PREDICTED: glutelin type-B 5 [Beta vulgaris subsp. vulgaris]
Beta_vulgaris_newGene_9491	170	156	227	0	0	0	1.97673	2.00913	3.07365	0	0	0	2.86808e-23	-6.1198	down	--	--	Molecular Function: calcium ion binding (GO:0005509);;	K13448|8.4e-36|bvg:104889400|K13448 calcium-binding protein CML | (RefSeq) probable calcium-binding protein CML49	Plant-pathogen interaction (ko04626)	[T]	Signal transduction mechanisms	--	Calcium-binding protein CBP OS=Oryza sativa subsp. japonica OX=39947 GN=CBP PE=2 SV=1	T	Signal transduction mechanisms	PREDICTED: probable calcium-binding protein CML49 [Beta vulgaris subsp. vulgaris]
Beta_vulgaris_newGene_3964	67	63	42	136	281	239	1.26919	0.843028	0.376674	2.72572	5.93577	4.32315	0.000236738	1.89874	up	--	--	Biological Process: reproduction (GO:0000003);; Biological Process: developmental process involved in reproduction (GO:0003006);; Cellular Component: cellular_component (GO:0005575);; Cellular Component: intracellular (GO:0005622);; Cellular Component: cell (GO:0005623);; Cellular Component: cytoplasm (GO:0005737);; Cellular Component: endoplasmic reticulum (GO:0005783);; Cellular Component: endo…	--	--	--	--	--	--	P	Inorganic ion transport and metabolism	--
Beta_vulgaris_newGene_309	272	441	274	73	42	27	4.98677	7.86097	5.08779	1.3333	0.907826	0.491275	1.46626e-07	-2.3945	down	[O]	Posttranslational modification, protein turnover, chaperones	Molecular Function: serine-type endopeptidase activity (GO:0004252);; Cellular Component: integral component of membrane (GO:0016021);;	K00729|2.8e-06|ghi:107900980|K00729 dolichyl-phosphate beta-glucosyltransferase [EC:2.4.1.117] | (RefSeq) dolichyl-phosphate beta-glucosyltransferase-like	N-Glycan biosynthesis (ko00510)	[T]	Signal transduction mechanisms	Rhomboid family	RHOMBOID-like protein 3 OS=Arabidopsis thaliana OX=3702 GN=RBL3 PE=2 SV=1	T	Signal transduction mechanisms	PREDICTED: RHOMBOID-like protein 3 [Beta vulgaris subsp. vulgaris]
IMABv04g007523	53	103	109	19	11	23	0.901695	1.72386	1.91714	0.31975	0.211381	0.390453	0.000349358	-1.93176	down	--	--	Molecular Function: methyltransferase activity (GO:0008168);; Cellular Component: integral component of membrane (GO:0016021);;	--	--	--	--	--	--	S	Function unknown	PREDICTED: uncharacterized protein LOC104890814 isoform X1 [Beta vulgaris subsp. vulgaris]
IMABv02g031987	120	149	170	417	249	297	2.93013	3.55347	4.23684	10.227	7.26243	7.24745	6.20995e-05	1.20961	up	--	--	Molecular Function: methyltransferase activity (GO:0008168);;	K22857|2.2e-145|bvg:104907486|K22857 EEF1A lysine methyltransferase 4 [EC:2.1.1.-] | (RefSeq) methyltransferase-like protein 13	--	[E]	Amino acid transport and metabolism	Methyltransferase domain	--	E	Amino acid transport and metabolism	PREDICTED: methyltransferase-like protein 13 [Beta vulgaris subsp. vulgaris]
IMABv02g030870	16	11	8	41	43	62	0.263596	0.169486	0.121523	0.695633	0.862456	1.04763	0.000437651	1.92756	up	--	--	Cellular Component: apoplast (GO:0048046);;	K23544|3.1e-34|nsy:104225240|K23544 serine incorporator 1/3 | (RefSeq) probable serine incorporator	--	--	--	Dirigent-like protein	Dirigent protein 9 OS=Arabidopsis thaliana OX=3702 GN=DIR9 PE=2 SV=1	S	Function unknown	PREDICTED: dirigent protein 9 [Beta vulgaris subsp. vulgaris]
IMABv01g025187	2185	8355	7318	1318	731	1189	31.4235	117.123	107.227	18.9802	12.4939	17.0499	6.26492e-05	-2.06817	down	[G]	Carbohydrate transport and metabolism	Molecular Function: polygalacturonase activity (GO:0004650);; Cellular Component: extracellular region (GO:0005576);; Biological Process: carbohydrate metabolic process (GO:0005975);; Biological Process: cell wall organization (GO:0071555);;	K01213|1.1e-229|bvg:104891868|K01213 galacturan 1,4-alpha-galacturonidase [EC:3.2.1.67] | (RefSeq) exopolygalacturonase clone GBGA483	Pentose and glucuronate interconversions (ko00040)	--	--	Glycosyl hydrolases family 28	Probable galacturan 1,4-alpha-galacturonidase SALK6 OS=Kali turgidum OX=151250 PE=1 SV=3	G	Carbohydrate transport and metabolism	PREDICTED: exopolygalacturonase isoform X1 [Beta vulgaris subsp. vulgaris]
IMABv07g016014	4115	6445	4494	1247	483	465	138.163	210.949	153.734	41.9188	19.2802	15.5691	2.56054e-09	-2.4535	down	--	--	--	--	--	--	--	--	--	--	--	hypothetical protein BVRB_7g177550 [Beta vulgaris subsp. vulgaris]
IMABv01g023803	95	50	59	3	0	0	1.92803	0.981146	1.20268	0.054045	0	0	6.50697e-07	-3.64486	down	--	--	--	--	--	--	--	--	--	--	--	PREDICTED: uncharacterized protein LOC104898757 [Beta vulgaris subsp. vulgaris]
Beta_vulgaris_newGene_3271	38	105	129	0	0	0	0.409103	1.09766	1.39736	0	0	0	9.99809e-10	-4.42287	down	--	--	--	--	--	--	--	--	--	L	Replication, recombination and repair	PREDICTED: uncharacterized protein LOC104894279 [Beta vulgaris subsp. vulgaris]
IMABv02g029935	253	296	469	89	38	103	1.46242	1.67319	2.77074	0.512299	0.255536	0.593347	0.000164715	-1.85625	down	--	--	Molecular Function: ADP binding (GO:0043531);;	K15078|1.9e-34|vvi:100255136|K15078 structure-specific endonuclease subunit SLX1 [EC:3.6.1.-] | (RefSeq) putative disease resistance protein RGA1	--	[T]	Signal transduction mechanisms	NB-ARC domain	Disease resistance protein RGA2 OS=Solanum bulbocastanum OX=147425 GN=RGA2 PE=1 SV=1	S	Function unknown	PREDICTED: putative disease resistance protein RGA3 [Beta vulgaris subsp. vulgaris]
IMABv06g017917	100	96	103	0	5	0	2.94894	2.77202	3.09641	0	0.170988	0	0.00120683	-2.6926	down	--	--	Molecular Function: zinc ion binding (GO:0008270);;	K10569|2.6e-10|aly:9309705|K10569 endonuclease VIII-like 3 | (RefSeq) uncharacterized protein LOC9309705 isoform X1	Base excision repair (ko03410)	--	--	GRF zinc finger	--	--	--	PREDICTED: uncharacterized protein LOC104903639 isoform X1 [Beta vulgaris subsp. vulgaris]
IMABv05g001837	74	74	52	30	11	16	1.70651	1.6465	1.21887	0.684454	0.285703	0.360367	0.00435409	-1.51373	down	--	--	Molecular Function: iron ion binding (GO:0005506);; Molecular Function: oxidoreductase activity, acting on paired donors, with incorporation or reduction of molecular oxygen (GO:0016705);; Molecular Function: heme binding (GO:0020037);;	K23810|2.2e-64|vvi:100254114|K23810 (E)-8-carboxylinalool synthase [EC:1.14.14.-] | (RefSeq) geraniol 8-hydroxylase	Monoterpenoid biosynthesis (ko00902)	[Q]	Secondary metabolites biosynthesis, transport and catabolism	Cytochrome P450	Inactive cytochrome P450 76AD1 OS=Beta vulgaris OX=161934 GN=CYP76AD1 PE=3 SV=1	Q	Secondary metabolites biosynthesis, transport and catabolism	hypothetical protein BVRB_012100 [Beta vulgaris subsp. vulgaris]
IMABv09g023359	208	567	547	80	41	70	5.01663	13.3578	13.4679	1.92872	1.16259	1.6684	1.31858e-06	-2.37947	down	--	--	--	--	--	--	--	--	--	--	--	PREDICTED: uncharacterized protein LOC104904437 [Beta vulgaris subsp. vulgaris]
IMABv04g008279	23	28	17	334	226	308	0.538178	0.637259	0.404671	8.03032	6.44679	7.37895	9.02669e-43	3.67389	up	--	--	Cellular Component: gamma-tubulin ring complex (GO:0008274);; Biological Process: gamma-tubulin complex localization (GO:0033566);;	K18633|1.2e-17|cann:107875805|K18633 mitotic-spindle organizing protein 1 | (RefSeq) mitotic-spindle organizing protein 1A-like	--	--	--	Mitotic-spindle organizing gamma-tubulin ring associated	Mitotic-spindle organizing protein 1B OS=Arabidopsis thaliana OX=3702 GN=GIP1 PE=1 SV=1	S	Function unknown	hypothetical protein BVRB_4g075690 [Beta vulgaris subsp. vulgaris]
IMABv09g020666	1267	892	737	555	379	329	22.3777	15.3631	13.2611	9.81445	7.95248	5.78966	0.00932651	-1.00222	down	--	--	Molecular Function: protein binding (GO:0005515);;	K15030|3.8e-21|bna:106426879|K15030 translation initiation factor 3 subunit M | (RefSeq) uncharacterized protein LOC106426879 isoform X2	--	--	--	F-box domain	F-box/kelch-repeat protein At3g23880 OS=Arabidopsis thaliana OX=3702 GN=At3g23880 PE=2 SV=1	S	Function unknown	PREDICTED: F-box/kelch-repeat protein At3g23880 isoform X2 [Beta vulgaris subsp. vulgaris]
IMABv03g009303	43	40	49	0	0	0	0.973582	0.876808	1.13789	0	0	0	1.18809e-09	-4.30262	down	--	--	--	--	--	--	--	--	--	K	Transcription	PREDICTED: uncharacterized protein LOC104887397 [Beta vulgaris subsp. vulgaris]
IMABv04g008241	272	230	48	675	707	1017	4.67529	3.8631	0.832229	11.6566	14.5046	17.4814	0.00274877	1.90835	up	[O]	Posttranslational modification, protein turnover, chaperones	Molecular Function: ATP binding (GO:0005524);; Cellular Component: cytoplasm (GO:0005737);; Molecular Function: hydrolase activity (GO:0016787);; Biological Process: protein catabolic process (GO:0030163);;	K03065|4.0e-221|bvg:104890317|K03065 26S proteasome regulatory subunit T5 | (RefSeq) 26S protease regulatory subunit 6A homolog	Proteasome (ko03050)	[O]	Posttranslational modification, protein turnover, chaperones	ATPase family associated with various cellular activities (AAA)	26S proteasome regulatory subunit 6A homolog OS=Brassica campestris OX=3711 GN=TBP1 PE=2 SV=1	O	Posttranslational modification, protein turnover, chaperones	PREDICTED: 26S protease regulatory subunit 6A homolog [Beta vulgaris subsp. vulgaris]
IMABv07g015377	84	174	121	2825	1330	1325	1.06829	2.15847	1.56297	36.0138	20.1406	16.8142	1.41052e-21	3.68555	up	--	--	--	K05387|1.2e-09|cqi:110730029|K05387 glutamate receptor, ionotropic, plant | (RefSeq) glutamate receptor 2.1-like	--	--	--	Rx N-terminal domain	--	S	Function unknown	PREDICTED: putative disease resistance protein RGA3 [Beta vulgaris subsp. vulgaris]
IMABv08g028997	43	82	30	253	211	163	1.49021	2.75936	1.06177	8.84159	8.76017	5.66727	4.33377e-05	1.97996	up	--	--	--	--	--	--	--	--	--	--	--	PREDICTED: uncharacterized protein LOC104901782 [Beta vulgaris subsp. vulgaris]
IMABv06g017283	325	423	365	111	60	76	5.22397	6.64025	5.98106	1.77904	1.13281	1.22055	7.10387e-15	-1.98324	down	[E]	Amino acid transport and metabolism	Biological Process: oligopeptide transport (GO:0006857);; Cellular Component: integral component of membrane (GO:0016021);; Molecular Function: transmembrane transporter activity (GO:0022857);;	K14638|7.9e-87|smo:SELMODRAFT_131637|K14638 solute carrier family 15 (peptide/histidine transporter), member 3/4 | (RefSeq) hypothetical protein	--	[E]	Amino acid transport and metabolism	POT family	Protein NRT1/ PTR FAMILY 6.1 OS=Arabidopsis thaliana OX=3702 GN=NPF6.1 PE=2 SV=1	E	Amino acid transport and metabolism	PREDICTED: protein NRT1/ PTR FAMILY 6.1 [Beta vulgaris subsp. vulgaris]
IMABv06g017310	1856	1277	2107	5028	4713	3662	49.3214	33.057	57.0316	133.861	149.024	97.0842	8.97912e-05	1.4206	up	--	--	--	--	--	--	--	--	--	--	--	PREDICTED: 23 kDa jasmonate-induced protein [Beta vulgaris subsp. vulgaris]
IMABv01g024201	0	11	6	197	171	183	0	0.118321	0.058695	2.19142	2.24818	2.02419	5.14499e-08	3.71135	up	--		Molecular Function: protein kinase activity (GO:0004672);; Molecular Function: ATP binding (GO:0005524);; Cellular Component: integral component of membrane (GO:0016021);;	K00924|5.8e-45|osa:4333912|K00924 kinase [EC:2.7.1.-] | (RefSeq) receptor protein kinase TMK1	--	--	--	Protein kinase domain	Probable LRR receptor-like serine/threonine-protein kinase At4g36180 OS=Arabidopsis thaliana OX=3702 GN=At4g36180 PE=1 SV=1	T	Signal transduction mechanisms	PREDICTED: probable LRR receptor-like serine/threonine-protein kinase At4g36180 [Beta vulgaris subsp. vulgaris]
Beta_vulgaris_newGene_9045	36	44	39	95	72	69	0.50587	0.712899	0.716425	1.60626	1.24946	1.06536	0.00357168	1.07763	up	--	--	--	--	--	--	--	--	--	L	Replication, recombination and repair	PREDICTED: uncharacterized protein LOC104897672 [Beta vulgaris subsp. vulgaris]
IMABv04g005708	89	177	101	358	193	999	2.55988	4.99062	2.98814	10.4123	6.65841	28.9492	0.00536775	1.80882	up	--	--	Molecular Function: DNA binding (GO:0003677);; Cellular Component: nucleus (GO:0005634);; Cellular Component: host cell nucleus (GO:0042025);; Molecular Function: metal ion binding (GO:0046872);;	--	--	--	--	SBP domain	Squamosa promoter-binding protein 1 OS=Antirrhinum majus OX=4151 GN=SBP1 PE=2 SV=1	K	Transcription	PREDICTED: squamosa promoter-binding-like protein 4 [Beta vulgaris subsp. vulgaris]
IMABv01g024180	529	663	722	274	217	263	8.36592	10.2239	11.6455	4.3461	4.08182	4.14426	1.74593e-07	-1.18128	down	[P]	Inorganic ion transport and metabolism	Molecular Function: molecular_function (GO:0003674);; Molecular Function: transporter activity (GO:0005215);; Molecular Function: ion channel activity (GO:0005216);; Molecular Function: voltage-gated ion channel activity (GO:0005244);; Molecular Function: voltage-gated chloride channel activity (GO:0005247);; Molecular Function: anion channel activity (GO:0005253);; Molecular Function: chloride c…	K08994|2.0e-189|bvg:104887599|K08994 ion channel-forming bestrophin family protein | (RefSeq) UPF0187 protein At3g61320, chloroplastic	--	--	--	Bestrophin, RFP-TM, chloride channel	UPF0187 protein At3g61320, chloroplastic OS=Arabidopsis thaliana OX=3702 GN=At3g61320 PE=2 SV=2	S	Function unknown	PREDICTED: UPF0187 protein At3g61320, chloroplastic [Beta vulgaris subsp. vulgaris]
Beta_vulgaris_newGene_10011	51	76	68	21	10	11	2.15866	3.07351	2.89921	0.865887	0.432568	0.429564	0.000206607	-1.86647	down	--	--	Molecular Function: protein binding (GO:0005515);;	K08286|6.6e-06|bna:106438115|K08286 protein-serine/threonine kinase [EC:2.7.11.-] | (RefSeq) receptor-like protein kinase 5	--	[R]	General function prediction only	Leucine Rich repeats (2 copies)	LRR receptor-like serine/threonine-protein kinase GSO2 OS=Arabidopsis thaliana OX=3702 GN=GSO2 PE=1 SV=2	--	--	PREDICTED: probable LRR receptor-like serine/threonine-protein kinase PAM74 [Beta vulgaris subsp. vulgaris]
IMABv02g031371	73	97	124	17	21	28	1.24581	1.62482	2.17558	0.277334	0.420684	0.479014	0.00028375	-1.80414	down	[J]	Translation, ribosomal structure and biogenesis	Biological Process: spliceosomal tri-snRNP complex assembly (GO:0000244);; Cellular Component: U4/U6 x U5 tri-snRNP complex (GO:0046540);;	K12844|3.2e-190|bvg:104886641|K12844 U4/U6 small nuclear ribonucleoprotein PRP31 | (RefSeq) U4/U6 small nuclear ribonucleoprotein Prp31 homolog	Spliceosome (ko03040)	[A]	RNA processing and modification	snoRNA binding domain, fibrillarin	U4/U6 small nuclear ribonucleoprotein Prp31 homolog OS=Arabidopsis thaliana OX=3702 GN=PRP31 PE=1 SV=1	A	RNA processing and modification	PREDICTED: U4/U6 small nuclear ribonucleoprotein Prp31 homolog [Beta vulgaris subsp. vulgaris]
IMABv03g008840	234	548	286	52	70	68	4.08041	9.33968	5.09842	0.910507	1.45566	1.17939	5.47131e-06	-2.08219	down	--	--	--	K09419|5.5e-84|spen:107005729|K09419 heat shock transcription factor, other eukaryote | (RefSeq) heat stress transcription factor A-5 isoform X1	--	[R]	General function prediction only	Lysine methyltransferase	--	L	Replication, recombination and repair	PREDICTED: histidine protein methyltransferase 1 homolog isoform X1 [Beta vulgaris subsp. vulgaris]
IMABv04g005712	177	289	280	721	682	698	2.74957	4.38234	4.4275	11.2431	12.6316	10.8345	4.63064e-08	1.59003	up	--	--	--	--	--	--	--	bHLH-MYC and R2R3-MYB transcription factors N-terminal	Protein RICE SALT SENSITIVE 3 OS=Oryza sativa subsp. japonica OX=39947 GN=RSS3 PE=1 SV=1	S	Function unknown	PREDICTED: uncharacterized protein LOC104891491 isoform X1 [Beta vulgaris subsp. vulgaris]
IMABv01g024338	51	61	50	720	220	330	0.532738	0.616901	0.531745	7.56434	2.73366	3.45314	7.95866e-10	2.76551	up	--	--	Biological Process: response to hypoxia (GO:0001666);; Cellular Component: cellular_component (GO:0005575);; Cellular Component: intracellular (GO:0005622);; Cellular Component: cell (GO:0005623);; Cellular Component: nucleus (GO:0005634);; Cellular Component: nucleoplasm (GO:0005654);; Cellular Component: chromatin silencing complex (GO:0005677);; Biological Process: response to stress (GO:00069…	--	--	--	--	PHD - plant homeodomain finger protein	VIN3-like protein 2 OS=Arabidopsis thaliana OX=3702 GN=VIL2 PE=1 SV=1	S	Function unknown	PREDICTED: VIN3-like protein 2 [Beta vulgaris subsp. vulgaris]
IMABv04g007198	166	145	157	349	240	323	5.63278	4.79255	5.45523	11.8953	9.71315	10.9784	1.52161e-07	1.07116	up	--	--	--	--	--	--	--	--	--	--	--	PREDICTED: uncharacterized protein LOC104890919 isoform X4 [Beta vulgaris subsp. vulgaris]
IMABv09g023494	578	512	694	1968	1707	1592	9.40151	8.11537	11.5014	32.0853	33.0531	25.8441	1.98325e-10	1.65227	up	--	--	Molecular Function: methyltransferase activity (GO:0008168);;	K08241|1.5e-157|soe:110803066|K08241 jasmonate O-methyltransferase [EC:2.1.1.141] | (RefSeq) salicylate carboxymethyltransferase-like	alpha-Linolenic acid metabolism (ko00592)	--	--	SAM dependent carboxyl methyltransferase	Salicylate carboxymethyltransferase OS=Clarkia breweri OX=36903 GN=SAMT PE=1 SV=1	S	Function unknown	PREDICTED: salicylate carboxymethyltransferase-like [Beta vulgaris subsp. vulgaris]
IMABv04g006007	1727	2830	2579	599	799	885	22.1942	35.4505	33.7731	7.70983	12.218	11.3448	6.23385e-05	-1.39901	down	[GEPR]	Carbohydrate transport and metabolism;; Amino acid transport and metabolism;; Inorganic ion transport and metabolism;; General function prediction only	Cellular Component: integral component of membrane (GO:0016021);; Molecular Function: transmembrane transporter activity (GO:0022857);;	K08202|5.2e-21|cic:CICLE_v10007977mg|K08202 MFS transporter, OCT family, solute carrier family 22 (organic cation transporter), member 4/5 | (RefSeq) hypothetical protein	--	[R]	General function prediction only	Sugar (and other) transporter	Organic cation/carnitine transporter 7 OS=Arabidopsis thaliana OX=3702 GN=OCT7 PE=2 SV=1	C	Energy production and conversion	PREDICTED: organic cation/carnitine transporter 7 [Beta vulgaris subsp. vulgaris]
IMABv01g025138	106	183	127	270	192	372	1.46803	2.4749	1.79043	3.7535	3.16757	5.16006	0.00417324	1.08041	up	--	--	Cellular Component: integral component of membrane (GO:0016021);;	K10664|1.3e-211|bvg:104891588|K10664 E3 ubiquitin-protein ligase ATL6/9/15/31/42/55 [EC:2.3.2.27] | (RefSeq) E3 ubiquitin-protein ligase ATL6	--	[O]	Posttranslational modification, protein turnover, chaperones	Ring finger domain	E3 ubiquitin-protein ligase ATL6 OS=Arabidopsis thaliana OX=3702 GN=ATL6 PE=1 SV=2	O	Posttranslational modification, protein turnover, chaperones	PREDICTED: E3 ubiquitin-protein ligase ATL6 [Beta vulgaris subsp. vulgaris]
Beta_vulgaris_newGene_2499	43	63	38	0	0	0	0.207287	0.376772	0.259382	0	0	0	5.10466e-10	-4.37451	down	--	--	--	--	--	--	--	--	--	S	Function unknown	PREDICTED: uncharacterized protein LOC108204110 [Daucus carota subsp. sativus]
IMABv02g031633	160	161	82	49	22	56	2.59774	2.55077	1.34836	0.795328	0.417249	0.901429	0.00814502	-1.39099	down	--	--	--	--	--	--	--	ATHILA ORF-1 family	--	L	Replication, recombination and repair	hypothetical protein BVRB_2g040930 [Beta vulgaris subsp. vulgaris]
IMABv01g026071	1493	3253	2663	709	421	315	21.3877	45.432	38.8727	10.1699	7.17681	4.49387	2.62984e-06	-2.0331	down	--	--	Molecular Function: UDP-glycosyltransferase activity (GO:0008194);;	K22706|2.2e-178|pmum:103319663|K22706 (R)-mandelonitrile beta-glucosyltransferase [EC:2.4.1.354] | (RefSeq) 7-deoxyloganetin glucosyltransferase-like	Cyanoamino acid metabolism (ko00460)	[GC]	Carbohydrate transport and metabolism;; Energy production and conversion	UDP-glucoronosyl and UDP-glucosyl transferase	7-deoxyloganetin glucosyltransferase OS=Catharanthus roseus OX=4058 GN=UGT85A23 PE=1 SV=1	--	--	PREDICTED: 7-deoxyloganetin glucosyltransferase [Beta vulgaris subsp. vulgaris]
IMABv04g007690	154	185	201	93	45	59	4.26556	4.98648	5.68213	2.58486	1.47205	1.618	0.000623846	-1.27066	down	--	--	--	K08486|1.6e-15|psom:113306450|K08486 syntaxin 1B/2/3 | (RefSeq) uncharacterized protein LOC113306450	SNARE interactions in vesicular transport (ko04130)	--	--	Agenet domain	Protein AGENET DOMAIN (AGD)-CONTAINING P1 OS=Arabidopsis thaliana OX=3702 GN=AGDP1 PE=1 SV=1	S	Function unknown	PREDICTED: DUF724 domain-containing protein 3 [Beta vulgaris subsp. vulgaris]
IMABv03g011395	419	531	465	71	65	67	12.5443	15.5165	14.1956	2.12844	2.29398	2.00243	9.40358e-36	-2.59574	down	--	--	--	K22200|4.9e-07|psom:113313807|K22200 2-carboxy-D-arabinitol-1-phosphatase [EC:3.1.3.63] | (RefSeq) probable 2-carboxy-D-arabinitol-1-phosphatase	--	--	--	Histidine phosphatase superfamily (branch 1)	--	G	Carbohydrate transport and metabolism	PREDICTED: probable 2-carboxy-D-arabinitol-1-phosphatase [Beta vulgaris subsp. vulgaris]
IMABv09g020510	3650	1643	2666	639	184	561	61.4463	26.9521	45.7322	10.7679	3.67772	9.42374	1.82837e-05	-2.18251	down	--	--	Molecular Function: transferase activity, transferring acyl groups other than amino-acyl groups (GO:0016747);;	K19861|1.1e-144|nnu:104610311|K19861 benzyl alcohol O-benzoyltransferase [EC:2.3.1.196 2.3.1.232] | (RefSeq) benzyl alcohol O-benzoyltransferase	--	--	--	Transferase family	Benzyl alcohol O-benzoyltransferase OS=Nicotiana tabacum OX=4097 GN=HSR201 PE=1 SV=1	S	Function unknown	PREDICTED: benzyl alcohol O-benzoyltransferase [Beta vulgaris subsp. vulgaris]
IMABv02g030775	1058	1124	749	2642	2052	2877	8.96824	9.28771	6.47272	22.4458	20.7007	24.3478	7.17159e-17	1.4919	up	--	--	Molecular Function: molecular_function (GO:0003674);; Molecular Function: GTPase activator activity (GO:0005096);; Molecular Function: binding (GO:0005488);; Molecular Function: protein binding (GO:0005515);; Cellular Component: cellular_component (GO:0005575);; Cellular Component: intracellular (GO:0005622);; Cellular Component: cell (GO:0005623);; Biological Process: transport (GO:0006810);; Bi…	K19951|6.4e-234|nta:107761523|K19951 TBC1 domain family member 8/9 | (RefSeq) TBC1 domain family member 8B-like	--	[U]	Intracellular trafficking, secretion, and vesicular transport	Rab-GTPase-TBC domain	--	U	Intracellular trafficking, secretion, and vesicular transport	PREDICTED: TBC1 domain family member 8B [Beta vulgaris subsp. vulgaris]
IMABv04g007345	8	18	9	653	598	590	0.103919	0.245214	0.121156	9.30993	10.1169	8.36754	6.35828e-60	5.52173	up	[G]	Carbohydrate transport and metabolism	Cellular Component: integral component of membrane (GO:0016021);; Molecular Function: transmembrane transporter activity (GO:0022857);;	K03444|5.4e-160|cqi:110736940|K03444 MFS transporter, SP family, ERD6-like sugar transporter | (RefSeq) sugar transporter ERD6-like 5	--	[R]	General function prediction only	Sugar (and other) transporter	Sugar transporter ERD6-like 5 OS=Arabidopsis thaliana OX=3702 GN=At1g54730 PE=2 SV=2	--	--	PREDICTED: sugar transporter ERD6-like 5 [Beta vulgaris subsp. vulgaris]
Beta_vulgaris_newGene_11469	236	374	233	71	62	126	2.78141	4.68448	2.56862	0.919232	0.94937	1.60739	0.000413333	-1.45366	down	[M]	Cell wall/membrane/envelope biogenesis	Molecular Function: transferase activity, transferring glycosyl groups (GO:0016757);;	K18134|9.0e-77|gab:108463406|K18134 EGF domain-specific O-GlcNAc transferase [EC:2.4.1.255] | (RefSeq) uncharacterized protein LOC108463406	Other types of O-glycan biosynthesis (ko00514)	[S]	Function unknown	Protein of unknown function (DUF563)	Xylan glycosyltransferase MUCI21 OS=Arabidopsis thaliana OX=3702 GN=MUCI21 PE=1 SV=1	O	Posttranslational modification, protein turnover, chaperones	PREDICTED: EGF domain-specific O-linked N-acetylglucosamine transferase-like isoform X2 [Beta vulgaris subsp. vulgaris]
IMABv04g007811	8830	4043	3310	1548	1281	1792	258.561	115.376	98.7383	45.4034	44.6199	52.3378	0.000917731	-1.53282	down	[J]	Translation, ribosomal structure and biogenesis	Molecular Function: structural constituent of ribosome (GO:0003735);; Cellular Component: ribosome (GO:0005840);; Biological Process: translation (GO:0006412);;	K02910|4.4e-59|bvg:104890613|K02910 large subunit ribosomal protein L31e | (RefSeq) 60S ribosomal protein L31	Ribosome (ko03010)	[J]	Translation, ribosomal structure and biogenesis	Ribosomal protein L31e	60S ribosomal protein L31 OS=Nicotiana glutinosa OX=35889 GN=RPL31 PE=2 SV=1	J	Translation, ribosomal structure and biogenesis	PREDICTED: 60S ribosomal protein L31 [Beta vulgaris subsp. vulgaris]
IMABv08g028879	475	1211	829	319	174	156	3.15437	7.85317	5.61844	2.1228	1.37162	1.03074	0.000553758	-1.64604	down	[DZ]	Cell cycle control, cell division, chromosome partitioning;; Cytoskeleton	Molecular Function: metal ion binding (GO:0046872);;	K10615|4.9e-40|mis:MICPUN_60437|K10615 E3 ubiquitin-protein ligase HERC4 [EC:2.3.2.26] | (RefSeq) E3 ubiquitin-protein ligase	Ubiquitin mediated proteolysis (ko04120)	--	--	Regulator of chromosome condensation (RCC1) repeat	PH, RCC1 and FYVE domains-containing protein 1 OS=Arabidopsis thaliana OX=3702 GN=PRAF1 PE=1 SV=1	--	--	PREDICTED: uncharacterized protein LOC104901687 [Beta vulgaris subsp. vulgaris]
IMABv05g003604	2947	3892	4581	951	949	532	62.5235	80.4949	99.0278	20.2099	23.9454	11.2606	1.27734e-06	-1.92082	down	[G]	Carbohydrate transport and metabolism	Molecular Function: catalytic activity (GO:0003824);;	K02510|1.2e-19|mng:MNEG_1925|K02510 4-hydroxy-2-oxoheptanedioate aldolase [EC:4.1.2.52] | (RefSeq) 2,4-dihydroxyhept-2-ene-1,7-dioic acidaldolase	Tyrosine metabolism (ko00350)	--	--	HpcH/HpaI aldolase/citrate lyase family	--	G	Carbohydrate transport and metabolism	hypothetical protein BVRB_5g103770 [Beta vulgaris subsp. vulgaris]
IMABv01g025166	509	2789	1510	512	182	386	10.0153	53.5698	30.3231	10.1088	4.25401	7.58417	0.009616	-1.69185	down	[G]	Carbohydrate transport and metabolism	Molecular Function: polygalacturonase activity (GO:0004650);; Cellular Component: extracellular region (GO:0005576);; Biological Process: carbohydrate metabolic process (GO:0005975);; Biological Process: cell wall organization (GO:0071555);;	K01213|1.8e-187|bvg:104891852|K01213 galacturan 1,4-alpha-galacturonidase [EC:3.2.1.67] | (RefSeq) exopolygalacturonase	Pentose and glucuronate interconversions (ko00040)	--	--	Glycosyl hydrolases family 28	Probable galacturan 1,4-alpha-galacturonidase SALK6 OS=Kali turgidum OX=151250 PE=1 SV=3	G	Carbohydrate transport and metabolism	PREDICTED: exopolygalacturonase [Beta vulgaris subsp. vulgaris]
Beta_vulgaris_newGene_11445	505	714	594	203	230	234	6.91115	9.53328	8.45289	2.80591	3.69236	3.15762	4.6849e-06	-1.23632	down	[G]	Carbohydrate transport and metabolism	Biological Process: biosynthetic process (GO:0009058);; Cellular Component: integral component of membrane (GO:0016021);; Molecular Function: strictosidine synthase activity (GO:0016844);;	K01757|3.1e-50|crb:111828550|K01757 strictosidine synthase [EC:4.3.3.2] | (RefSeq) protein STRICTOSIDINE SYNTHASE-LIKE 12-like	Indole alkaloid biosynthesis (ko00901)	[R]	General function prediction only	Strictosidine synthase	Protein STRICTOSIDINE SYNTHASE-LIKE 10 OS=Arabidopsis thaliana OX=3702 GN=SSL10 PE=2 SV=1	J	Translation, ribosomal structure and biogenesis	PREDICTED: protein STRICTOSIDINE SYNTHASE-LIKE 10 [Beta vulgaris subsp. vulgaris]
IMABv08g028631	3035	4152	2671	8359	7878	8521	47.8817	63.8564	42.9352	132.122	147.886	134.137	2.15374e-14	1.47046	up	[QV]	Secondary metabolites biosynthesis, transport and catabolism;; Defense mechanisms	Molecular Function: monooxygenase activity (GO:0004497);; Molecular Function: iron ion binding (GO:0005506);; Cellular Component: integral component of membrane (GO:0016021);; Molecular Function: oxidoreductase activity, acting on paired donors, with incorporation or reduction of molecular oxygen (GO:0016705);; Molecular Function: heme binding (GO:0020037);;	K07426|2.2e-103|cmo:103486998|K07426 cytochrome P450 family 4 subfamily B polypeptide 1 [EC:1.14.14.1] | (RefSeq) cytochrome P450 CYP72A219-like	--	[QI]	Secondary metabolites biosynthesis, transport and catabolism;; Lipid transport and metabolism	Cytochrome P450	Cytochrome P450 CYP72A219 OS=Panax ginseng OX=4054 PE=2 SV=1	Q	Secondary metabolites biosynthesis, transport and catabolism	PREDICTED: cytochrome P450 CYP72A219 [Beta vulgaris subsp. vulgaris]
IMABv01g025286	133	137	189	353	302	365	3.34737	3.37702	4.84795	8.94021	9.06483	9.18767	3.40828e-05	1.23938	up	--	--	Molecular Function: DNA binding (GO:0003677);; Molecular Function: transcription factor activity, sequence-specific DNA binding (GO:0003700);; Cellular Component: nucleus (GO:0005634);;	K09286|1.2e-105|bvg:104908760|K09286 EREBP-like factor | (RefSeq) ethylene-responsive transcription factor ERF023	--	--	--	AP2 domain	Ethylene-responsive transcription factor ERF023 OS=Arabidopsis thaliana OX=3702 GN=ERF023 PE=2 SV=1	K	Transcription	PREDICTED: ethylene-responsive transcription factor ERF023 [Beta vulgaris subsp. vulgaris]
Beta_vulgaris_newGene_3912	59	56	243	4	3	0	0.630183	0.580889	2.64185	0.033998	0.03343	0	0.000102021	-3.07172	down	[O]	Posttranslational modification, protein turnover, chaperones	Molecular Function: ATP binding (GO:0005524);;	K03283|2.9e-290|soe:110796125|K03283 heat shock 70kDa protein 1/2/6/8 | (RefSeq) heat shock 70 kDa protein 18-like	Spliceosome (ko03040);; Protein processing in endoplasmic reticulum (ko04141);; Endocytosis (ko04144)	[O]	Posttranslational modification, protein turnover, chaperones	Hsp70 protein	Heat shock cognate 70 kDa protein OS=Petunia hybrida OX=4102 GN=HSP70 PE=2 SV=1	O	Posttranslational modification, protein turnover, chaperones	heat shock 70 kDa protein 18-like [Spinacia oleracea]
IMABv01g025346	348	441	366	124	136	217	5.86071	7.24059	6.28288	2.08738	2.72545	3.64805	0.00194519	-1.07578	down	--	--	--	--	--	--	--	--	--	--	--	PREDICTED: uncharacterized protein LOC104892577 [Beta vulgaris subsp. vulgaris]
IMABv03g011116	220	215	190	89	20	24	4.31672	4.11675	3.79713	1.73856	0.451641	0.453979	0.00464499	-1.80025	down	--	--	--	K01874|3.8e-14|bvg:104908399|K01874 methionyl-tRNA synthetase [EC:6.1.1.10] | (RefSeq) methionine--tRNA ligase, cytoplasmic-like	Selenocompound metabolism (ko00450);; Aminoacyl-tRNA biosynthesis (ko00970)	--	--	Unc-13 homolog	Protein unc-13 homolog OS=Arabidopsis thaliana OX=3702 GN=PATROL1 PE=2 SV=1	E	Amino acid transport and metabolism	hypothetical protein BVRB_2g037890 [Beta vulgaris subsp. vulgaris]
IMABv01g023825	7	11	39	402	448	415	0.081964	0.131208	0.488531	5.0394	6.65912	5.17175	6.27005e-09	3.61199	up	[E]	Amino acid transport and metabolism	Biological Process: oligopeptide transport (GO:0006857);; Cellular Component: integral component of membrane (GO:0016021);; Molecular Function: transmembrane transporter activity (GO:0022857);;	K14638|0.0e+00|bvg:104897727|K14638 solute carrier family 15 (peptide/histidine transporter), member 3/4 | (RefSeq) protein NRT1/ PTR FAMILY 5.10	--	[E]	Amino acid transport and metabolism	POT family	Protein NRT1/ PTR FAMILY 5.10 OS=Arabidopsis thaliana OX=3702 GN=NPF5.10 PE=2 SV=1	E	Amino acid transport and metabolism	PREDICTED: protein NRT1/ PTR FAMILY 5.10 [Beta vulgaris subsp. vulgaris]
IMABv02g031336	426	506	362	1260	737	1265	8.30369	9.60816	7.18498	24.6252	17.1039	24.6194	1.61561e-12	1.43257	up	--	--	Molecular Function: DNA binding (GO:0003677);; Cellular Component: nucleus (GO:0005634);; Biological Process: DNA replication (GO:0006260);; Biological Process: DNA repair (GO:0006281);; Biological Process: DNA recombination (GO:0006310);;	K10739|1.9e-153|bvg:104886674|K10739 replication factor A2 | (RefSeq) replication protein A 32 kDa subunit A	DNA replication (ko03030);; Nucleotide excision repair (ko03420);; Mismatch repair (ko03430);; Homologous recombination (ko03440)	[L]	Replication, recombination and repair	Replication protein A C terminal	Replication protein A 32 kDa subunit A OS=Arabidopsis thaliana OX=3702 GN=RPA2A PE=1 SV=2	L	Replication, recombination and repair	PREDICTED: replication protein A 32 kDa subunit A [Beta vulgaris subsp. vulgaris]
IMABv07g016291	56	72	77	0	0	0	0.877318	1.0994	1.23252	0	0	0	2.69633e-13	-4.9019	down	--	--	Molecular Function: transferase activity, transferring acyl groups other than amino-acyl groups (GO:0016747);;	K19861|6.0e-109|vvi:100252759|K19861 benzyl alcohol O-benzoyltransferase [EC:2.3.1.196 2.3.1.232] | (RefSeq) methanol O-anthraniloyltransferase	--	--	--	Transferase family	Methanol O-anthraniloyltransferase OS=Vitis labrusca OX=103355 GN=AMAT PE=1 SV=1	S	Function unknown	hypothetical protein BVRB_5g102090 [Beta vulgaris subsp. vulgaris]
IMABv09g020724	0	0	0	70	83	128	0	0	0	3.02443	4.24119	5.51012	6.44624e-16	5.32957	up	--	--	Molecular Function: hydrolase activity, acting on glycosyl bonds (GO:0016798);;	--	--	--	--	--	--	--	--	hypothetical protein BVRB_015610 isoform B [Beta vulgaris subsp. vulgaris]
IMABv02g030906	809	488	1781	2867	4573	4374	23.6972	13.9271	53.1824	84.1998	159.514	127.943	0.00362386	1.77087	up	--	--	--	--	--	[O]	Posttranslational modification, protein turnover, chaperones	--	--	O	Posttranslational modification, protein turnover, chaperones	PREDICTED: uncharacterized protein LOC104886911 [Beta vulgaris subsp. vulgaris]
IMABv09g021680	150	127	145	40	41	49	1.74038	1.43619	1.71299	0.458771	0.558865	0.564601	8.28774e-06	-1.4843	down	--	--	Molecular Function: Rho guanyl-nucleotide exchange factor activity (GO:0005089);;	--	--	--	--	PRONE (Plant-specific Rop nucleotide exchanger)	Rop guanine nucleotide exchange factor 14 OS=Arabidopsis thaliana OX=3702 GN=ROPGEF14 PE=1 SV=1	O	Posttranslational modification, protein turnover, chaperones	PREDICTED: rop guanine nucleotide exchange factor 14 [Beta vulgaris subsp. vulgaris]
IMABv01g026866	71	72	42	10	11	20	0.89369	0.882598	0.540526	0.121424	0.158985	0.246784	0.00147556	-1.76693	down	--	--	--	K14400|3.8e-12|aof:109844760|K14400 pre-mRNA cleavage complex 2 protein Pcf11 | (RefSeq) LOW QUALITY PROTEIN: uncharacterized protein LOC109844760	mRNA surveillance pathway (ko03015)	--	--	Plant mobile domain	Protein MAINTENANCE OF MERISTEMS OS=Arabidopsis thaliana OX=3702 GN=MAIN PE=1 SV=1	--	--	PREDICTED: serine/threonine-protein phosphatase 7 long form homolog [Beta vulgaris subsp. vulgaris]
IMABv05g002555	475	362	379	1920	1170	3563	7.74935	5.75105	6.30209	31.4138	22.736	58.0692	8.54633e-09	2.35474	up	[IQR]	Lipid transport and metabolism;; Secondary metabolites biosynthesis, transport and catabolism;; General function prediction only	Molecular Function: molecular_function (GO:0003674);; Molecular Function: catalytic activity (GO:0003824);; Cellular Component: cellular_component (GO:0005575);; Cellular Component: intracellular (GO:0005622);; Cellular Component: cell (GO:0005623);; Cellular Component: cytoplasm (GO:0005737);; Cellular Component: plasma membrane (GO:0005886);; Biological Process: biological_process (GO:0008150);…	K19329|5.3e-83|smo:SELMODRAFT_85319|K19329 WW domain-containing oxidoreductase | (RefSeq) hypothetical protein	--	[Q]	Secondary metabolites biosynthesis, transport and catabolism	short chain dehydrogenase	Short-chain dehydrogenase TIC 32 B, chloroplastic OS=Brassica napus OX=3708 GN=TIC32B PE=3 SV=1	Q	Secondary metabolites biosynthesis, transport and catabolism	PREDICTED: short-chain dehydrogenase TIC 32, chloroplastic [Beta vulgaris subsp. vulgaris]
IMABv04g008552	149	128	256	402	679	688	3.07248	2.58073	5.37958	8.32234	16.7068	14.201	0.00118829	1.68561	up	[M]	Cell wall/membrane/envelope biogenesis	Molecular Function: catalytic activity (GO:0003824);;	K09753|2.0e-57|jre:109010995|K09753 cinnamoyl-CoA reductase [EC:1.2.1.44] | (RefSeq) cinnamoyl-CoA reductase 1-like	Phenylpropanoid biosynthesis (ko00940)	[V]	Defense mechanisms	NAD dependent epimerase/dehydratase family	Phenylacetaldehyde reductase OS=Rosa hybrid cultivar OX=128735 GN=PAR PE=1 SV=1	V	Defense mechanisms	PREDICTED: dihydroflavonol 4-reductase [Beta vulgaris subsp. vulgaris]
IMABv07g014545	197	338	242	395	460	597	1.49552	2.50828	1.87793	3.01038	4.1683	4.53315	0.00571574	1.01899	up	[S]	Function unknown	Molecular Function: DNA binding (GO:0003677);; Molecular Function: ATP binding (GO:0005524);; Cellular Component: nucleus (GO:0005634);; Molecular Function: metal ion binding (GO:0046872);;	K11643|8.7e-149|lsv:111909934|K11643 chromodomain-helicase-DNA-binding protein 4 [EC:3.6.4.12] | (RefSeq) CHD3-type chromatin-remodeling factor PICKLE isoform X1	--	[R]	General function prediction only	SNF2 family N-terminal domain	Protein CHROMATIN REMODELING 4 OS=Arabidopsis thaliana OX=3702 GN=CHR4 PE=2 SV=1	--	--	PREDICTED: protein CHROMATIN REMODELING 4 isoform X2 [Beta vulgaris subsp. vulgaris]
IMABv03g009031	0	13	4	105	45	67	0	0.260528	0.074968	2.3075	1.1561	1.46751	0.00794021	2.24911	up	--	--	Biological Process: intracellular protein transport (GO:0006886);; Molecular Function: Ran GTPase binding (GO:0008536);;	K18460|6.7e-126|bvg:104889741|K18460 exportin-7 | (RefSeq) exportin-7-like	--	[YU]	Nuclear structure;; Intracellular trafficking, secretion, and vesicular transport	--	--	--	--	PREDICTED: exportin-7-like [Beta vulgaris subsp. vulgaris]
IMABv05g000292	301	759	675	125	82	252	5.65473	13.9403	12.94	2.34535	1.82273	4.73446	0.00711855	-1.56992	down	--	--	Cellular Component: integral component of membrane (GO:0016021);; Molecular Function: transmembrane transporter activity (GO:0022857);;	K17500|2.0e-43|nto:104085001|K17500 integrin-linked kinase-associated serine/threonine phosphatase 2C [EC:3.1.3.16] | (RefSeq) WAT1-related protein At3g18200 isoform X1	--	--	--	EamA-like transporter family	WAT1-related protein At2g39510 OS=Arabidopsis thaliana OX=3702 GN=At2g39510 PE=2 SV=1	S	Function unknown	PREDICTED: WAT1-related protein At1g43650 [Beta vulgaris subsp. vulgaris]
IMABv08g027297	510	677	646	310	189	328	9.25614	11.9846	11.9571	5.62814	4.07684	5.93633	5.54501e-05	-1.00234	down	[I]	Lipid transport and metabolism	Cellular Component: endoplasmic reticulum membrane (GO:0005789);; Cellular Component: integral component of membrane (GO:0016021);; Biological Process: sphingolipid biosynthetic process (GO:0030148);; Molecular Function: sphingolipid delta-4 desaturase activity (GO:0042284);;	K04712|4.5e-191|bvg:104900720|K04712 sphingolipid 4-desaturase/C4-monooxygenase [EC:1.14.19.17 1.14.18.5] | (RefSeq) sphingolipid delta(4)-desaturase DES1-like	Sphingolipid metabolism (ko00600)	[I]	Lipid transport and metabolism	Fatty acid desaturase	Sphingolipid delta(4)-desaturase DES1-like OS=Oryza sativa subsp. japonica OX=39947 GN=Os02g0639600 PE=2 SV=1	I	Lipid transport and metabolism	hypothetical protein BVRB_8g183450 [Beta vulgaris subsp. vulgaris]
IMABv07g013628	55	21	33	166	106	129	1.22529	0.462241	0.754802	3.75226	2.84091	2.89346	0.000640319	1.77281	up	--	--	Molecular Function: protein kinase activity (GO:0004672);; Molecular Function: ATP binding (GO:0005524);;	K13430|8.5e-28|pavi:110758784|K13430 serine/threonine-protein kinase PBS1 [EC:2.7.11.1] | (RefSeq) serine/threonine-protein kinase PBS1	Plant-pathogen interaction (ko04626)	[T]	Signal transduction mechanisms	Protein kinase domain	Probable serine/threonine-protein kinase PBL25 OS=Arabidopsis thaliana OX=3702 GN=PBL25 PE=2 SV=1	T	Signal transduction mechanisms	PREDICTED: serine/threonine-protein kinase CDL1 [Beta vulgaris subsp. vulgaris]
IMABv08g029479	1167	928	956	462	303	416	20.5912	15.9596	17.1947	8.16619	6.36361	7.32499	1.17136e-09	-1.2233	down	[U]	Intracellular trafficking, secretion, and vesicular transport	Molecular Function: serine-type peptidase activity (GO:0008236);; Cellular Component: integral component of membrane (GO:0016021);;	K03100|6.8e-36|bvg:104902221|K03100 signal peptidase I [EC:3.4.21.89] | (RefSeq) chloroplast processing peptidase	Protein export (ko03060)	[O]	Posttranslational modification, protein turnover, chaperones	Signal peptidase, peptidase S26	Chloroplast processing peptidase OS=Arabidopsis thaliana OX=3702 GN=PLSP1 PE=2 SV=2	O	Posttranslational modification, protein turnover, chaperones	PREDICTED: chloroplast processing peptidase [Beta vulgaris subsp. vulgaris]
IMABv02g030887	1823	3261	2250	1416	714	1004	41.8788	73.02	52.6609	32.5707	19.4961	23.0035	0.000927209	-1.05749	down	--	--	Molecular Function: intramolecular lyase activity (GO:0016872);;	K01859|2.1e-135|bvg:104886934|K01859 chalcone isomerase [EC:5.5.1.6] | (RefSeq) chalcone--flavonone isomerase	Flavonoid biosynthesis (ko00941)	--	--	Chalcone-flavanone isomerase	Chalcone--flavonone isomerase OS=Camellia sinensis OX=4442 GN=CHI PE=2 SV=2	S	Function unknown	PREDICTED: chalcone--flavonone isomerase [Beta vulgaris subsp. vulgaris]
IMABv01g023833	59	40	44	685	431	828	0.83471	0.542224	0.632934	9.77388	7.30917	11.7671	2.2549e-33	3.69482	up	--	--	Cellular Component: cellular_component (GO:0005575);; Cellular Component: intracellular (GO:0005622);; Cellular Component: cell (GO:0005623);; Cellular Component: cytoplasm (GO:0005737);; Cellular Component: plasma membrane (GO:0005886);; Cellular Component: chloroplast (GO:0009507);; Cellular Component: plastid (GO:0009536);; Cellular Component: membrane (GO:0016020);; Cellular Component: organe…	K19996|1.8e-124|gab:108453290|K19996 phosphatidylinositol transfer protein SFH5 | (RefSeq) patellin-3-like	--	[I]	Lipid transport and metabolism	CRAL/TRIO domain	Patellin-3 OS=Arabidopsis thaliana OX=3702 GN=PATL3 PE=1 SV=2	I	Lipid transport and metabolism	PREDICTED: patellin-3 [Beta vulgaris subsp. vulgaris]
IMABv04g007316	217	146	185	32	43	26	1.47491	0.969947	1.27863	0.214654	0.344445	0.172846	1.07442e-05	-2.05137	down	--	--	Biological Process: flower development (GO:0009908);; Biological Process: cell differentiation (GO:0030154);;	K08867|1.7e-13|lang:109354662|K08867 WNK lysine deficient protein kinase [EC:2.7.11.1] | (RefSeq) serine/threonine-protein kinase WNK1-like	--	--	--	Frigida-like protein	FRIGIDA-like protein 2 OS=Arabidopsis thaliana OX=3702 GN=FRL2 PE=3 SV=1	S	Function unknown	PREDICTED: FRIGIDA-like protein 3 [Beta vulgaris subsp. vulgaris]
IMABv06g017172	297	783	539	115	67	74	2.78086	7.14498	5.14066	1.0729	0.743533	0.68713	1.40944e-07	-2.29945	down	--	--	Cellular Component: exocyst (GO:0000145);; Biological Process: exocytosis (GO:0006887);; Biological Process: protein transport (GO:0015031);;	K07195|0.0e+00|bvg:104897508|K07195 exocyst complex component 7 | (RefSeq) exocyst complex component EXO70B1	--	[U]	Intracellular trafficking, secretion, and vesicular transport	Exo70 exocyst complex subunit	Exocyst complex component EXO70B1 OS=Arabidopsis thaliana OX=3702 GN=EXO70B1 PE=1 SV=1	U	Intracellular trafficking, secretion, and vesicular transport	PREDICTED: exocyst complex component EXO70B1 [Beta vulgaris subsp. vulgaris]
IMABv03g012639	243	464	260	90	34	94	2.56658	4.79077	2.79849	0.955192	0.420478	0.992259	7.95792e-05	-1.84766	down	[R]	General function prediction only	--	K07456|1.3e-35|pavi:110766748|K07456 DNA mismatch repair protein MutS2 | (RefSeq) uncharacterized protein LOC110766748	Mismatch repair (ko03430)	--	--	Domain of unknown function (DUF2828)	--	S	Function unknown	PREDICTED: uncharacterized protein LOC104887958 [Beta vulgaris subsp. vulgaris]
IMABv06g017345	90	119	221	699	537	485	2.14412	2.78082	5.4027	16.8047	15.3173	11.5954	5.04826e-05	1.92243	up	--	--	--	--	--	--	--	Protein of unknown function (DUF1645)	--	S	Function unknown	PREDICTED: uncharacterized protein LOC104897385 [Beta vulgaris subsp. vulgaris]
IMABv03g012667	985	1155	926	407	263	143	15.0358	17.178	14.4029	6.2142	4.76519	2.1639	0.000308657	-1.62071	down	[GEPR]	Carbohydrate transport and metabolism;; Amino acid transport and metabolism;; Inorganic ion transport and metabolism;; General function prediction only	Molecular Function: inorganic phosphate transmembrane transporter activity (GO:0005315);; Biological Process: phosphate ion transport (GO:0006817);; Cellular Component: integral component of membrane (GO:0016021);;	K08176|1.2e-234|bvg:104887947|K08176 MFS transporter, PHS family, inorganic phosphate transporter | (RefSeq) probable inorganic phosphate transporter 1-4	--	[P]	Inorganic ion transport and metabolism	Sugar (and other) transporter	Probable inorganic phosphate transporter 1-4 OS=Oryza sativa subsp. japonica OX=39947 GN=PHT1-4 PE=2 SV=1	P	Inorganic ion transport and metabolism	PREDICTED: probable inorganic phosphate transporter 1-4 [Beta vulgaris subsp. vulgaris]
IMABv04g007287	10964	13065	12363	3125	2339	3286	340.079	395.01	390.672	97.0925	86.3078	101.668	1.16037e-62	-1.90988	down	[IQ]	Lipid transport and metabolism;; Secondary metabolites biosynthesis, transport and catabolism	Biological Process: fatty acid biosynthetic process (GO:0006633);;	K03955|5.6e-07|peq:110018295|K03955 NADH dehydrogenase (ubiquinone) 1 alpha/beta subcomplex 1, acyl-carrier protein | (RefSeq) acyl carrier protein 2, mitochondrial	Oxidative phosphorylation (ko00190)	[CIQ]	Energy production and conversion;; Lipid transport and metabolism;; Secondary metabolites biosynthesis, transport and catabolism	Phosphopantetheine attachment site	Acyl carrier protein 2, chloroplastic OS=Spinacia oleracea OX=3562 GN=ACL1.2 PE=1 SV=1	--	--	PREDICTED: acyl carrier protein 2, chloroplastic [Beta vulgaris subsp. vulgaris]
Beta_vulgaris_newGene_5384	193	208	205	0	0	0	2.53441	2.66354	2.74611	0	0	0	5.00884e-29	-6.51909	down	--	--	Molecular Function: nucleic acid binding (GO:0003676);; Molecular Function: zinc ion binding (GO:0008270);; Biological Process: DNA integration (GO:0015074);;	K00627|1.4e-39|bvg:104887207|K00627 pyruvate dehydrogenase E2 component (dihydrolipoamide acetyltransferase) [EC:2.3.1.12] | (RefSeq) dihydrolipoyllysine-residue acetyltransferase component 1 of pyruvate dehydrogenase complex, mitochondrial	Glycolysis / Gluconeogenesis (ko00010);; Citrate cycle (TCA cycle) (ko00020);; Pyruvate metabolism (ko00620);; Carbon metabolism (ko01200)	[R]	General function prediction only	--	--	L	Replication, recombination and repair	polyprotein [Oryza australiensis]
IMABv04g007688	60	135	124	4	4	7	1.4934	3.28035	3.15228	0.079836	0.119172	0.168927	6.06074e-10	-3.51235	down	--	--	Molecular Function: transferase activity, transferring acyl groups (GO:0016746);;	K13508|3.8e-124|bvg:104890867|K13508 glycerol-3-phosphate acyltransferase [EC:2.3.1.15 2.3.1.198] | (RefSeq) probable glycerol-3-phosphate acyltransferase 2	Glycerolipid metabolism (ko00561);; Glycerophospholipid metabolism (ko00564)	--	--	--	Glycerol-3-phosphate acyltransferase 1 OS=Arabidopsis thaliana OX=3702 GN=GPAT1 PE=1 SV=1	I	Lipid transport and metabolism	hypothetical protein BVRB_4g080160 [Beta vulgaris subsp. vulgaris]
IMABv06g018872	47	71	61	3	5	6	1.16832	1.75052	1.55964	0.050842	0.120764	0.13401	6.64115e-08	-2.96915	down	--	--	Molecular Function: hydrolase activity, hydrolyzing O-glycosyl compounds (GO:0004553);; Biological Process: carbohydrate metabolic process (GO:0005975);; Cellular Component: integral component of membrane (GO:0016021);;	K00889|7.3e-26|dcr:108218789|K00889 1-phosphatidylinositol-4-phosphate 5-kinase [EC:2.7.1.68] | (RefSeq) phosphatidylinositol 4-phosphate 5-kinase 6-like	Inositol phosphate metabolism (ko00562);; Phosphatidylinositol signaling system (ko04070);; Endocytosis (ko04144)	[R]	General function prediction only	Domain of unknown function	--	L	Replication, recombination and repair	hypothetical protein BVRB_6g137720 [Beta vulgaris subsp. vulgaris]
IMABv04g004617	103	5	12	868	638	923	1.57425	0.066381	0.181466	13.3834	11.692	14.1747	0.000370406	2.79487	up	--	--	Cellular Component: integral component of membrane (GO:0016021);;	--	--	--	--	--	Protein AUXIN RESPONSE 4 OS=Arabidopsis thaliana OX=3702 GN=AXR4 PE=1 SV=1	S	Function unknown	PREDICTED: protein AUXIN RESPONSE 4 [Beta vulgaris subsp. vulgaris]
IMABv09g020526	1205	2153	641	329	188	213	24.4781	42.6474	13.2544	6.69052	4.54455	4.31754	9.19638e-06	-2.07315	down	--	--	Molecular Function: zinc ion binding (GO:0008270);;	K10144|9.1e-140|bvg:104902917|K10144 RING finger and CHY zinc finger domain-containing protein 1 [EC:2.3.2.27] | (RefSeq) E3 ubiquitin-protein ligase MIEL1	Ubiquitin mediated proteolysis (ko04120)	[R]	General function prediction only	CHY zinc finger	E3 ubiquitin-protein ligase RZFP34 OS=Arabidopsis thaliana OX=3702 GN=RZPF34 PE=1 SV=1	O	Posttranslational modification, protein turnover, chaperones	PREDICTED: E3 ubiquitin-protein ligase MIEL1 [Beta vulgaris subsp. vulgaris]
Beta_vulgaris_newGene_10949	86	118	112	3	1	1	0.724005	0.967825	0.965951	0.023491	0.008486	0.008328	5.78455e-17	-4.65786	down	--	--	--	K22696|7.5e-40|dcr:108202480|K22696 protein-lysine N-methyltransferase EEF2KMT [EC:2.1.1.-] | (RefSeq) uncharacterized protein LOC108202480 isoform X1	--	--	--	--	--	--	--	PREDICTED: uncharacterized protein LOC104896197 [Beta vulgaris subsp. vulgaris]
IMABv06g020023	627	342	179	63	66	93	8.8764	4.71803	2.57771	0.880475	1.10631	1.31277	0.000656915	-1.91999	down	--	--	Biological Process: response to acid chemical (GO:0001101);; Biological Process: response to oomycetes (GO:0002239);; Cellular Component: cellular_component (GO:0005575);; Cellular Component: cell (GO:0005623);; Cellular Component: plasma membrane (GO:0005886);; Cellular Component: cell-cell junction (GO:0005911);; Biological Process: response to stress (GO:0006950);; Biological Process: response…	K19366|5.3e-246|bvg:104895177|K19366 spartin | (RefSeq) hypothetical protein	Endocytosis (ko04144)	--	--	Senescence-associated protein	Protein EARLY-RESPONSIVE TO DEHYDRATION 7, chloroplastic OS=Arabidopsis thaliana OX=3702 GN=ERD7 PE=1 SV=1	S	Function unknown	PREDICTED: protein EARLY-RESPONSIVE TO DEHYDRATION 7, chloroplastic [Beta vulgaris subsp. vulgaris]
IMABv07g013981	632	405	454	1256	1534	1480	7.55364	4.71762	5.53425	15.0517	21.8362	17.6599	1.91457e-06	1.60069	up	[IR]	Lipid transport and metabolism;; General function prediction only	Cellular Component: membrane (GO:0016020);; Molecular Function: long-chain-alcohol oxidase activity (GO:0046577);; Molecular Function: flavin adenine dinucleotide binding (GO:0050660);;	K17756|1.1e-210|bvg:104899200|K17756 long-chain-alcohol oxidase [EC:1.1.3.20] | (RefSeq) long-chain-alcohol oxidase FAO2	--	--	--	GMC oxidoreductase	Long-chain-alcohol oxidase FAO1 OS=Lotus japonicus OX=34305 GN=FAO1 PE=1 SV=1	C	Energy production and conversion	PREDICTED: long-chain-alcohol oxidase FAO2 [Beta vulgaris subsp. vulgaris]
IMABv02g031041	550	658	538	3372	2132	3386	18.558	21.6452	18.5015	114.057	85.6617	114.058	3.05737e-67	2.45108	up	[J]	Translation, ribosomal structure and biogenesis	Molecular Function: structural constituent of ribosome (GO:0003735);; Cellular Component: ribosome (GO:0005840);; Biological Process: translation (GO:0006412);;	K02953|2.0e-80|bvg:104886837|K02953 small subunit ribosomal protein S13e | (RefSeq) 40S ribosomal protein S13	Ribosome (ko03010)	[J]	Translation, ribosomal structure and biogenesis	Ribosomal S13/S15 N-terminal domain	40S ribosomal protein S13 OS=Glycine max OX=3847 GN=RPS13 PE=2 SV=1	J	Translation, ribosomal structure and biogenesis	PREDICTED: 40S ribosomal protein S13 [Beta vulgaris subsp. vulgaris]
IMABv09g022687	339	428	533	196	146	235	5.41388	6.65707	8.66932	3.12745	2.7683	3.73488	0.00330227	-1.00584	down	[E]	Amino acid transport and metabolism	Molecular Function: arylformamidase activity (GO:0004061);; Biological Process: tryptophan catabolic process to kynurenine (GO:0019441);;	--	--	--	--	Putative cyclase	Cyclase-like protein 2 OS=Arabidopsis thaliana OX=3702 GN=CYCLASE2 PE=2 SV=1	S	Function unknown	PREDICTED: uncharacterized protein LOC104904973 [Beta vulgaris subsp. vulgaris]
IMABv06g016699	65	42	82	0	0	0	1.33777	0.839688	1.73775	0	0	0	3.5256e-10	-4.45319	down	[A]	RNA processing and modification	Molecular Function: catalytic activity (GO:0003824);; Cellular Component: nucleolus (GO:0005730);; Biological Process: RNA processing (GO:0006396);; Biological Process: ribosome biogenesis (GO:0042254);;	K11108|1.6e-134|bvg:104898015|K11108 RNA 3'-terminal phosphate cyclase-like protein | (RefSeq) probable RNA 3'-terminal phosphate cyclase-like protein	Ribosome biogenesis in eukaryotes (ko03008)	[A]	RNA processing and modification	RNA 3'-terminal phosphate cyclase	Probable RNA 3'-terminal phosphate cyclase-like protein OS=Arabidopsis thaliana OX=3702 GN=At5g22100 PE=2 SV=1	A	RNA processing and modification	PREDICTED: probable RNA 3'-terminal phosphate cyclase-like protein [Beta vulgaris subsp. vulgaris]
IMABv03g011295	1083	1163	872	418	157	188	10.191	10.6741	8.36525	3.93982	1.75089	1.76604	4.57631e-06	-1.79779	down	[C]	Energy production and conversion	Molecular Function: electron-transferring-flavoprotein dehydrogenase activity (GO:0004174);; Molecular Function: metal ion binding (GO:0046872);; Molecular Function: 4 iron, 4 sulfur cluster binding (GO:0051539);;	K00311|0.0e+00|bvg:104888845|K00311 electron-transferring-flavoprotein dehydrogenase [EC:1.5.5.1] | (RefSeq) electron transfer flavoprotein-ubiquinone oxidoreductase, mitochondrial	--	[C]	Energy production and conversion	Electron transfer flavoprotein-ubiquinone oxidoreductase, 4Fe-4S	Electron transfer flavoprotein-ubiquinone oxidoreductase, mitochondrial OS=Arabidopsis thaliana OX=3702 GN=ETFQO PE=2 SV=1	C	Energy production and conversion	PREDICTED: electron transfer flavoprotein-ubiquinone oxidoreductase, mitochondrial isoform X1 [Beta vulgaris subsp. vulgaris]
IMABv02g031088	273	195	476	3622	822	1283	3.58044	2.49117	6.36973	47.7203	12.8568	16.8278	0.000276011	2.20657	up	[Q]	Secondary metabolites biosynthesis, transport and catabolism	Biological Process: fatty acid biosynthetic process (GO:0006633);; Cellular Component: integral component of membrane (GO:0016021);; Molecular Function: transferase activity, transferring acyl groups other than amino-acyl groups (GO:0016747);;	K15397|4.0e-295|bvg:104886809|K15397 3-ketoacyl-CoA synthase [EC:2.3.1.199] | (RefSeq) 3-ketoacyl-CoA synthase 10	Fatty acid elongation (ko00062);; Plant-pathogen interaction (ko04626)	--	--	FAE1/Type III polyketide synthase-like protein	3-ketoacyl-CoA synthase 10 OS=Arabidopsis thaliana OX=3702 GN=FDH PE=1 SV=2	I	Lipid transport and metabolism	PREDICTED: 3-ketoacyl-CoA synthase 10 [Beta vulgaris subsp. vulgaris]
IMABv03g012818	199	584	428	99	46	77	3.43431	9.83033	7.52247	1.70742	0.939088	1.31386	2.98864e-05	-2.07397	down	--	--	Cellular Component: nucleus (GO:0005634);;	K22377|1.3e-14|smo:SELMODRAFT_437336|K22377 E3 ubiquitin-protein ligase listerin [EC:2.3.2.27] | (RefSeq) hypothetical protein	--	--	--	CCT motif	Zinc finger protein CO3 OS=Oryza sativa subsp. japonica OX=39947 GN=CO3 PE=2 SV=1	K	Transcription	PREDICTED: uncharacterized protein LOC104887875 isoform X3 [Beta vulgaris subsp. vulgaris]
IMABv06g016629	1027	1061	1022	2	0	0	12.9878	13.0742	13.1564	0.023227	0	0	1.72008e-69	-8.32496	down	--	--	Molecular Function: protein kinase activity (GO:0004672);; Molecular Function: ATP binding (GO:0005524);; Cellular Component: integral component of membrane (GO:0016021);;	K13415|7.9e-20|bna:106410294|K13415 protein brassinosteroid insensitive 1 [EC:2.7.10.1 2.7.11.1] | (RefSeq) protein BRASSINOSTEROID INSENSITIVE 1	Plant hormone signal transduction (ko04075)	--	--	Leucine Rich repeats (2 copies)	Probable inactive receptor kinase At1g27190 OS=Arabidopsis thaliana OX=3702 GN=At1g27190 PE=1 SV=1	T	Signal transduction mechanisms	PREDICTED: probable inactive receptor kinase At1g27190 [Beta vulgaris subsp. vulgaris]
IMABv03g011442	43	69	79	772	158	396	0.549508	0.866861	1.03992	10.1055	2.44125	5.16023	2.17456e-05	2.42452	up	[I]	Lipid transport and metabolism	Molecular Function: 1-acylglycerol-3-phosphate O-acyltransferase activity (GO:0003841);; Biological Process: phospholipid biosynthetic process (GO:0008654);; Cellular Component: integral component of membrane (GO:0016021);;	K00655|4.6e-196|bvg:104888751|K00655 1-acyl-sn-glycerol-3-phosphate acyltransferase [EC:2.3.1.51] | (RefSeq) 1-acyl-sn-glycerol-3-phosphate acyltransferase 1, chloroplastic	Glycerolipid metabolism (ko00561);; Glycerophospholipid metabolism (ko00564)	[I]	Lipid transport and metabolism	Acyltransferase	1-acyl-sn-glycerol-3-phosphate acyltransferase LPAT1, chloroplastic OS=Arabidopsis thaliana OX=3702 GN=LPAT1 PE=1 SV=1	I	Lipid transport and metabolism	PREDICTED: 1-acyl-sn-glycerol-3-phosphate acyltransferase 1, chloroplastic isoform X2 [Beta vulgaris subsp. vulgaris]
IMABv01g023686	999	1474	887	2485	1512	2553	13.9334	20.0404	12.5994	34.745	25.1068	35.5473	1.82757e-05	1.07045	up	[V]	Defense mechanisms	Molecular Function: protein kinase activity (GO:0004672);; Molecular Function: ATP binding (GO:0005524);; Molecular Function: antiporter activity (GO:0015297);; Cellular Component: integral component of membrane (GO:0016021);; Molecular Function: xenobiotic transporter activity (GO:0042910);; Biological Process: recognition of pollen (GO:0048544);;	K03327|3.8e-193|bvg:104890476|K03327 multidrug resistance protein, MATE family | (RefSeq) protein DETOXIFICATION 54	--	[R]	General function prediction only	MatE	Protein DETOXIFICATION 54 OS=Arabidopsis thaliana OX=3702 GN=DTX54 PE=2 SV=1	V	Defense mechanisms	PREDICTED: protein DETOXIFICATION 54 [Beta vulgaris subsp. vulgaris]
IMABv03g009424	1164	531	716	1658	1609	1778	16.2076	7.20121	10.1526	23.1171	26.6482	24.6912	0.00900503	1.12686	up	[C]	Energy production and conversion	Molecular Function: oxidoreductase activity (GO:0016491);; Molecular Function: FAD binding (GO:0071949);;	K22395|3.7e-163|nto:104106576|K22395 cinnamyl-alcohol dehydrogenase [EC:1.1.1.195] | (RefSeq) flavin-dependent oxidoreductase FOX2-like	Phenylpropanoid biosynthesis (ko00940)	--	--	FAD binding domain	Berberine bridge enzyme-like 8 OS=Arabidopsis thaliana OX=3702 GN=At1g30700 PE=2 SV=1	C	Energy production and conversion	PREDICTED: berberine bridge enzyme-like 8 [Beta vulgaris subsp. vulgaris]
IMABv04g006794	0	0	0	60	68	56	0	0	0	1.76073	2.38393	1.64815	3.75654e-13	4.91162	up	--	--	Molecular Function: calcium ion binding (GO:0005509);; Cellular Component: photosystem II oxygen evolving complex (GO:0009654);; Biological Process: photosynthesis (GO:0015979);; Cellular Component: extrinsic component of membrane (GO:0019898);;	K08901|4.9e-14|nau:109231002|K08901 photosystem II oxygen-evolving enhancer protein 3 | (RefSeq) oxygen-evolving enhancer protein 3-2, chloroplastic-like	Photosynthesis (ko00195)	--	--	Oxygen evolving enhancer protein 3 (PsbQ)	--	S	Function unknown	PREDICTED: psbQ-like protein 3, chloroplastic [Beta vulgaris subsp. vulgaris]
IMABv01g026332	161	164	174	76	36	88	2.13219	2.12218	2.35242	1.01063	0.560314	1.16413	0.00464359	-1.14503	down	[T]	Signal transduction mechanisms	Molecular Function: protein kinase activity (GO:0004672);; Molecular Function: calcium ion binding (GO:0005509);; Molecular Function: ATP binding (GO:0005524);;	K13412|4.2e-303|bvg:104884481|K13412 calcium-dependent protein kinase [EC:2.7.11.1] | (RefSeq) calcium-dependent protein kinase 29	Plant-pathogen interaction (ko04626)	[T]	Signal transduction mechanisms	Protein kinase domain	Calcium-dependent protein kinase 29 OS=Arabidopsis thaliana OX=3702 GN=CPK29 PE=2 SV=2	T	Signal transduction mechanisms	PREDICTED: calcium-dependent protein kinase 29 [Beta vulgaris subsp. vulgaris]
IMABv01g025495	1159	2908	2217	2	0	0	15.1765	37.1144	29.5741	0.02003	0	0	4.55934e-56	-8.46412	down	--	--	--	K18460|6.3e-33|bvg:104889741|K18460 exportin-7 | (RefSeq) exportin-7-like	--	--	--	--	--	--	--	hypothetical protein BVRB_3g064040 [Beta vulgaris subsp. vulgaris]
IMABv06g019832	706	394	611	131	87	168	10.4822	5.70627	9.2464	1.94297	1.5269	2.48861	1.18975e-06	-1.90786	down	[R]	General function prediction only	Molecular Function: copper ion binding (GO:0005507);; Molecular Function: pectinesterase activity (GO:0030599);; Biological Process: cell wall modification (GO:0042545);; Molecular Function: aspartyl esterase activity (GO:0045330);; Biological Process: lignin catabolic process (GO:0046274);; Cellular Component: apoplast (GO:0048046);; Molecular Function: hydroquinone:oxygen oxidoreductase activit…	K05909|1.2e-247|bvg:104895043|K05909 laccase [EC:1.10.3.2] | (RefSeq) laccase-11	--	[Q]	Secondary metabolites biosynthesis, transport and catabolism	Multicopper oxidase	Laccase-11 OS=Arabidopsis thaliana OX=3702 GN=LAC11 PE=2 SV=1	Q	Secondary metabolites biosynthesis, transport and catabolism	PREDICTED: laccase-11 [Beta vulgaris subsp. vulgaris]
IMABv04g008300	877	818	671	0	0	0	14.3538	13.0572	11.196	0	0	0	4.13519e-55	-8.24664	down	[T]	Signal transduction mechanisms	Molecular Function: protein kinase activity (GO:0004672);; Molecular Function: ATP binding (GO:0005524);;	K23544|1.9e-54|brp:103842861|K23544 serine incorporator 1/3 | (RefSeq) serine incorporator 3	--	--	--	Protein tyrosine and serine/threonine kinase	Wall-associated receptor kinase-like 1 OS=Arabidopsis thaliana OX=3702 GN=WAKL1 PE=2 SV=1	T	Signal transduction mechanisms	PREDICTED: wall-associated receptor kinase-like 22 [Beta vulgaris subsp. vulgaris]
IMABv08g027701	234	288	225	609	501	544	2.3466	2.81621	2.30342	6.13215	5.99154	5.45182	3.95424e-16	1.28278	up	--	--	Biological Process: reproduction (GO:0000003);; Biological Process: nuclear division (GO:0000280);; Biological Process: urogenital system development (GO:0001655);; Biological Process: cell activation (GO:0001775);; Biological Process: kidney development (GO:0001822);; Molecular Function: protease binding (GO:0002020);; Biological Process: activation of immune response (GO:0002253);; Biological P…	K23390|2.4e-294|bvg:104901844|K23390 large proline-rich protein BAG6 | (RefSeq) hypothetical protein	--	[O]	Posttranslational modification, protein turnover, chaperones	Ubiquitin family	Ubiquitin-like domain-containing protein CIP73 OS=Lotus japonicus OX=34305 GN=CIP73 PE=1 SV=1	O	Posttranslational modification, protein turnover, chaperones	PREDICTED: uncharacterized protein LOC104901844 [Beta vulgaris subsp. vulgaris]
IMABv05g002841	50	112	105	3	7	9	1.52886	3.39238	3.31217	0.077887	0.226155	0.258007	2.9607e-06	-2.90852	down	--	--	--	K01076|3.2e-58|bvg:104893037|K01076 abhydrolase domain-containing protein 17 [EC:3.1.2.22] | (RefSeq) protein ABHD17C	--	[R]	General function prediction only	--	--	S	Function unknown	PREDICTED: protein ABHD17C [Beta vulgaris subsp. vulgaris]
IMABv05g002692	1351	1727	1251	3356	1654	3379	15.2593	19.0173	14.4018	37.9908	22.2344	38.0867	0.000142945	1.03773	up	[E]	Amino acid transport and metabolism	Cellular Component: integral component of membrane (GO:0016021);; Molecular Function: transmembrane transporter activity (GO:0022857);;	--	--	[E]	Amino acid transport and metabolism	Amino acid permease	Probable polyamine transporter At1g31830 OS=Arabidopsis thaliana OX=3702 GN=At1g31830 PE=2 SV=1	E	Amino acid transport and metabolism	PREDICTED: probable polyamine transporter At1g31830 isoform X2 [Beta vulgaris subsp. vulgaris]
IMABv04g008154	7	6	4	206	65	159	0.147602	0.131064	0.094692	4.94203	1.84873	3.78198	2.18377e-13	3.9713	up	--	--	--	--	--	--	--	--	--	--	--	PREDICTED: uncharacterized protein LOC104890408 [Beta vulgaris subsp. vulgaris]
IMABv05g002912	595	653	807	240	122	150	8.16099	8.72482	11.2796	3.29669	1.98585	2.05334	8.16369e-09	-1.81285	down	--	--	Molecular Function: transcription factor activity, sequence-specific DNA binding (GO:0003700);; Cellular Component: nucleus (GO:0005634);; Cellular Component: host cell nucleus (GO:0042025);; Molecular Function: sequence-specific DNA binding (GO:0043565);;	K09419|6.0e-215|bvg:104893008|K09419 heat shock transcription factor, other eukaryote | (RefSeq) heat shock factor protein HSF8	--	[K]	Transcription	--	Heat shock factor protein HSF8 OS=Solanum peruvianum OX=4082 GN=HSF8 PE=2 SV=1	K	Transcription	PREDICTED: heat shock factor protein HSF8 [Beta vulgaris subsp. vulgaris]
IMABv08g028684	703	850	782	331	288	416	9.52863	11.2253	10.7997	4.49381	4.63824	5.62571	1.27086e-07	-1.01665	down	--	--	--	K20720|2.6e-140|bvg:104901803|K20720 reticulon-4 | (RefSeq) reticulon-like protein B21	--	--	--	--	--	S	Function unknown	PREDICTED: reticulon-like protein B21 isoform X2 [Beta vulgaris subsp. vulgaris]
IMABv08g029326	2	0	0	40	61	81	0.042592	0	0	1.13129	1.91672	2.30377	1.53295e-08	4.01748	up	[E]	Amino acid transport and metabolism	Molecular Function: zinc ion binding (GO:0008270);; Biological Process: methionine biosynthetic process (GO:0009086);; Biological Process: methylation (GO:0032259);; Molecular Function: betaine-homocysteine S-methyltransferase activity (GO:0047150);;	K00547|5.5e-22|bvg:104896499|K00547 homocysteine S-methyltransferase [EC:2.1.1.10] | (RefSeq) homocysteine S-methyltransferase 1	Cysteine and methionine metabolism (ko00270)	[E]	Amino acid transport and metabolism	Homocysteine S-methyltransferase	Homocysteine S-methyltransferase 1 OS=Brassica oleracea var. italica OX=36774 GN=HMT1 PE=1 SV=1	E	Amino acid transport and metabolism	PREDICTED: homocysteine S-methyltransferase 1 [Beta vulgaris subsp. vulgaris]
IMABv02g029851	0	1	0	50	176	148	0	0.029561	0	1.95614	8.18556	5.76562	1.18738e-10	4.59117	up	--	--	--	--	--	--	--	--	--	S	Function unknown	hypothetical protein BVRB_6g139510 [Beta vulgaris subsp. vulgaris]
IMABv04g007290	11433	13361	10225	200	73	202	263.722	300.384	240.281	4.60882	1.98463	4.64768	8.86356e-78	-5.803	down	[P]	Inorganic ion transport and metabolism	Molecular Function: superoxide dismutase activity (GO:0004784);; Molecular Function: metal ion binding (GO:0046872);;	K04565|3.8e-84|bvg:104891015|K04565 superoxide dismutase, Cu-Zn family [EC:1.15.1.1] | (RefSeq) superoxide dismutase [Cu-Zn]	Peroxisome (ko04146)	[P]	Inorganic ion transport and metabolism	Copper/zinc superoxide dismutase (SODC)	Superoxide dismutase [Cu-Zn] OS=Spinacia oleracea OX=3562 GN=SODCC PE=2 SV=1	P	Inorganic ion transport and metabolism	PREDICTED: superoxide dismutase [Cu-Zn] [Beta vulgaris subsp. vulgaris]
IMABv06g016810	110	176	115	13	4	6	2.404	3.75544	2.56606	0.275703	0.102117	0.122747	7.68841e-13	-3.50026	down	--	--	Cellular Component: integral component of membrane (GO:0016021);;	K01510|2.7e-65|peq:110028934|K01510 apyrase [EC:3.6.1.5] | (RefSeq) probable apyrase 6 isoform X1	Purine metabolism (ko00230);; Pyrimidine metabolism (ko00240)	--	--	Protein of unknown function (DUF679)	Protein DMP9 OS=Arabidopsis thaliana OX=3702 GN=DMP9 PE=2 SV=1	S	Function unknown	PREDICTED: uncharacterized protein LOC104897901 [Beta vulgaris subsp. vulgaris]
IMABv06g018845	1213	597	993	25	9	6	12.0567	5.78287	10.0538	0.242302	0.095344	0.053764	1.50809e-22	-5.09899	down	[T]	Signal transduction mechanisms	Molecular Function: protein kinase activity (GO:0004672);; Molecular Function: ATP binding (GO:0005524);; Cellular Component: integral component of membrane (GO:0016021);;	K13429|1.3e-51|cam:101510407|K13429 chitin elicitor receptor kinase 1 | (RefSeq) chitin elicitor receptor kinase 1-like	Plant-pathogen interaction (ko04626)	--	--	Protein kinase domain	LysM domain receptor-like kinase 4 OS=Arabidopsis thaliana OX=3702 GN=LYK4 PE=1 SV=1	T	Signal transduction mechanisms	hypothetical protein BVRB_6g138010 [Beta vulgaris subsp. vulgaris]
IMABv07g015928	171	197	205	90	43	105	3.23037	3.63222	3.94969	1.69753	0.970891	1.97378	0.00708726	-1.09661	down	--	--	Molecular Function: UDP-glycosyltransferase activity (GO:0008194);; Cellular Component: intracellular membrane-bounded organelle (GO:0043231);;	K13496|6.6e-52|lsv:111913151|K13496 UDP-glucosyltransferase 73C [EC:2.4.1.-] | (RefSeq) UDP-glycosyltransferase 73E1-like	Zeatin biosynthesis (ko00908)	[GC]	Carbohydrate transport and metabolism;; Energy production and conversion	UDP-glucoronosyl and UDP-glucosyl transferase	UDP-glycosyltransferase 90A1 OS=Arabidopsis thaliana OX=3702 GN=UGT90A1 PE=2 SV=1	--	--	PREDICTED: UDP-glycosyltransferase 73C1 [Beta vulgaris subsp. vulgaris]
IMABv07g014601	109	209	122	23	12	25	2.01135	3.78321	2.30258	0.427284	0.250568	0.446168	1.68187e-08	-2.48995	down	--	--	Molecular Function: molecular_function (GO:0003674);; Molecular Function: GTPase activator activity (GO:0005096);; Molecular Function: binding (GO:0005488);; Molecular Function: protein binding (GO:0005515);; Cellular Component: cellular_component (GO:0005575);; Cellular Component: intracellular (GO:0005622);; Cellular Component: cell (GO:0005623);; Biological Process: transport (GO:0006810);; Bi…	K19951|1.4e-207|bvg:104909022|K19951 TBC1 domain family member 8/9 | (RefSeq) TBC1 domain family member 8B-like	--	[U]	Intracellular trafficking, secretion, and vesicular transport	Rab-GTPase-TBC domain	--	U	Intracellular trafficking, secretion, and vesicular transport	hypothetical protein BVRB_7g180760 [Beta vulgaris subsp. vulgaris]
IMABv07g014703	22	65	62	261	147	508	0.341145	0.977648	0.974605	4.0788	2.71731	7.90521	0.000200629	2.26574	up	--	--	Cellular Component: integral component of membrane (GO:0016021);;	K20891|5.4e-245|bvg:104884015|K20891 beta-glucuronosyltransferase [EC:2.4.1.-] | (RefSeq) beta-glucuronosyltransferase GlcAT14C	--	[G]	Carbohydrate transport and metabolism	Core-2/I-Branching enzyme	Beta-glucuronosyltransferase GlcAT14C OS=Arabidopsis thaliana OX=3702 GN=GLCAT14C PE=2 SV=1	G	Carbohydrate transport and metabolism	PREDICTED: beta-glucuronosyltransferase GlcAT14C [Beta vulgaris subsp. vulgaris]
IMABv03g013165	269	801	539	106	56	32	9.64109	28.0503	19.722	3.79608	2.35894	1.1284	2.1435e-05	-2.45317	down	[Q]	Secondary metabolites biosynthesis, transport and catabolism	--	--	--	--	--	Glyoxalase/Bleomycin resistance protein/Dioxygenase superfamily	--	S	Function unknown	PREDICTED: uncharacterized protein LOC104900146 [Beta vulgaris subsp. vulgaris]
IMABv01g024133	133	96	74	238	153	206	1.55483	1.0992	0.883206	2.79863	2.1296	2.41139	0.00377364	1.05535	up	--	--	Molecular Function: protein serine/threonine kinase activity (GO:0004674);; Molecular Function: ATP binding (GO:0005524);; Cellular Component: integral component of membrane (GO:0016021);; Biological Process: recognition of pollen (GO:0048544);;	K03327|4.8e-52|cic:CICLE_v10018703mg|K03327 multidrug resistance protein, MATE family | (RefSeq) hypothetical protein	--	--	--	D-mannose binding lectin	G-type lectin S-receptor-like serine/threonine-protein kinase SD2-2 OS=Arabidopsis thaliana OX=3702 GN=SD22 PE=1 SV=1	T	Signal transduction mechanisms	PREDICTED: G-type lectin S-receptor-like serine/threonine-protein kinase SD2-2 [Beta vulgaris subsp. vulgaris]
IMABv06g020117	1625	4941	2706	1257	514	698	16.5551	49.0768	28.0965	12.8325	6.22319	7.09255	0.00145451	-1.60271	down	[G]	Carbohydrate transport and metabolism	Cellular Component: integral component of membrane (GO:0016021);; Molecular Function: transmembrane transporter activity (GO:0022857);;	K08150|1.3e-285|bvg:104900833|K08150 MFS transporter, SP family, solute carrier family 2 (myo-inositol transporter), member 13 | (RefSeq) inositol transporter 4	--	[R]	General function prediction only	Sugar (and other) transporter	Inositol transporter 4 OS=Arabidopsis thaliana OX=3702 GN=INT4 PE=1 SV=1	U	Intracellular trafficking, secretion, and vesicular transport	PREDICTED: inositol transporter 4 [Beta vulgaris subsp. vulgaris]
IMABv04g005841	49	82	44	183	146	172	0.571247	0.932352	0.517462	2.13978	2.0298	1.99663	1.28488e-06	1.59853	up	--	--	Molecular Function: molecular_function (GO:0003674);; Molecular Function: nucleic acid binding (GO:0003676);; Molecular Function: RNA binding (GO:0003723);; Molecular Function: catalytic activity (GO:0003824);; Molecular Function: nuclease activity (GO:0004518);; Molecular Function: endonuclease activity (GO:0004519);; Molecular Function: binding (GO:0005488);; Cellular Component: cellular_compon…	--	--	[R]	General function prediction only	PPR repeat family	Pentatricopeptide repeat-containing protein At5g38730 OS=Arabidopsis thaliana OX=3702 GN=At5g38730 PE=2 SV=1	U	Intracellular trafficking, secretion, and vesicular transport	PREDICTED: pentatricopeptide repeat-containing protein At5g38730 [Beta vulgaris subsp. vulgaris]
IMABv01g025427	0	0	0	306	120	178	0	0	0	13.6558	6.33756	7.92023	7.6992e-24	6.24678	up	--	--	--	--	--	--	--	--	--	--	--	PREDICTED: uncharacterized protein LOC109135556 [Beta vulgaris subsp. vulgaris]
Beta_vulgaris_newGene_4810	1275	1769	468	209	202	236	53.5416	72.4308	20.0171	8.76429	10.0752	9.85447	5.11542e-05	-2.01377	down	--	--	--	--	--	--	--	--	--	--	--	PREDICTED: uncharacterized protein LOC104897219 [Beta vulgaris subsp. vulgaris]
IMABv09g023476	10083	17445	6657	2936	1564	2132	274.16	462.321	184.396	79.9677	50.5869	57.8155	1.78579e-08	-2.08246	down	[J]	Translation, ribosomal structure and biogenesis	Molecular Function: RNA binding (GO:0003723);;	K13195|1.7e-45|bvg:104904354|K13195 cold-inducible RNA-binding protein | (RefSeq) glycine-rich RNA-binding protein 7	--	[R]	General function prediction only	RNA recognition motif. (a.k.a. RRM, RBD, or RNP domain)	Glycine-rich RNA-binding protein GRP1A OS=Sinapis alba OX=3728 PE=2 SV=1	A	RNA processing and modification	PREDICTED: glycine-rich RNA-binding protein 7 [Beta vulgaris subsp. vulgaris]
IMABv04g006072	0	3	2	442	559	456	0	0.058401	0.037465	12.7036	19.0656	13.0512	3.49776e-40	6.78938	up	--	--	Biological Process: protein folding (GO:0006457);; Cellular Component: prefoldin complex (GO:0016272);; Molecular Function: unfolded protein binding (GO:0051082);;	K09549|7.8e-74|bvg:104885103|K09549 prefoldin subunit 2 | (RefSeq) probable prefoldin subunit 2	--	[O]	Posttranslational modification, protein turnover, chaperones	Prefoldin subunit	Probable prefoldin subunit 2 OS=Arabidopsis thaliana OX=3702 GN=At3g22480 PE=2 SV=1	O	Posttranslational modification, protein turnover, chaperones	hypothetical protein BVRB_014340 isoform B [Beta vulgaris subsp. vulgaris]
Beta_vulgaris_newGene_5488	622	770	787	1856	1203	2088	14.1646	17.0925	18.2432	42.3279	32.5833	47.4436	8.70344e-10	1.3315	up	--	--	Biological Process: multicellular organism development (GO:0007275);;	--	--	--	--	YABBY protein	Protein DROOPING LEAF OS=Oryza sativa subsp. japonica OX=39947 GN=DL PE=1 SV=1	S	Function unknown	PREDICTED: protein CRABS CLAW [Beta vulgaris subsp. vulgaris]
IMABv02g031340	516	641	628	276	163	268	11.3147	13.6899	14.0218	6.0455	4.24095	5.85237	7.58996e-08	-1.19059	down	--	--	Molecular Function: DNA binding (GO:0003677);; Cellular Component: nucleus (GO:0005634);; Biological Process: DNA replication (GO:0006260);; Biological Process: DNA repair (GO:0006281);; Biological Process: DNA recombination (GO:0006310);;	K10739|4.0e-145|bvg:104886674|K10739 replication factor A2 | (RefSeq) replication protein A 32 kDa subunit A	DNA replication (ko03030);; Nucleotide excision repair (ko03420);; Mismatch repair (ko03430);; Homologous recombination (ko03440)	[L]	Replication, recombination and repair	Replication protein A C terminal	Replication protein A 32 kDa subunit A OS=Arabidopsis thaliana OX=3702 GN=RPA2A PE=1 SV=2	L	Replication, recombination and repair	PREDICTED: replication protein A 32 kDa subunit A [Beta vulgaris subsp. vulgaris]
IMABv03g012043	259	351	223	105	80	85	2.06037	2.72915	1.80548	0.836554	0.752408	0.674876	6.46225e-08	-1.42757	down	--	--	Cellular Component: nucleosome (GO:0000786);; Molecular Function: DNA binding (GO:0003677);; Biological Process: nucleosome assembly (GO:0006334);; Cellular Component: host cell nucleus (GO:0042025);;	--	--	--	--	PLATZ transcription factor	--	S	Function unknown	PREDICTED: uncharacterized protein LOC104883894 [Beta vulgaris subsp. vulgaris]
IMABv01g023943	394	546	907	1573	2283	2352	5.69178	7.69385	13.3658	22.7916	39.3046	33.954	0.00026509	1.73124	up	[Q]	Secondary metabolites biosynthesis, transport and catabolism	Molecular Function: diacylglycerol O-acyltransferase activity (GO:0004144);; Biological Process: glycerolipid biosynthetic process (GO:0045017);;	K15406|1.7e-90|csat:104719346|K15406 wax-ester synthase / diacylglycerol O-acyltransferase [EC:2.3.1.75 2.3.1.20] | (RefSeq) O-acyltransferase WSD1	Cutin, suberine and wax biosynthesis (ko00073)	--	--	WS/DGAT C-terminal domain	O-acyltransferase WSD1 OS=Arabidopsis thaliana OX=3702 GN=WSD1 PE=2 SV=1	S	Function unknown	hypothetical protein BVRB_1g003070 [Beta vulgaris subsp. vulgaris]
IMABv05g002602	280	233	320	80	56	102	4.87736	3.94398	5.66955	1.38241	1.15565	1.76281	2.48999e-06	-1.61046	down	--	--	Molecular Function: protein binding (GO:0005515);; Cellular Component: cellular_component (GO:0005575);; Cellular Component: cell (GO:0005623);; Cellular Component: plasma membrane (GO:0005886);; Cellular Component: membrane (GO:0016020);; Cellular Component: cell part (GO:0044464);; Cellular Component: cell periphery (GO:0071944);;	--	--	--	--	Variant SH3 domain	SH3 domain-containing protein 1 OS=Arabidopsis thaliana OX=3702 GN=SH3P1 PE=1 SV=1	T	Signal transduction mechanisms	PREDICTED: SH3 domain-containing protein 1 isoform X2 [Beta vulgaris subsp. vulgaris]
IMABv06g019620	2850	3374	3848	736	905	540	85.0284	98.1298	116.987	21.9929	32.1226	16.0683	2.05314e-07	-1.90576	down	[Q]	Secondary metabolites biosynthesis, transport and catabolism	Molecular Function: metal ion binding (GO:0046872);; Molecular Function: dioxygenase activity (GO:0051213);;	K23947|1.8e-08|dct:110112108|K23947 2-oxoglutarate-dependent dioxygenase [EC:1.14.11.-] | (RefSeq) 2-oxoglutarate-dependent dioxygenase DAO-like	Tryptophan metabolism (ko00380)	[QR]	Secondary metabolites biosynthesis, transport and catabolism;; General function prediction only	2OG-Fe(II) oxygenase superfamily	2-oxoglutarate-dependent dioxygenase 33 OS=Oryza sativa subsp. japonica OX=39947 GN=2ODD33 PE=1 SV=1	Q	Secondary metabolites biosynthesis, transport and catabolism	PREDICTED: probable 2-oxoglutarate-dependent dioxygenase At3g49630 [Beta vulgaris subsp. vulgaris]
IMABv04g007738	114	130	90	1149	733	1097	1.15714	1.28873	0.930243	11.7675	8.92242	11.1967	2.05675e-71	3.2356	up	--	--	Molecular Function: CTD phosphatase activity (GO:0008420);; Molecular Function: RNA polymerase core enzyme binding (GO:0043175);; Biological Process: dephosphorylation of RNA polymerase II C-terminal domain (GO:0070940);;	K20827|0.0e+00|bvg:104890655|K20827 RNA polymerase II-associated protein 2 [EC:3.1.3.16] | (RefSeq) putative RNA polymerase II subunit B1 CTD phosphatase RPAP2 homolog	--	[S]	Function unknown	Rtr1/RPAP2 family	Putative RNA polymerase II subunit B1 CTD phosphatase RPAP2 homolog OS=Arabidopsis thaliana OX=3702 GN=At5g26760 PE=2 SV=1	J	Translation, ribosomal structure and biogenesis	PREDICTED: putative RNA polymerase II subunit B1 CTD phosphatase RPAP2 homolog [Beta vulgaris subsp. vulgaris]
IMABv06g017502	51	192	219	38	17	32	1.91697	7.04432	8.37242	1.41181	0.756094	1.16649	0.00678633	-1.85438	down	--	--	Molecular Function: peroxidase activity (GO:0004601);; Cellular Component: extracellular region (GO:0005576);; Biological Process: response to oxidative stress (GO:0006979);; Cellular Component: integral component of membrane (GO:0016021);; Molecular Function: heme binding (GO:0020037);; Biological Process: hydrogen peroxide catabolic process (GO:0042744);; Molecular Function: metal ion binding (…	K00430|1.2e-88|bvg:104897257|K00430 peroxidase [EC:1.11.1.7] | (RefSeq) peroxidase 6	Phenylpropanoid biosynthesis (ko00940)	--	--	Peroxidase	Peroxidase 6 OS=Arabidopsis thaliana OX=3702 GN=PER6 PE=2 SV=1	Q	Secondary metabolites biosynthesis, transport and catabolism	PREDICTED: peroxidase 6 [Beta vulgaris subsp. vulgaris]
IMABv04g007296	587	872	462	8906	5063	9224	10.3467	14.997	8.30238	157.423	106.287	162.377	3.40812e-42	3.59827	up	[P]	Inorganic ion transport and metabolism	Molecular Function: superoxide dismutase activity (GO:0004784);; Molecular Function: metal ion binding (GO:0046872);;	K04565|6.6e-82|bvg:104891015|K04565 superoxide dismutase, Cu-Zn family [EC:1.15.1.1] | (RefSeq) superoxide dismutase [Cu-Zn]	Peroxisome (ko04146)	[P]	Inorganic ion transport and metabolism	Copper/zinc superoxide dismutase (SODC)	Superoxide dismutase [Cu-Zn] OS=Spinacia oleracea OX=3562 GN=SODCC PE=2 SV=1	P	Inorganic ion transport and metabolism	PREDICTED: superoxide dismutase [Cu-Zn] [Beta vulgaris subsp. vulgaris]
IMABv02g032639	226	281	270	546	343	609	2.32713	2.8215	2.83337	5.6396	4.20202	6.25746	1.73822e-05	1.04233	up	--	--	Molecular Function: protein kinase activity (GO:0004672);; Molecular Function: ATP binding (GO:0005524);; Cellular Component: integral component of membrane (GO:0016021);;	K20359|7.4e-105|eus:EUTSA_v10006389mg|K20359 PRA1 family protein 1 | (RefSeq) hypothetical protein	--	--	--	Leucine rich repeat	Probable leucine-rich repeat receptor-like protein kinase IMK3 OS=Arabidopsis thaliana OX=3702 GN=IMK3 PE=1 SV=1	T	Signal transduction mechanisms	PREDICTED: probable leucine-rich repeat receptor-like protein kinase IMK3 [Beta vulgaris subsp. vulgaris]
IMABv01g024125	80	58	62	19	11	7	2.35984	1.65113	1.84937	0.560169	0.381997	0.200313	0.000382714	-1.99235	down	--	--	Cellular Component: integral component of membrane (GO:0016021);;	K14780|9.4e-16|dcr:108220614|K14780 ATP-dependent RNA helicase DHX37/DHR1 [EC:3.6.4.13] | (RefSeq) ATP-dependent RNA helicase DEAH13-like isoform X1	--	[G]	Carbohydrate transport and metabolism	Protein of unknown function, DUF604	--	S	Function unknown	PREDICTED: uncharacterized protein LOC104890362 [Beta vulgaris subsp. vulgaris]
IMABv07g014392	131	242	193	80	62	65	4.06592	7.31156	6.11341	2.46587	2.28868	2.01475	0.0011005	-1.23018	down	--	--	--	--	--	[R]	General function prediction only	--	--	S	Function unknown	PREDICTED: SOSS complex subunit B homolog [Beta vulgaris subsp. vulgaris]
IMABv08g029040	0	0	0	75	75	76	0	0	0	1.30324	1.54803	1.31899	2.01323e-16	5.3224	up	--	--	--	K18404|6.2e-165|bvg:104902131|K18404 tudor domain-containing protein 3 | (RefSeq) tudor domain-containing protein 3	--	[S]	Function unknown	RecQ mediated genome instability protein	--	S	Function unknown	PREDICTED: tudor domain-containing protein 3 [Beta vulgaris subsp. vulgaris]
IMABv08g028920	54	43	56	248	90	131	0.793868	0.612767	0.834606	3.64925	1.56878	1.92182	0.00177443	1.5417	up	--	--	Cellular Component: cellular_component (GO:0005575);; Cellular Component: intracellular (GO:0005622);; Cellular Component: cell (GO:0005623);; Cellular Component: cytoplasm (GO:0005737);; Cellular Component: cytosol (GO:0005829);; Cellular Component: macromolecular complex (GO:0032991);; Cellular Component: intracellular part (GO:0044424);; Cellular Component: cytoplasmic part (GO:0044444);; Cell…	K23002|1.6e-69|cqi:110727047|K23002 RNA polymerase II-associated protein 3 | (RefSeq) uncharacterized protein LOC110727047	--	[S]	Function unknown	--	--	S	Function unknown	uncharacterized protein LOC110727047 [Chenopodium quinoa]
IMABv03g009267	534	1090	696	6515	3645	4396	15.7949	31.4084	20.9497	193.025	128.267	129.717	2.53945e-18	2.6648	up	--	--	--	--	--	--	--	--	--	--	--	PREDICTED: uncharacterized protein LOC104889442 [Beta vulgaris subsp. vulgaris]
IMABv04g004615	52	218	81	14	9	3	0.556462	2.31243	0.888674	0.150456	0.107921	0.032605	0.000384231	-2.58169	down	--	--	Molecular Function: oxidoreductase activity, acting on single donors with incorporation of molecular oxygen, incorporation of two atoms of oxygen (GO:0016702);; Biological Process: oxylipin biosynthetic process (GO:0031408);; Molecular Function: metal ion binding (GO:0046872);;	K15718|0.0e+00|bvg:104890834|K15718 linoleate 9S-lipoxygenase [EC:1.13.11.58] | (RefSeq) probable linoleate 9S-lipoxygenase 5	Linoleic acid metabolism (ko00591)	--	--	Lipoxygenase	Linoleate 9S-lipoxygenase 6 (Fragment) OS=Solanum tuberosum OX=4113 GN=LOX1.6 PE=1 SV=1	E	Amino acid transport and metabolism	PREDICTED: probable linoleate 9S-lipoxygenase 5 [Beta vulgaris subsp. vulgaris]
IMABv09g020971	356	203	402	5	5	10	4.14886	2.30974	4.77283	0.056431	0.064969	0.111879	2.58884e-20	-4.67436	down	[G]	Carbohydrate transport and metabolism	Cellular Component: integral component of membrane (GO:0016021);; Molecular Function: transmembrane transporter activity (GO:0022857);;	K08202|9.9e-55|lang:109325349|K08202 MFS transporter, OCT family, solute carrier family 22 (organic cation transporter), member 4/5 | (RefSeq) organic cation/carnitine transporter 4-like	--	[R]	General function prediction only	Sugar (and other) transporter	Organic cation/carnitine transporter 2 OS=Arabidopsis thaliana OX=3702 GN=OCT2 PE=2 SV=1	S	Function unknown	PREDICTED: organic cation/carnitine transporter 2 [Beta vulgaris subsp. vulgaris]
IMABv04g007778	345	513	344	0	0	0	12.8378	18.5937	13.0368	0	0	0	1.85192e-38	-7.28543	down	--	--	--	--	--	--	--	--	--	--	--	hypothetical protein BVRB_4g079700 [Beta vulgaris subsp. vulgaris]
IMABv03g009760	83	163	69	11	16	10	1.37044	2.63296	1.16112	0.172318	0.31634	0.150975	1.40426e-05	-2.44963	down	[S]	Function unknown	--	K15255|8.8e-08|nau:109239508|K15255 ATP-dependent DNA helicase PIF1 [EC:3.6.4.12] | (RefSeq) ATP-dependent DNA helicase PIF1-like	--	--	--	--	IQ domain-containing protein IQM6 OS=Arabidopsis thaliana OX=3702 GN=IQM6 PE=2 SV=1	S	Function unknown	PREDICTED: IQ domain-containing protein IQM6 [Beta vulgaris subsp. vulgaris]
IMABv03g009238	256	258	259	386	502	751	4.52395	4.4503	4.66062	6.83831	10.5626	13.256	0.0023766	1.16951	up	[H]	Coenzyme transport and metabolism	Molecular Function: hydrolase activity (GO:0016787);;	--	--	[R]	General function prediction only	Haloacid dehalogenase-like hydrolase	--	S	Function unknown	PREDICTED: haloacid dehalogenase-like hydrolase domain-containing protein 3 [Beta vulgaris subsp. vulgaris]
Beta_vulgaris_newGene_1501	81	187	119	46	36	44	0.866003	1.9548	1.28719	0.487532	0.447332	0.463621	0.00447675	-1.34099	down	--	--	Biological Process: proteolysis (GO:0006508);; Molecular Function: cysteine-type peptidase activity (GO:0008234);;	--	--	--	--	Ulp1 protease family, C-terminal catalytic domain	--	--	--	PREDICTED: uncharacterized protein LOC104884098 [Beta vulgaris subsp. vulgaris]
IMABv02g032006	98	102	100	399	199	199	1.37877	1.40125	1.43636	5.64981	3.34379	2.8082	0.000160999	1.43905	up	--	--	Molecular Function: RNA binding (GO:0003723);;	--	--	--	--	APO RNA-binding	APO protein 4, mitochondrial OS=Arabidopsis thaliana OX=3702 GN=APO4 PE=2 SV=2	S	Function unknown	PREDICTED: APO protein 4, mitochondrial [Beta vulgaris subsp. vulgaris]
IMABv02g032483	1647	6542	4659	27300	7023	32165	29.7203	115.1	85.665	493.652	150.815	579.244	0.0011612	2.03992	up	[G]	Carbohydrate transport and metabolism	Molecular Function: channel activity (GO:0015267);; Cellular Component: integral component of membrane (GO:0016021);;	K09872|6.4e-165|bvg:104903565|K09872 aquaporin PIP | (RefSeq) probable aquaporin PIP1-4	--	[G]	Carbohydrate transport and metabolism	Major intrinsic protein	Probable aquaporin PIP1-4 OS=Arabidopsis thaliana OX=3702 GN=PIP1.4 PE=1 SV=1	G	Carbohydrate transport and metabolism	hypothetical protein BVRB_2g024080 [Beta vulgaris subsp. vulgaris]
IMABv04g005714	1696	2178	2496	194	233	153	35.3721	44.2885	53.0382	4.04237	5.7805	3.16541	9.2194e-20	-3.09637	down	[T]	Signal transduction mechanisms	Molecular Function: protein serine/threonine phosphatase activity (GO:0004722);; Molecular Function: metal ion binding (GO:0046872);;	K17506|9.6e-153|bvg:104891494|K17506 protein phosphatase 1L [EC:3.1.3.16] | (RefSeq) probable protein phosphatase 2C 39	--	[T]	Signal transduction mechanisms	Protein phosphatase 2C	Probable protein phosphatase 2C 39 OS=Arabidopsis thaliana OX=3702 GN=At3g15260 PE=2 SV=1	T	Signal transduction mechanisms	PREDICTED: probable protein phosphatase 2C 39 isoform X2 [Beta vulgaris subsp. vulgaris]
IMABv01g024083	164	171	189	14	44	45	4.01075	4.07385	4.69423	0.32817	1.27826	1.08547	0.00320758	-1.81768	down	--	--	Molecular Function: SNAP receptor activity (GO:0005484);; Biological Process: intracellular protein transport (GO:0006886);; Cellular Component: integral component of membrane (GO:0016021);;	K08506|4.6e-141|bvg:104887165|K08506 syntaxin of plants SYP7 | (RefSeq) syntaxin-71	SNARE interactions in vesicular transport (ko04130)	--	--	SNARE domain	Syntaxin-71 OS=Arabidopsis thaliana OX=3702 GN=SYP71 PE=1 SV=1	U	Intracellular trafficking, secretion, and vesicular transport	PREDICTED: syntaxin-71 isoform X2 [Beta vulgaris subsp. vulgaris]
IMABv01g024187	31	61	52	763	430	654	0.646994	1.26724	1.11968	16.3975	10.9638	14.0027	1.35638e-31	3.62299	up	[I]	Lipid transport and metabolism	Biological Process: acyl-CoA metabolic process (GO:0006637);; Molecular Function: acyl-CoA hydrolase activity (GO:0047617);;	K01068|2.3e-105|bvg:104887520|K01068 acyl-coenzyme A thioesterase 1/2/4 [EC:3.1.2.2] | (RefSeq) acyl-CoA thioesterase 2	Fatty acid elongation (ko00062);; Biosynthesis of unsaturated fatty acids (ko01040)	[I]	Lipid transport and metabolism	Thioesterase-like superfamily	--	I	Lipid transport and metabolism	PREDICTED: uncharacterized protein LOC104887520 isoform X1 [Beta vulgaris subsp. vulgaris]
IMABv05g003685	4449	5019	6651	2147	2445	2211	134.45	147.848	204.779	64.9897	87.9039	66.642	0.0017273	-1.04177	down	[R]	General function prediction only	--	--	--	--	--	Phosphatidylethanolamine-binding protein	--	S	Function unknown	PREDICTED: uncharacterized protein LOC104892530 [Beta vulgaris subsp. vulgaris]
IMABv02g030946	1714	1683	834	470	147	187	22.8087	21.8317	11.3039	6.25773	2.31819	2.4824	5.07551e-05	-2.03995	down	--	--	Biological Process: phosphorelay signal transduction system (GO:0000160);; Cellular Component: nucleus (GO:0005634);;	K12129|1.7e-234|bvg:104906085|K12129 pseudo-response regulator 7 | (RefSeq) BTC1; two-component response regulator-like PRR73	Circadian rhythm - plant (ko04712)	[K]	Transcription	CCT motif	Two-component response regulator-like PRR73 OS=Oryza sativa subsp. indica OX=39946 GN=PRR73 PE=2 SV=2	K	Transcription	PREDICTED: two-component response regulator-like PRR73 isoform X1 [Beta vulgaris subsp. vulgaris]
IMABv09g023270	4	6	32	346	80	287	0.058825	0.09557	0.600327	6.53728	1.79239	5.39613	0.000411035	2.71736	up	[O]	Posttranslational modification, protein turnover, chaperones	Molecular Function: ATP binding (GO:0005524);;	K03695|2.5e-133|bvg:104907875|K03695 ATP-dependent Clp protease ATP-binding subunit ClpB | (RefSeq) chaperone protein ClpB1	--	[O]	Posttranslational modification, protein turnover, chaperones	AAA domain (Cdc48 subfamily)	Chaperone protein ClpB1 OS=Arabidopsis thaliana OX=3702 GN=CLPB1 PE=1 SV=2	O	Posttranslational modification, protein turnover, chaperones	PREDICTED: chaperone protein ClpB1 isoform X1 [Beta vulgaris subsp. vulgaris]
IMABv03g012840	225	206	272	78	64	60	4.29819	3.84684	5.31041	1.48839	1.44351	1.13567	1.08359e-06	-1.5877	down	[QV]	Secondary metabolites biosynthesis, transport and catabolism;; Defense mechanisms	Molecular Function: monooxygenase activity (GO:0004497);; Molecular Function: iron ion binding (GO:0005506);; Biological Process: multicellular organism development (GO:0007275);; Biological Process: brassinosteroid homeostasis (GO:0010268);; Cellular Component: integral component of membrane (GO:0016021);; Biological Process: sterol metabolic process (GO:0016125);; Biological Process: brassinost…	K12638|9.0e-196|bvg:104900369|K12638 3-epi-6-deoxocathasterone 23-monooxygenase [EC:1.14.14.147] | (RefSeq) 3-epi-6-deoxocathasterone 23-monooxygenase	Brassinosteroid biosynthesis (ko00905)	[QI]	Secondary metabolites biosynthesis, transport and catabolism;; Lipid transport and metabolism	Cytochrome P450	3-epi-6-deoxocathasterone 23-monooxygenase CYP90D1 OS=Arabidopsis thaliana OX=3702 GN=CYP90D1 PE=1 SV=1	Q	Secondary metabolites biosynthesis, transport and catabolism	hypothetical protein BVRB_7g176680 [Beta vulgaris subsp. vulgaris]
IMABv07g013859	93	145	126	0	0	0	3.0158	4.56583	4.17123	0	0	0	2.76127e-19	-5.66199	down	--	--	Molecular Function: nucleic acid binding (GO:0003676);; Molecular Function: RNA-DNA hybrid ribonuclease activity (GO:0004523);;	--	--	--	--	Reverse transcriptase-like	--	--	--	uncharacterized protein LOC110683897 [Chenopodium quinoa]
[truncated: 1,431 more rows]

## Sheet: up&down
#ID	FDR	log2FC	regulated	COG_class	COG_class_annotation	GO_annotation	KEGG_annotation	KEGG_pathway_annotation	KOG_class	KOG_class_annotation	Pfam_annotation	Swiss-Prot_annotation	eggNOG_class	eggNOG_class_annotation	NR_annotation
[truncated: 29 more rows]
